# Supplementary material for: Metabolomic correlation-network modules in Arabidopsis based on a graph-clustering approach
Source: BMC Syst Biol. 2011 Jan 1;5:1. doi: 10.1186/1752-0509-5-1 (PMC3030539; doi:10.1186/1752-0509-5-1)
Supplement: Additional file 1 — Raw data matrix used in this study. The normalized data matrix of 166 peak areas of extracted mass spectra for 53 root samples (17 × WT, 16 × mto1, and 20 × tt4; see also Methods). [file 1752-0509-5-1-S1.XLS]

## Sheet: Additional file 1
Additional file 1.
Raw data matrix used in this study
The normalized data matrix of 166 peak areas of extracted mass spectra for 53 root samples (17 × WT, 16 × mto1, and 20 × tt4; see also Methods).
Retention index	Peak annotation	Abbrev.	WT-1	WT-2	WT-3	WT-4	WT-5	WT-6	WT-7	WT-8	WT-9	WT-10	WT-11	WT-12	WT-13	WT-14	WT-15	WT-16	WT-17	tt4-1	tt4-2	tt4-3	tt4-4	tt4-5	tt4-6	tt4-7	tt4-8	tt4-9	tt4-10	tt4-11	tt4-12	tt4-13	tt4-14	tt4-15	tt4-16	tt4-17	tt4-18	tt4-19	tt4-20	mto1-1	mto1-2	mto1-3	mto1-4	mto1-5	mto1-6	mto1-7	mto1-8	mto1-9	mto1-10
1046.94	PR_MST_1046.94_	PR_MST_1046.94_	330.509	257.238	296.171	355.482	214.06	333.262	327.003	302.908	388.31	333.251	413.014	376.6	299.777	298.225	407.866	340.917	406.454	394.87	456.709	290.949	337.661	495.688	416.644	400.411	488.866	414.19	552.916	410.207	401.427	483.749	347.526	432.756	366.125	299.08	298.685	338.296	377.027	319.01	356.648	287.974	308.654	434.533	434.086	404.792	413.811	390.526	311.339
1048.88	M000100_A105001-101_CONT-METB_1047.4_EIQTMS_Lactic acid, DL- (2TMS)	1048.88_LacA_2TMS	154.45	112.585	138.527	125.382	147.737	112.69	123.752	128.257	93.9814	262.355	131.251	195.745	966.072	322.726	554.707	92.3799	140.893	104.221	112.099	168.735	158.184	158.77	120.874	95.0187	223.167	110.473	118.44	87.4284	114.156	123.249	129.677	79.6485	93.4827	127.012	89.5888	78.044	120.681	159.99	133.941	154.529	115.863	138.811	208.451	108.281	98.4098	139.686	143.597
1066.95	M000517_A106002-101_CONT-MST_1082.2_EISTR_Glycolic acid (2TMS)	1066.95_GlycolicA_2TMS	60.6689	57.3017	70.982	48.4531	74.4967	64.3404	52.8026	53.6054	43.5521	58.1969	64.22	68.4728	64.7757	86.2219	67.8963	56.6363	59.4549	33.3868	42.1416	49.2791	56.2498	49.2192	64.2318	61.3514	41.9087	52.9812	36.7036	48.2385	48.1934	38.5646	61.9143	50.0894	35.5523	57.0501	58.4964	46.9592	37.1797	52.1438	52.3463	58.7457	43.0551	27.8131	43.7815	59.6089	41.3387	35.1852	57.3992
1096.93	GCTMS_N12C_STD_051207_244.996_1096.1_[L-Alanine_2TMS]	1096.93_Ala_2TMS	133.522	186.188	161.36	137.388	144.254	123.931	44.2366	104.866	70.4265	9.0923	26.0597	53.8311	33.2322	106.925	106.879	83.677	27.2239	24.3194	69.2747	60.7486	39.8139	10.0607	78.9886	21.8999	45.8541	22.0095	54.7484	76.4671	19.2152	18.7387	99.9456	87.1387	72.336	104.485	108.192	75.4074	54.7529	133.636	101.281	165.17	106.931	77.3318	65.8713	132.554	103.558	71.7214	44.3337
1105.12	PR_MST_1105.12_	PR_MST_1105.12_	112.831	145.334	136.005	75.3117	109.597	132.805	153.149	176.996	134.981	56.7573	122.552	124.567	160.448	156.167	156.441	145.619	78.9951	141.881	156.239	167.807	132.634	78.9646	103.213	131.465	126.108	119.951	152.025	182.755	136.683	116.277	156.374	162.061	172.463	173.104	196.289	155.07	189.894	121.472	96.1083	148.617	129.12	123.211	62.0546	80.5749	82.5771	130.375	107.972
1115.8	M000031_A114001-101_METB_1116.5_EIMOR_Glycine (2TMS)	1115.8_Gly_2TMS	4.2547	7.5839	4.4001	4.3013	5.0146	3.9111	2.3322	3.3785	2.3145	0	0.4278	1.3672	0.74814	4.0535	4.4666	5.0491	0.23226	0	2.4693	1.5885	1.0497	0	3.5437	0	1.2757	0	1.6906	2.2113	0	0	4.8734	2.2001	2.6657	4.5052	5.0817	4.8787	2.3128	3.8312	4.4182	6.4638	5.7939	2.5622	3.1783	3.4	4.1126	3.4035	1.7977
1125.05	M000070_A113002-101_METB_264700_EINS_Oxalic acid (2TMS)	1125.05_OxA_2TMS	9.8041	13.387	11.7122	5.4526	18.7112	7.4548	6.5806	10.7118	8.4092	0.0017767	8.3654	11.5346	13.1917	14.9047	6.9456	7.197	8.8942	7.9835	7.6616	16.7916	11.5201	3.1873	9.0791	9.5193	5.4216	11.5464	7.22	12.1975	17.9344	2.9717	9.6083	6.287	5.0355	13.3714	14.4682	6.3363	10.6543	7.8771	4.6117	9.5068	3.6912	4.1417	6.4953	5.6049	3.9444	3.2028	9.7821
1135.99	GCTMS_N12C_STD_051219_292.351_1134_[Dihydrouracil_2TMS]	1135.99_Duracil_2TMS	124.954	104.501	124.69	118.334	95.8946	114.523	125.74	152.023	116.074	101.79	120.494	111.571	107.393	116.13	146.435	109.397	117.742	116.745	139.307	117.733	109.853	162.412	114.15	108.864	131.58	116.298	131.124	108.667	115.243	139.486	120.233	141.418	127.219	109.613	120.069	100.829	126.126	105.105	105.829	105.623	120.742	109.206	93.7215	100.065	94.7109	102.219	92.5415
1140.71	PR_MST_1140.71_	PR_MST_1140.71_	92.498	102.746	95.8799	84.9155	93.7375	89.9527	96.0799	95.5416	99.1261	81.7181	90.1228	94.1969	93.2841	101.489	88.1685	90.0848	88.3321	94.8777	95.1077	106.509	77.897	65.8236	74.2073	79.0512	77.5303	79.0528	75.4826	81.8718	85.7151	80.7477	89.5418	83.7172	86.2138	85.2677	97.1673	85.2954	86.3582	80.8422	75.9033	88.148	84.8556	77.2412	73.3643	80.521	79.023	76.98	76.9514
1170.23	PR_MST_1170.23_	PR_MST_1170.23_	292.363	172.118	231.919	294.95	143.508	270.189	258.805	221.867	347.399	277.686	338.175	300.133	204.441	189.346	360.585	307.422	349.514	321.948	412.589	192.858	254.532	459.367	359.612	335.189	469.073	297.035	438.815	303.918	309.952	364.529	251.898	404.312	284.183	193.394	195.946	237.25	270.426	230.406	262.819	202.754	235.042	415.956	426.715	391.425	376.522	346.499	240.102
1209.77	M000030_A122001-101_METB_1221.9_EITTMS_Valine, DL- (2TMS)	1209.77_Val_2TMS	147.424	197.052	156.379	126.792	170.858	149.16	129.244	151.223	125.044	61.1243	92.6891	119.293	111.274	122.955	116.693	125.606	117.307	115.838	126.869	157.859	126.529	78.7259	150.896	118.688	108.858	123.529	108.259	116.673	94.8907	35.2014	125.62	103.819	95.9233	123.743	129.442	116.185	97.6546	165.185	154.509	215.314	158.34	124.936	132.195	165.593	148.197	99.6128	124.282
1232.72	M000364_A127002-101_METB_339980_EINS_Urea (2TMS)	1232.72_Urea_2TMS	14.2815	23.6351	13.5737	17.0733	20.8887	18.5056	15.3411	15.6373	12.3427	1.4615	7.7002	11.524	12.5352	16.9173	13.46	17.5117	8.9097	11.3003	24.0691	18.0374	12.6322	2.3105	15.7087	7.9677	10.9426	9.521	18.5758	22.714	8.9628	0.53602	18.071	8.7097	16.8639	21.4184	17.8266	18.2763	15.2674	25.8944	24.1258	31.2397	19.2256	19.7592	12.9815	15.8746	17.0021	16.1333	16.6219
1249.2	M000347_A128003-101_CONT-METB_1253.8_EIQTMS_Benzoic acid (1TMS)	1249.2_BA_1TMS	21.0635	24.4463	19.7208	24.67	28.7432	17.0492	16.6491	16.2583	16.1063	16.4788	16.4369	20.4454	21.4599	29.3628	20.2672	16.4113	17.5734	14.6088	14.3319	22.0849	17.217	13.2739	18.5347	14.8365	13.6394	16.9103	15.2528	18.7145	23.6669	13.7377	19.3083	13.5649	12.217	18.8575	17.5368	16.6327	14.179	19.7665	22.0044	21.7862	18.3186	15.5372	20.8967	18.1039	15.7334	13.603	21.4178
1262.93	M000096_A128002-101_METB_1262.6_EIGTMS_Ethanolamine (3TMS)	1262.93_EA_3TMS	134.93	204.993	130.4	139.731	160.791	113.25	114.989	114.377	114.09	109.525	100.084	118.897	128.192	154.53	133.192	99.6721	111.005	131.46	120.708	141.107	139.441	138.301	158.788	135.093	122.241	127.71	125.421	182.719	111.55	112.072	153.567	139.727	113.827	164.788	150.286	119.313	95.3459	132.304	410.49	323.056	140.027	153.877	315.813	179.099	139.417	100.966	127.874
1264.86	Phosphoric acid_3TMS	1264.86_P_3TMS	3107.66	3450.84	3058.41	2987.05	3541.48	3032.52	3255.84	2431.49	3033.22	3140.07	3412.37	3566.74	3174.75	3250.42	3264.14	3040.49	3055.52	2763.33	2383.37	3206.19	3338.29	3114.07	3904.38	3458.26	3117.28	3212.41	2903.92	3087.29	2918.47	2572.34	3490.55	2682.96	2657.15	3107.16	3440.8	3105.14	2811.27	2453.41	2862.67	2798.04	2655.51	1976.46	2883.39	2391.64	2307.8	2122.33	2863.22
1265.96	M000025_A129002-101_METB_301020_EINS_Leucine, DL- (2TMS)	1265.96_Leu_2TMS	132.693	135.061	142.75	110.395	129.173	117.064	124.737	118.338	118.343	69.2731	92.2806	109.229	106.064	105.701	108.031	108.615	109.451	103.381	97.3274	148.147	126.016	96.6201	149.569	121.332	105.268	118.444	100.058	91.5386	90.2054	44.4358	112.737	82.5583	74.3408	106.286	111.909	107.959	90.851	121.899	179.315	179.806	132.655	95.4335	137.675	124.469	123.644	84.468	117.677
1287.1	M000017_A132002-101_METB_319360_EINS_Isoleucine (2TMS)	1287.1_Ile_2TMS	62.7408	81.5027	67.4018	52.0787	70.2466	61.4398	58.2055	65.1183	52.6684	38.8588	41.7322	51.081	47.0735	48.7309	50.6074	49.5428	53.3718	50.8772	51.4054	70.8598	57.4798	51.6268	71.9352	57.3819	50.1134	59.2949	50.9901	46.4185	44.767	35.5713	56.1035	42.6547	42.178	55.2492	54.5932	52.3419	44.5543	68.3071	71.2176	98.9285	70.3502	51.9962	61.5192	70.3719	62.7585	42.9625	53.549
1294.7	M000029_A132003-111_IS (QUAN)_1318.4_EITTMS_Proline, DL- (2TMS)	1294.7_Pro_2TMS	1425.54	1750.04	1474.99	1302.71	1537.26	1547.75	1492.94	1707.12	1446.61	1175.63	1404.55	1375.71	1521.63	1802.52	1310.5	1444.25	1430.05	1389.78	1443.54	1649.92	1416.19	1042.78	1467.35	1424.73	1379.24	1440.7	1422.51	1490.03	1471.82	679.496	1571.82	1272.87	1394.29	1489.6	1666.66	1423.16	1458.38	1552.29	1452.15	1617.69	1403.07	1228.53	1377.08	1486.72	1312.25	1339.88	1580.25
1295.41	GCTMS_N12C_STD_060121_345.667_1294.7_[Nicotinic Acid_1TMS]	1295.41_NicA_1TMS	112.112	115.067	136.301	103.519	160.381	113.259	115.694	76.6276	107.246	124.92	132.222	139.609	122.816	154.883	99.961	102.35	113.64	101.378	81.1396	141.885	137.042	107.653	146.376	135.571	113.748	132.893	117.912	134.765	124.927	113.916	138.497	87.3689	105.621	121.684	136.264	136.43	102.908	111.571	137.599	132.601	105.146	74.3891	110.311	91.0376	88.391	78.6009	135.606
1301.65	M000031_A133001-101_METB_1326.9_EITTMS_Glycine (3TMS)	1301.65_Gly_3TMS	334.395	350.656	423.421	240.095	338.348	370.933	203.755	301.059	202.632	278.611	297.248	266.334	255.293	354.168	332.921	254.483	264.165	184.093	242.227	255.646	237.921	207.938	278.091	216.719	207.117	221.944	177.956	241.038	191.626	172.653	240.234	237.413	167.246	194.016	257.12	186.593	166.886	359.239	326.494	429.457	267.647	244.967	298.127	445.553	296.748	188.545	290.812
1306.16	M000074_A134001-211_IS (QUAN)_1299.8_EIGTMS_Succinic acid, 2,2,3,3-D4- (2TMS)	1306.16_SucA_2TMS	1749.94	1698.64	1851.77	1541.26	1754.05	1788.6	1648.12	1666.87	1634.87	1721.43	1769.58	1668.88	1708.69	1898.14	1568.75	1655.98	1614.39	1575.97	1638.09	1728.55	1664.95	1545.62	1699.69	1688.95	1630.6	1686.47	1612.28	1662.39	1778.97	1114.04	1815.92	1550.47	1581.18	1617.99	1763.31	1582.24	1611.74	1634.77	1632.96	1717.03	1560.42	1538.04	1534.99	1617.33	1524.3	1498.72	1621.13
1319.36	M000073_A135003-101_METB_1352.9_EITTMS_Glyceric acid, DL- (3TMS)	1319.36_GlycA_3TMS	152.596	117.626	112.589	138.768	119.756	107.37	80.5413	101.735	104.131	85.0224	91.3879	114.13	86.6113	100.141	98.2325	99.0514	99.9008	83.4399	73.7087	114.793	97.306	96.699	127.163	111.284	83.1209	117.769	86.2949	97.2814	83.8144	67.2717	96.3649	79.5602	79.1407	96.3064	99.5791	94.7837	84.8305	104.302	106.465	108.149	89.7038	69.9964	107.543	109.509	80.512	70.5068	111.112
1330.55	M000000_A136002-101_MST_1358.9_EITTMS_	1330.55_MST_1358.9	19.9427	17.962	16.8011	15.3238	14.3444	16.4133	14.5943	13.1207	18.6446	13.832	12.4031	15.2015	11.5946	13.6004	13.9978	14.4928	14.3657	16.8893	15.2217	17.3129	14.5808	14.9485	15.8877	14.5877	17.7389	12.5862	13.4609	14.1432	14.1698	16.5263	19.3803	21.1731	18.8941	18.7965	21.0707	17.1863	16.6222	16.501	18.763	15.628	21.7173	19.9702	20.5054	25.3591	22.9077	16.2713	12.9151
1342.38	M000067_A137001-101_METB_1372_EITTMS_Fumaric acid (2TMS)	1342.38_FumA_2TMS	39.3264	25.2641	28.3481	19.1341	37.4924	28.3905	21.0726	20.9764	19.5944	21.7717	23.8592	23.1261	26.4923	32.0324	22.6207	21.2512	20.0258	20.4033	16.8048	25.1208	24.8523	18.4319	29.3757	23.248	18.4097	23.3932	17.9098	24.3752	31.5944	17.6667	24.5114	21.919	17.022	25.0366	24.6962	17.6153	15.9334	25.9371	28.6236	30.1709	23.4593	20.8704	24.8824	29.6438	20.8076	15.0696	25.4034
1350.86	M000015_A138001-101_METB_1380.9_EITTMS_Serine, DL- (3TMS)	1350.86_Ser_3TMS	1859.98	1601.64	2348.44	1407.76	2193.78	1952.6	1526.54	1647.53	1427.03	1695.73	2065.58	1972.62	1678.41	2188.47	2066.07	1750.48	2009.03	1449.28	1334.48	1698.95	1699.23	1371.16	2196.57	1664.42	1537.09	1675.08	1385.83	1745.53	1616.87	1278.43	1697.07	1446.97	1472.85	1503.99	1876.45	1578.09	1388.02	2157.37	2444.88	3134.3	2214.03	1815.41	2231.6	2013.16	2065.36	1355.21	2100.55
1364.27	Pipecolic acid_2TMS	1364.27_PIP_2TMS	48.2744	27.855	38.7696	30.6883	35.7431	30.0626	27.0557	25.8832	14.479	17.641	26.2987	34.2249	31.4761	32.6876	37.6896	10.0973	15.491	9.3198	9.4954	23.494	30.8569	4.1092	32.7474	26.599	32.1552	15.7105	20.098	15.5651	18.9702	10.1942	32.1324	24.8978	15.0093	20.2421	36.5587	17.4845	17.1943	0.50042	13.1205	7.0273	0.83405	0.10763	19.4616	8.2325	0.017352	1.863	12.5277
1370.05	M000595_A140005-101_METB_1382.1_EIQTMS_Threonic acid-1,4-lactone (2TMS)	1370.05_ThrAL_2TMS	39.1692	33.8507	37.7614	27.6657	34.7515	35.5984	27.9654	26.489	31.8365	24.494	28.26	35.8626	27.886	32.2563	25.3512	30.782	32.1488	32.3183	23.6604	32.0121	33.2389	30.1298	43.0812	39.6507	32.4582	34.8168	32.2566	33.6698	32.8503	30.1828	35.7258	33.1125	25.3096	28.1501	32.6215	30.4501	26.3444	17.4741	33.4454	19.3667	23.0986	13.1357	22.5399	27.8892	22.6764	16.0251	25.1835
1376	M000016_A140001-101_METB_1402.5_EITTMS_Threonine, DL- (3TMS)	1376_Thr_3TMS	487.492	532.962	555.237	387.611	554.657	507.048	383.331	467.364	406.664	364.667	386.085	437.187	373.283	423.518	402.926	431.251	445.957	419.793	389.919	495.23	406.671	377.968	525.71	409.884	355.251	435.791	335.979	405.988	371.348	299.818	394.939	336.862	337.619	394.952	433.906	360.116	301.998	370.848	377.311	448.944	365.668	306.233	350.231	389.481	365.61	224.203	311.564
1385.03	GCTMS_N12C_STD_051214_338.914_1385.4_[O-Acetyl-L-Serine hyd_2TMS]	1385.03_OAS_2TMS	15.9351	16.7318	14.2197	13.6388	17.5413	13.8572	13.7328	12.8475	12.7007	15.0347	16.5041	15.4461	16.3836	17.7432	17.9311	14.0392	14.2316	12.2993	11.359	13.8134	13.5089	12.5325	18.3439	15.1708	14.3713	11.7805	11.1063	14.2119	10.1919	10.3877	13.4017	10.8456	10.4063	13.8581	13.8297	11.0566	9.7696	13.7648	15.5538	15.943	13.6079	10.3982	14.9197	14.8263	11.6552	10.5172	12.0579
1395.87	GCTMS_N12C_STD_051219_376.468_1394.6_[Glutaric acid_2TMS]	1395.87_GlutaricA_2TMS	11.4655	8.0821	15.6842	10.4958	15.0397	10.4503	10.0486	8.4302	10.1826	15.0605	13.1619	15.5345	10.3802	14.0806	13.5015	8.9987	11.3741	4.4172	3.3723	7.6004	12.7263	9.3602	15.3884	13.281	11.0832	10.6437	6.6336	7.4923	8.1795	7.0171	8.3184	10.2895	6.8182	6.3354	10.0926	6.4969	6.1479	6.4381	24.1217	10.3614	6.0604	5.5897	12.0216	9.9543	5.7609	5.1822	10.5126
1399.5	M000730_A143004-101_MST_1419.4_EIQTMS_	1399.5_MST_1419.4	68.2849	61.3024	72.3857	54.6382	80.7979	70.8247	52.9521	51.2296	48.3722	62.5125	66.0882	63.3862	60.546	75.707	64.7556	57.1085	56.4404	44.0132	42.5445	55.1672	59.7277	49.198	74.0747	64.0045	53.9026	49.9955	41.9298	52.7877	45.1379	41.2981	51.3362	51.3529	40.2858	47.9565	55.4135	44.783	36.589	57.4239	65.6881	62.9357	56.1879	44.8514	66.7271	64.5741	47.275	39.1911	67.6004
1422.77	GCTMS_N12C_STD_051207_350.859_1422_[beta-Alanine_3TMS]	1422.77_b-Ala_3TMS	261.828	324.531	318.546	272.901	383.433	320.879	234.739	270.535	229.01	231.163	229.202	277.519	266.186	290.694	260.378	259.774	256.669	214.163	206.598	322.551	256.505	226.755	309.128	255.023	213.363	263.496	190.617	247.264	210.091	158.557	218.078	171.146	178.673	238.233	248.062	201.643	168.328	266.18	313.047	284.881	253.7	178.512	242.864	300.235	219.12	164.385	245.881
1453.7	M000000_A147011-101_MST_1479.3_EITTMS_	1453.7_MST_1479.3	25.6066	19.465	24.537	23.0879	23.1086	16.0858	15.78	14.6911	18.4061	14.1232	15.089	20.038	15.2077	21.6649	17.9198	13.1931	14.9312	14.0013	8.3387	16.6487	17.7909	14.4238	23.621	16.4332	13.8812	15.4341	13.277	14.2946	12.9161	13.8719	14.3207	9.9291	11.2392	13.7132	13.4568	11.9656	11.0503	10.644	12.8075	9.0878	10.8967	5.4126	11.0371	10.834	8.4714	8.007	15.9828
1455.8	M000000_A147001-101_MST_1458.5_EIQTMS_	1455.8_MST_1458.5	3.9372	7.8333	4.016	3.7451	5.1377	5.7906	3.7385	5.7939	4.1208	3.3773	3.4338	3.6418	4.2448	4.6853	3.6761	4.5219	4.286	4.5207	5.4315	4.6801	4.47	3.983	5.5703	4.6166	3.4785	4.3774	4.0806	5.2192	3.8629	2.6019	3.7448	2.734	3.0247	4.9519	3.7771	3.5107	3.7301	7.114	5.9915	7.0418	4.9473	4.1496	4.0089	5.8567	4.2471	3.7234	4.3352
1458.86	PR_MST_1458.86_	PR_MST_1458.86_	26.2372	19.211	18.9903	23.0212	16.294	14.8127	19.8546	18.134	19.5551	21.4415	19.2268	18.0573	13.1357	17.9002	24.1775	16.6379	18.1046	13.7612	14.4153	15.533	18.2673	19.9833	24.2846	17.5625	20.9794	15.274	14.8041	14.8177	7.2571	18.452	18.1779	22.5573	13.9931	16.6567	19.5062	16.8485	13.6872	13.1111	14.8472	18.3767	16.8808	14.8665	18.4402	16.228	17.4436	14.3732	15.2762
1463.08	PR_MST_1463.08_	PR_MST_1463.08_	26.7212	20.2311	23.6371	23.6431	18.2553	18.3666	15.3768	14.842	16.8866	14.6907	14.0384	18.302	13.6336	14.2815	20.9465	13.6856	15.6043	15.6805	12.7569	13.4768	12.1786	19.4625	17.6965	14.0765	14.9274	14.6931	12.1587	13.2649	12.9337	12.2755	16.0658	19.9904	11.9821	10.8644	16.7125	12.623	11.4394	14.6735	9.0402	17.0907	14.1274	15.7433	16.4436	23.9078	18.4119	9.4299	13.1222
1464.91	M000000_A148006-101_MST_1480.5_EITTMS_	1464.91_MST_1480.5	86.5326	69.286	88.2994	57.3052	74.5052	46.6361	31.9635	31.3939	43.8977	31.8354	32.9749	55.3779	29.9194	49.863	39.3997	35.4646	44.0336	27.0527	15.6504	38.8934	42.0612	26.2845	49.4693	31.3999	24.6697	32.019	22.3887	22.6009	24.5191	30.5063	30.2345	25.2439	15.6979	24.721	25.4916	20.4247	14.3252	16.1002	27.6371	17.3238	20.4777	8.8524	14.7668	20.6941	17.8439	8.6296	25.9682
1466.78	M000000_A148002-101_MST_1478.4_EIQTMS_	1466.78_MST_1478.4	26.0151	38.9636	21.911	28.0351	9.844	22.395	11.7752	26.9715	14.8162	11.7404	10.1638	10.9904	6.8834	10.3514	19.1604	15.4652	12.6515	12.341	23.4987	9.7601	5.5371	6.3781	7.7211	6.974	6.7829	5.4515	5.0199	9.5114	3.7515	6.2527	9.5223	24.6854	9.6003	7.2032	10.6553	10.4656	8.3098	15.6502	17.6517	21.0549	17.8916	25.6722	15.5691	26.8759	23.0714	10.5265	9.7932
1475.64	M000065_A149001-101_METB_1478.5_EIGTMS_Malic acid, DL- (3TMS)	1475.64_MalA_3TMS	707.773	624.613	631.818	523.487	763.562	755.367	574.021	484.509	710.759	507.055	572.152	695.243	543.116	592.905	527.591	639.925	700.091	627.288	511.422	680.852	624.205	624.024	779.434	689.321	519.634	647.367	546.187	576.6	584.579	454.664	620.476	551.36	508.391	640.614	605.874	548.132	425.986	697.37	709.785	722.319	692.51	656.063	756.855	738.44	686.517	440.051	647.543
1484.05	sumoC4	1484.05_sumoC4	22.8486	27.8764	27.0688	19.6867	31.0596	23.5347	22.4125	19.9934	23.6926	27.425	22.3089	27.1408	24.8612	29.1898	23.8698	24.8987	26.0328	19.2576	17.7939	24.0909	29.116	21.2472	33.7867	26.4892	22.5318	26.5034	25.5009	28.1674	21.7889	22.9827	28.1974	13.6929	20.2726	24.5837	24.3322	22.397	18.8793	21.2013	27.0198	24.5684	22.088	14.9354	22.4095	19.843	17.7563	11.6359	22.109
1492.15	M000054_A150002-101_METB_1494.5_EIGTMS_Erythritol (4TMS)	1492.15_Ery_4TMS	52.4146	58.072	44.1786	54.7337	44.0662	53.2428	36.0047	40.7833	41.3912	30.2755	33.383	36.5377	28.5995	38.1402	53.2818	45.4258	36.3932	37.9453	40.6613	34.6879	31.5974	31.4038	46.298	33.6581	31.4746	28.4495	27.5448	39.0438	23.6163	23.9351	35.6417	34.8278	40.0836	28.9293	37.3403	37.5454	30.1835	50.7013	58.0869	64.8136	48.8243	58.0709	51.0245	42.8005	56.3383	34.5516	36.5137
1493.65	M000469_A149002-101_METB_1494.1_EITTMS_Threitol, D- (4TMS)	1493.65_Threitol_3TMS	12.146	8.241	14.5639	9.7	25.1125	12.4623	16.726	7.5868	10.9168	19.2783	20.72	15.7381	19.6364	21.749	12.0444	13.7086	13.4664	8.0686	5.6063	13.8805	15.1143	11.6059	16.1406	18.2828	15.1205	15.092	9.8029	11.5575	12.2283	9.4799	10.4723	8.8668	8.0795	11.1859	9.1559	9.2293	8.0865	12.2418	14.8159	11.189	11.3106	4.9994	15.9922	10.6005	5.9366	6.9542	20.9011
1498.69	M000000_A151002-101_MST_1508.3_EITTMS_	1498.69_MST_1508.3	106.642	186.743	109.092	93.8196	72.7656	117.763	61.0383	107.911	82.2939	69.4149	63.5872	71.9568	54.0669	64.5736	77.9177	105.234	95.7613	136.556	251.791	83.9841	65.8776	89.3945	100.284	73.4747	63.1186	76.6258	66.9529	107.25	52.2557	45.4655	64.3833	73.1896	62.7829	53.5657	65.5255	63.9411	51.7752	207.029	101.381	201.702	149.868	200.322	87.7803	151.801	213.501	71.577	59.145
1505.99	M000220_A152003-211_IS (QUAN)_1501.2_EIMOR_Salicylic acid, 3,4,5,6-D4- (2TMS)	1505.99_SalA_2TMS	957.168	1006.31	989.709	941.648	995.061	967.054	944.134	989.329	949.06	925.71	921.486	959.687	932.986	956.473	847.419	905.146	944.503	930.439	986.879	1004.92	948.325	909.68	963.266	923.945	897.379	953.632	877.404	918.86	976.532	701.333	956.303	851.945	856.37	967.948	971.338	879.283	896.036	968.038	951.312	1013.37	978.602	957.949	935.237	945.697	948.725	897.594	928.057
1508.5	M000033_A152002-101_METB_1521_EITTMS_Aspartic acid, DL- (3TMS)	1508.5_Asp_3TMS	228.572	425.992	246.312	200.787	252.602	299.696	177.223	237.444	228.272	163.832	163.686	218.875	180.622	201.664	162.956	235.486	224.733	242.745	244.063	227.443	202.725	186.22	234.068	209.908	171.441	222.927	183.404	241.667	206.573	170.666	225.685	198.045	183.667	215.804	220.271	190.203	165.285	313.331	202.869	324.043	247.407	216.348	197.985	304.789	242.807	151.774	183.735
1514.69	M000018_A152001-101_METB_474300_EINS_Methionine, DL- (2TMS)	1514.69_Met_2TMS	12.105	16.4585	11.7215	9.9384	10.7658	10.9373	8.1732	9.4627	8.7576	7.8783	7.8058	8.8869	7.7841	8.8869	9.3901	8.1828	10.1063	8.7763	8.2422	9.7114	8.4771	8.2818	10.0875	8.596	6.9359	8.365	7.5658	8.1544	6.6952	7.0557	8.6105	9.4278	6.7863	7.6385	9.2184	7.3492	7.2252	86.7068	51.2529	101.415	50.5351	51.1832	50.0092	96.7959	61.8565	46.3519	61.1662
1519.68	M000037_A153002-112_IS (QUAN)_1516.4_EIMOR_Pyroglutamic acid, DL-, 13C5,15N- (2TMS)	1519.68_pGlu_2TMS	1906.41	5208.84	2320.73	1946.14	1970.14	2887.6	1349.89	2856.56	1583.64	1491.61	1468.67	1632.85	1485.2	1753.76	1575.59	2030.81	1832.44	2271	3536.04	1794.4	1523.03	1558.74	1748.29	1579.19	1333.98	1521.43	1370.87	2811.99	1374.09	1215.84	1625.11	1657.21	1430.47	1412.49	1618.03	1444.65	1196.43	3252	1849.11	3551.67	2328.19	2524.91	1586.47	3017.1	2507.39	1274.62	1564.82
1523.91	PR_MST_1523.91_	PR_MST_1523.91_	105.015	59.2612	90.6823	90.0651	75.183	92.2182	69.7496	70.7653	119.039	93.448	98.1815	102.697	83.1442	89.3137	87.5011	100.081	101.524	88.5212	91.0608	83.4072	79.3423	83.4151	90.7133	91.8607	81.9368	85.867	77.0111	72.8476	67.2436	82.5079	93.8016	99.8734	92.09	76.422	98.5332	101.781	88.4984	82.0509	80.1995	75.7909	90.5279	104.428	77.5976	83.5816	103.821	92.4707	87.1669
1525.51	GCTMS_N12C_STD_060123_409.917_1526.6_[gamma-Amino-n-butyric acid_3TMS]	1525.51_GABA_3TMS	655.398	988.619	760.657	600.645	790.398	707.87	402.414	541.179	477.312	379.348	367.107	537.663	401.245	474.901	478.622	495.511	560.893	533.358	700.587	620.79	480.65	470.231	538.403	430.592	359.723	456.73	386.419	595.097	408.52	308.736	482.423	460.348	392.271	497.682	486.423	401.849	306.471	781.384	631.423	757.027	627.228	578.523	500.376	866.048	649.826	387.625	441.448
1542.64	PR_MST_1542.64_	PR_MST_1542.64_	60.0558	58.3121	73.9811	55.7311	84.7699	65.6937	43.1666	53.0811	37.6137	60.3389	59.3363	48.6566	48.2386	71.1637	63.0506	50.1444	43.5531	33.4177	38.6983	40.5085	47.228	39.8629	55.7693	44.4771	42.5693	33.7242	27.493	50.0412	30.774	32.7267	33.8283	33.8833	33.7098	31.2789	40.9049	27.5465	26.807	72.1607	69.3747	72.1768	51.9066	56.8004	66.4827	59.4832	45.2435	29.7184	58.2787
1543.56	M000078_A156001-101_METB_1559.6_EITTMS_Threonic acid (4TMS)	1543.56_ThrA_4TMS	216.259	160.776	208.084	132.392	180.093	128.501	98.5188	76.7821	116.566	103.763	112.51	135.975	98.7809	127.808	113.54	108.697	114.577	92.6674	55.2419	110.628	124.225	87.5084	151.433	123.065	101.961	97.6779	83.5931	83.4529	86.7734	83.8912	103.713	93.6093	65.0794	81.4104	95.5974	77.2818	60.8753	68.5713	77.2703	65.7918	79.1763	40.2019	80.1973	91.4939	69.2585	48.6387	104.35
1551.86	PR_MST_1551.86_	PR_MST_1551.86_	27.0322	24.7102	21.8733	24.2741	19.6448	20.7319	21.1116	22.6786	25.6998	17.8567	19.7789	19.6105	15.2568	17.9005	25.4138	23.0937	24.0656	17.0601	20.9871	17.2858	15.5726	21.4277	22.4705	17.4054	16.5795	15.8317	14.9032	15.0513	12.4117	17.5431	16.0787	24.664	16.5089	16.3913	16.2486	20.0933	15.9325	14.5918	28.6744	20.6023	19.6907	20.8949	21.3113	21.5167	21.712	19.4706	19.3674
1553.02	M000013_A157012-101_MST_1588.3_EISTR_	1553.02_MST_1588.3	16.3337	40.8421	21.5603	13.4679	15.2341	19.7701	10.0102	21.5512	11.1063	10.3146	9.5341	11.4638	9.9155	12.0926	10.0785	13.6977	13.3263	22.2949	38.7363	16.3854	11.6866	10.4946	12.4459	10.1831	8.4203	12.8402	9.0725	17.0942	8.962	9.6555	10.3406	9.366	9.7134	9.1742	11.7412	8.5975	8.5897	39.5231	12.4926	33.9415	23.1763	27.7899	8.2439	20.748	24.645	9.6795	8.7633
1561.6	M000809_A158010-101_METB_1578_EITTMS_Glutaric acid, 2-hydroxy- (3TMS)	1561.6_2-hGlutaricA_3TMS	3.9512	4.0867	3.7587	2.8825	4.366	4.2479	2.7447	3.0055	2.7757	3.3651	3.5264	3.4003	3.1886	3.4981	3.3663	3.3895	3.2436	2.7038	2.5299	3.067	3.3104	2.87	4.1577	3.6027	2.8938	3.1572	2.2914	2.9193	2.2454	2.2666	2.5782	2.6286	2.2586	2.1463	2.9503	2.2524	1.8362	3.9858	3.4267	3.6253	3.3642	3.3245	4.1054	4.0077	2.9988	2.0062	3.5029
1562.52	GCTMS_N12C_STD_060123_418.579_1561.3_[alpha-Ketoglutaric acid_methoxyamine_2TMS]	1562.52_a-KG_2TMS	31.6896	33.643	30.5993	26.5196	40.5008	36.0911	27.4139	30.5946	31.1235	30.4536	32.9126	36.2811	30.6345	33.5139	30.6021	33.4228	34.2324	26.2354	23.6306	29.8019	32.2842	30.0303	41.8685	34.9801	24.2905	32.5816	23.2195	28.5078	26.5638	21.2546	28.3235	21.5361	22.0742	27.3328	29.4854	24.965	20.0235	35.4902	30.5675	38.0011	28.771	26.3397	31.9769	31.0177	25.6978	20.0293	31.575
1571.75	M000000_A159003-101_MST_1585.2_EITTMS_	1571.75_MST_1585.2	19.1207	12.1138	17.629	16.5125	20.0185	12.9193	14.6223	11.9775	17.2721	15.0425	14.9542	23.6868	15.6524	15.4925	16.1939	12.8441	16.7918	12.2209	7.6615	16.7467	18.0724	16.7885	25.7157	23.3551	18.379	19.8952	19.2347	17.3001	18.2156	14.7419	20.7926	15.656	11.4902	16.0364	18.5653	19.0992	14.3265	7.7998	12.7006	9.5419	10.0981	5.4382	13.6876	12.2249	10.3862	10.5571	14.0396
1577.13	M000000_A159001-111_IS (QUAN)_1594.8_EITTMS_	1577.13_MST_1594.8	103.223	55.1592	75.268	94.2578	43.9911	81.5718	65.4989	67.9673	98.2605	75.8983	85.1274	81.5512	52.1917	55.508	93.9966	82.9172	100.193	75.3021	104.323	49.661	67.9991	117.073	107.507	90.2281	109.584	79.0722	102.844	74.8785	68.5359	61.5181	65.2534	94.0027	68.2777	49.648	53.9739	57.9717	65.2736	68.1109	73.1332	55.8807	64.8458	105.08	121.034	130.701	101.381	84.5722	70.5496
1585.84	M000000_A160005-101_MST_1596.8_EIQTMS_	1585.84_MST_1596.8	69.0624	214.8	70.8328	76.7638	27.1907	97.2606	30.7254	104.852	51.701	33.5069	41.7351	50.5975	24.966	38.8228	79.5259	79.9697	69.5561	77.5444	226.474	30.5378	37.5607	48.6833	81.9603	52.8279	50.0397	27.7562	43.7486	117.827	21.1406	17.5503	31.3952	64.1558	34.7528	22.782	32.1478	31.6059	21.4189	111.746	57.9469	137.236	70.6613	124.819	75.5726	193.965	126.932	34.1828	40.066
1607.52	L-Glutamic acid_3TMS	1607.52_Glu_3TMS	614.836	951.03	686.118	612.08	697.358	716.752	602.197	708.001	631.117	575.206	555.999	612.939	610.598	644.171	515.865	644.265	603.075	622.908	640.78	655.428	581.601	513.203	571.071	575.605	530.775	597.896	542.689	626.273	612.85	433.11	653.178	567.575	596.313	643.522	665.801	598.749	584.963	722.839	591.078	732.492	659.149	565.92	526.743	677.585	584.717	524.062	558.34
1617.55	PR_MST_1617.55_	PR_MST_1617.55_	39.0668	24.8915	28.2674	31.9108	22.3061	28.3935	18.8205	18.513	28.1865	22.2954	20.9882	26.8892	17.7229	17.7578	30.8781	26.3635	29.2226	25.7119	27.3939	19.8249	23.4222	32.6063	30.1987	23.0763	29.5836	21.5912	19.1218	24.7821	20.1119	17.277	26.9604	37.6462	19.8471	22.6471	23.0835	21.6278	19.4877	23.3609	34.473	23.7928	33.1888	32.4717	50.1632	50.913	39.8421	20.0463	15.7699
1625.41	M000011_A164001-101_METB_1643.2_EITRAPTMS_Phenylalanine, DL- (2TMS)	1625.41_Phe_2TMS	35.4448	34.7907	34.4113	30.1405	36.0325	25.6879	28.1466	26.5541	25.0391	25.0251	23.0473	28.3794	23.5316	25.6315	28.8468	22.2994	29.6398	21.1676	18.134	30.6915	26.4164	26.9333	36.8406	28.7594	25.1918	28.5211	25.5561	22.3862	24.4737	23.423	28.987	24.121	21.074	26.7904	26.0249	27.3671	23.7762	20.9634	32.8397	32.7141	27.5557	19.6031	33.1664	28.5099	25.4105	20.2743	27.9226
1631.47	sumoC5	1631.47_sumoC5	30.1446	22.3208	28.0256	28.0708	26.6719	24.1011	23.2306	18.9975	29.4499	20.5138	22.6519	29.5274	23.214	25.6396	23.9068	23.1703	24.6692	25.6412	16.8123	26.0891	26.9316	25.4708	29.1158	26.7261	24.6937	25.3625	24.5376	24.1657	25.9118	22.0536	27.2789	22.2175	24.8482	22.1441	25.2352	25.0907	22.1005	17.8762	22.617	20.6138	23.0858	17.898	22.0772	26.5317	25.1057	18.0528	21.9873
1633.6	sumoC5	1633.6_sumoC5	7.4863	20.8308	11.6909	11.5835	10.8615	13.0534	12.4447	9.6886	4.9398	5.7582	7.7825	8.4563	7.2609	18.7899	6.5287	9.724	15.0262	18.4017	9.3485	10.9305	27.358	4.9168	8.9132	7.4616	12.0503	6.0116	11.136	10.3425	10.949	14.2849	18.9001	5.8629	17.9404	14.3475	6.8853	9.1106	9.3429	9.3788	9.3687	13.4553	5.0244	6.936	10.1938	6.9046	6.0044	5.3666	14.2349
1638.08	M000579_A166001-101_METB_1659.9_EITTMS_Xylose, D- (1MEOX) (4TMS)	1638.08_sumoC5	77.4613	50.2305	66.5933	65.4414	85.2404	58.3652	65.8731	49.5223	67.5368	67.8808	72.1786	80.5688	66.0241	77.3655	64.3301	55.629	66.6571	40.2869	34.4184	69.9124	64.4079	63.9672	94.8207	81.3327	68.1733	70.7169	51.2103	54.213	50.2559	48.4376	59.7448	54.0587	41.1139	56.1503	62.8768	59.2574	43.9587	48.1497	68.3292	51.4323	65.972	35.8177	65.7636	60.9783	51.5349	37.2784	69.1834
1643.16	M000581_A167002-101_METB_1666.5_EITTMS_Arabinose, D- (1MEOX) (4TMS)	1643.16_sumoC5	7.8248	21.0626	9.3918	12.0987	12.0292	12.5447	10.4709	13.7962	11.794	3.6103	4.9062	10.5332	8.3923	7.4365	9.9803	7.244	8.7192	15.6214	11.8402	14.983	10.6375	5.986	11.1479	8.1742	6.1128	8.6418	10.2054	14.9093	9.2724	11.7306	12.4922	6.7826	9.4916	14.9199	11.9199	12.3034	11.4154	17.4608	5.0355	13.9925	11.5327	15.0386	6.2156	14.2059	12.4799	14.6044	8.9922
1650.5	PR_MST_1650.50_	PR_MST_1650.50_	24.8345	64.5306	31.3644	25.2212	24.0247	34.4839	15.7589	36.5684	19.6614	18.4577	16.7525	18.9974	18.3227	20.6829	20.6853	22.3578	20.3715	26.449	39.0917	22.2026	16.2972	15.5262	20.9743	16.1612	16.3251	17.9662	14.6308	29.9997	15.629	13.7621	21.3078	21.7434	17.3891	19.3433	22.9804	18.5094	18.2104	38.6823	12.6912	41.0264	25.4867	28.4253	18.1693	37.1727	27.2388	12.3774	10.5698
1652.04	PR_MST_1652.04_	PR_MST_1652.04_	16.8488	9.4304	14.5386	15.9618	18.0588	12.4476	17.0789	10.8728	15.9646	16.4124	16.2175	22.4112	18.3278	18.9848	18.3364	15.3188	17.2166	12.2899	7.4516	15.9132	15.4362	16.2674	22.29	21.4161	16.8774	18.8353	17.9324	16.0344	15.7775	14.0864	18.7844	15.9293	12.6592	16.2803	18.1458	19.4014	15.8016	21.4775	29.4944	21.2491	25.5869	17.3517	29.6727	28.7156	25.4087	24.682	32.6927
1659.81	M000013_A168001-101_METB_1663.7_EIMOR_Asparagine, DL- (3TMS)	1659.81_Asn_3TMS	370.345	1060.75	566.443	282.601	475.655	477.073	223.368	481.793	206.83	218.95	198.86	243.231	240.67	320.386	224.666	273.119	248.502	494.148	753.428	415.6	253.642	182.058	270.115	215.244	174.051	262.44	189.584	394.412	212.69	202.912	251.524	213.177	208.006	243.276	287.093	188.859	169.983	989.097	342.283	934.374	612.274	553.501	191.732	495.55	505.412	203.35	201.845
1660.49	sumoC5	1660.49_sumoC5	67.0096	39.8517	56.2408	65.2083	78.729	57.1938	58.7905	55.8804	59.9491	59.7399	61.0714	77.3154	67.2502	71.4459	74.6564	53.2693	67.151	46.1842	30.0272	65.052	60.5112	63.4859	85.7328	73.0962	58.2049	69.5159	56.2282	75.276	58.3661	50.412	73.9596	67.1177	44.9451	69.0284	65.4874	62.8831	50.9954	38.2933	76.5252	52.1866	46.1379	35.3375	90.8339	66.5068	46.3601	41.2314	58.3163
1680.08	PR_MST_1680.08_	PR_MST_1680.08_	23.5706	89.5154	36.805	25.1864	25.9288	40.8089	17.6289	42.6435	16.7868	16.7136	15.7577	17.6551	16.0754	21.3902	19.4763	23.2538	19.5483	27.3673	50.3387	20.6179	15.4565	12.5363	18.288	14.2974	13.6617	14.0182	13.2363	30.4735	11.2262	11.7276	19.6548	19.5908	15.9609	16.5249	19.4503	15.9132	13.9105	51.09	21.1625	51.0921	28.4857	32.7912	17.7533	42.8667	28.8967	13.2277	17.1126
1683.15	sumoC5	1683.15_sumoC5	31.1686	12.8501	13.3355	36.9645	38.4621	19.2985	28.2349	11.3867	28.1812	20.1798	35.3602	31.9172	24.2065	30.7022	26.642	27.8667	32.007	32.9835	17.2705	39.1046	34.2774	31.6056	43.0935	28.8452	26.4009	27.3059	43.505	32.8835	28.0675	36.1626	42.4519	33.7722	27.2995	50.9212	23.4744	57.0782	34.6714	10.9308	18.3913	18.6477	20.7491	10.8774	23.9739	9.7681	15.9156	28.8668	29.9831
1684.99	M000000_A171005-101_MST_1708.9_EITTMS_	1684.99_MST_1708.9	15.6221	7.2908	13.7938	15.8207	24.3368	9.5909	16.1021	13.7614	9.9339	10.9096	11.7914	12.5266	10.8796	12.4051	18.5738	5.4061	16.0332	8.068	4.1572	12.2859	9.4338	11.4597	14.7948	9.0997	9.5447	12.2789	11.6806	12.2511	10.5878	15.9501	13.3275	18.5914	7.6616	23.5627	8.8283	15.1902	11.3351	2.0014	63.9767	15.4089	9.2081	6.6021	20.2036	8.1524	6.4324	8.5764	13.6372
1695.15	M000248_A172001-101_METB_1715_EITTMS_Glucose, 1,6-anhydro, beta-D- (3TMS)	1695.15_Glu1,6An_3TMS	47.4767	53.3196	41.8619	45.7728	36.0595	41.5317	44.6185	43.9687	45.8021	34.317	39.615	39.3062	32.7582	41.9807	45.8304	41.9906	45.6705	39.3931	39.6026	39.1133	34.4632	39.0579	47.6326	42.4286	37.4934	33.6109	35.79	38.3819	28.5828	34.0711	38.0129	44.4983	39.1805	37.0416	43.8462	46.1303	39.0947	39.7209	49.7755	46.3992	39.5922	39.916	36.4623	44.7683	44.809	35.1003	39.6551
1706.02	M000329_A174002-101_METB_1735.8_EITTMS_Glycerol-2-phosphate (4TMS)	1706.02_Gly2P_4TMS	7.6508	12.0897	7.7747	8.8026	10.0746	9.0892	11.4922	8.1496	9.1183	9.0082	10.6148	12.6515	13.911	17.2646	8.8182	8.2957	8.8302	13.4092	8.6652	15.5538	13.7102	9.7496	13.1855	12.3927	12.1023	12.5123	15.3325	18.5619	9.308	12.5841	18.7275	8.7992	10.2783	13.738	15.7338	15.1188	14.639	9.7475	16.0627	11.6982	8.7614	6.1076	8.4097	6.1979	8.0064	8.7675	11.5228
1713.34	Rhamnose, DL- (1MEOX) (4TMS) or Fucose, DL- (1MEOX) (4TMS)	1713.34_deoxysumoC6	8.8939	4.721	4.295	3.319	5.185	3.7301	9.9683	3.4912	4.689	6.1163	5.719	5.5082	6.5408	7.5413	4.7856	4.6454	6.1712	6.8716	3.2653	6.5436	7.6993	6.4247	8.6455	6.9851	8.4164	5.6405	10.0089	8.7149	6.8733	6.4537	9.5463	6.4722	6.6887	10.0922	8.9233	9.1124	8.9985	3.0808	39.2872	2.9041	4.0679	1.8714	4.3464	3.1221	2.6599	5.3461	6.2111
1716.18	M000000_A180004-101_MST_1795.4_EITTMS_	1716.18_MST_1795.4	34.5354	48.875	45.0364	30.1215	40.3244	24.1246	26.9029	23.497	29.5271	24.9069	20.1922	28.9514	27.2246	31.9773	17.8906	16.1972	28.2948	15.9345	13.9451	21.778	31.6742	14.0089	24.7814	13.0413	14.5916	16.2106	12.6865	13.5536	15.961	11.5666	18.5989	12.2489	10.9972	17.7831	23.2526	11.8131	11.4476	18.9538	31.2583	30.022	16.5268	11.8882	20.5893	26.5397	15.5578	8.4111	22.0866
1727.65	M000000_A174001-101_MST_1744.8_EITTMS_	1727.65_MST_1744.8	23.8623	14.1668	21.6482	22.5017	25.7768	17.9067	23.1368	15.8677	20.749	22.037	22.9592	30.9313	22.1385	22.152	25.4437	17.8365	22.0189	14.7084	9.7712	21.3174	23.5795	20.5333	31.8486	29.6821	23.9071	24.9377	24.7408	21.5771	21.8764	19.3832	27.4241	21.5054	15.5795	20.6357	25.0521	26.991	20.1134	9.4215	21.8629	13.1743	15.341	7.9012	20.8969	15.9496	13.6563	15.9015	19.4147
1735.37	M000000_A174006-101_MST_1737_EITTMS_	1735.37_MST_1737	69.0601	60.7301	57.6149	66.281	63.9285	62.3991	64.4547	63.1448	69.7229	54.9128	55.3385	56.6201	65.1293	62.3487	69.7079	72.4495	54.4186	62.19	82.5048	64.1145	59.3515	64.1303	54.3287	57.5614	59.8706	59.0274	60.0951	62.7417	65.1314	43.571	66.3662	68.2217	62.5191	65.9618	63.6414	60.2513	63.718	64.0682	69.4189	70.0063	64.5989	74.0737	65.1653	67.2842	71.5149	60.6272	55.3241
1737.77	M000186_A175002-211_IS (QUAN)_1728.5_EIMOR_Putrescine, 2,2,3,3-D4- (4TMS)	1737.77_Put_4TMS	1018.44	1141.43	1075.28	1029.6	1121.27	1072.58	1060.37	1066.85	1050.31	1041.56	1026.75	1064.43	1093.99	1100.49	998.183	1031.59	1079.34	1034.9	1063.53	1057.79	986.62	992.118	1034.98	1050.24	1015.4	1036.97	998.463	1031.46	1077.25	811.14	1046.76	984.003	1030.9	1038.98	1076.34	1053.87	1018.18	1082.38	1048.08	1156.9	1056.84	985.902	1006.05	1019.46	997.551	947.867	1014.93
1742.42	M000000_A174005-101_MST_1742.1_EITTMS_	1742.42_MST_1742.1	62.738	56.6241	66.529	59.5628	67.7947	40.1366	32.8547	31.2177	51.5865	42.3163	31.0743	53.7377	41.6143	49.2156	34.7616	31.739	51.0025	27.8394	27.2915	33.6116	57.7362	26.39	42.8762	26.0895	27.4164	27.4837	23.8851	30.0232	24.6631	23.5063	28.3999	22.6099	16.0885	37.4563	31.378	23.0942	15.4528	22.3517	37.9709	33.3586	22.9435	16.6797	38.7238	33.1133	22.5534	16.9411	36.8888
1743.59	M000328_A177002-101_METB_1770_EITTMS_Glycerol-3-phosphate, DL- (4TMS)	1743.59_Gly3P_4TMS	0.87966	0.76485	1.4941	1.2226	2.8825	1.1013	0.9803	1.1151	0.989	1.6689	1.6721	1.9189	1.7361	1.5599	1.6254	1.1745	1.8063	0.50463	0.54183	1.298	1.5366	1.5538	1.4422	2.2931	1.1696	2.3614	1.1984	1.0156	1.8723	1.4421	1.5383	1.327	1.0209	1.9009	1.1593	1.0732	0.66343	1.0557	7.9192	1.9131	1.3578	1.005	3.0778	1.6883	1.0117	0.92067	1.8551
1748.06	M000605_A177001-101_MST_1767_EITTMS_	1748.06_MST_1767	65.8994	63.4807	67.3385	61.9821	79.9417	62.0726	57.8068	49.157	59.6796	62.6589	63.3365	76.5087	65.0724	72.0764	64.6438	59.0979	63.0228	48.6391	40.2817	59.9398	64.0758	54.8024	84.4912	70.8553	58.6044	62.0787	50.4752	55.2471	51.6044	47.3546	59.7955	52.8425	45.7623	59.5573	60.3902	58.589	44.6764	57.3967	62.9276	61.298	54.722	38.6224	66.2458	61.4197	49.7262	42.5108	66.6515
1752.54	M000000_A177004-101_MST_1770.9_EITTMS_	1752.54_MST_1770.9	316.594	273.914	228.167	282.455	179.297	243.536	236.698	247.51	304.565	207.972	210.566	214.698	140.021	162.072	308.306	259.75	303.427	192.467	235.511	163.742	156.477	262.649	293.14	210.039	198.079	162.56	159.053	167.383	128.348	169.8	166.193	291.923	189.415	168.061	180.849	237.599	181.079	189.831	308.816	228.383	228.031	248.299	266.105	285.6	262.143	222.965	217.993
1753.26	PR_MST_1753.26_	PR_MST_1753.26_	57.6092	93.9897	82.6994	52.5411	96.3244	64.6313	72.3244	47.4878	57.6678	56.7776	63.9702	90.722	78.3853	86.8609	52.7292	64.0306	72.3994	55.5167	33.9073	78.389	94.9478	39.3666	81.0229	74.647	50.92	91.6846	56.0767	58.2374	47.706	72.6068	65.8076	34.221	43.215	65.2177	68.7908	62.3263	52.8286	69.3669	20.3912	56.6764	57.5288	23.1313	32.8292	49.1891	33.5654	36.2923	69.4474
1763.42	GCTMS_N12C_STD_051207_434.102_1517.9_[L-Glutamine_3TMS]	1763.42_Gln_3TMS	302.006	1269.6	523.105	313.955	506.693	486.395	226.783	571.969	195.565	239.644	194.058	249.986	264.413	365.477	227.547	237.085	208.391	298.796	412.201	322.115	189.516	90.5552	151.166	153.66	122.163	168.65	121.872	309.85	177.963	165.207	277.359	246.673	195.567	263.818	298.289	196.357	157.915	601.744	291.352	702.559	399.342	291.558	185.691	456.688	258.692	153.386	229.805
1772.95	PR_MST_1772.95_	PR_MST_1772.95_	92.5256	80.3069	96.6429	85.9097	80.749	78.6865	74.3683	61.3444	86.2415	78.6216	85.8602	97.3427	67.3968	78.2888	80.4157	77.9539	91.4033	61.7368	55.6989	72.4047	76.741	75.8809	107.566	82.529	74.2412	70.1591	67.7138	63.9599	45.5148	59.5255	77.1767	70.909	58.4914	68.4161	75.605	77.0027	62.6631	61.3665	64.5141	71.6534	70.0994	50.4358	78.3107	76.5408	70.3956	56.9204	79.8382
1788.89	M000607_A181002-101_METB_1813.5_EITTMS_Shikimic acid (4TMS)	1788.89_ShikA_4TMS	40.781	44.2639	39.3523	35.6382	42.371	39.301	32.8657	37.9386	35.0617	34.5625	38.2188	39.6859	35.4998	38.8669	39.8476	38.1634	36.6302	29.9422	31.5035	33.476	35.6703	33.542	44.7268	37.8194	34.7157	34.1795	28.3376	34.6016	29.3318	29.3391	35.1927	34.7869	27.0445	32.7241	37.7017	30.8667	26.7807	38.385	33.9517	36.0015	30.8426	28.4146	35.9306	41.8325	30.3997	25.038	39.6469
1803.23	M000069_A182004-101_METB-METB_1822.5_EITTMS_Citric acid (4TMS)	1803.23_CitA_4TMS	958.965	496.635	928.571	571.744	799.631	834.33	618.871	378.066	560.358	670.117	796.154	701.784	676.559	821.426	820.808	621.664	645.372	627.397	333.114	615.477	604.309	501.054	802.004	808.125	637.934	529.82	493.123	560.013	539.226	481.303	623.253	878.771	472.116	561.29	607.586	547.45	368.623	634.526	866.702	565.873	926.695	764.309	1022.18	947.26	811.88	704.281	998.563
1841.53	M000082_A185002-101_METB-METB_1853.9_EITTMS_Dehydroascorbic acid dimer (TMS)	1841.53_dhAA_TMS	39.1814	29.3856	37.5502	44.608	53.8172	50.6861	60.3713	50.07	60.6332	50.852	71.1435	78.5754	68.2511	61.3621	66.7254	74.5231	65.8079	56.084	35.7008	73.1589	60.6787	74.0713	105.281	104.735	74.809	86.1042	73.979	67.6961	69.6675	56.1277	76.0234	60.1884	68.422	69.6021	79.3513	98.0944	69.0281	71.8488	58.394	78	88.1716	56.563	92.1673	91.9984	91.2114	77.2555	91.3147
1843.39	M000480_A185004-111_IS (QUAN)_1847.4_EIMOR_Tetradecanoic acid, 1,2,3-C3-, n-	1843.39_FatA_C14:0_1TMS	611.443	623.06	625.641	598.944	614.619	620.87	603.245	620.33	604.623	594.909	600.051	601.145	613.194	612.56	601.878	602.078	599.299	604.222	614.787	615.643	591.886	600.176	609.872	611.217	596.538	608.48	594.223	609.783	635.927	597.755	628.418	608.82	589.291	602.6	610.072	594.081	592.423	614.192	594.995	623.203	622.255	606.241	600.447	611.028	607.088	587.619	599.632
1855.94	GCTMS_N12C_STD_051207_455.767_1864.3_[D(-)Fructose_5TMS]	1855.94_Fru_5TMS	4317.89	3104.23	3843.72	3699.88	4607.62	3898.51	4702.41	3109.5	3997.35	4668.34	5353.25	4918.67	5715.94	5291.27	4427.73	4842.96	4583.77	3483.69	3712.23	3834.33	3884.68	4468.45	5055.08	5126.64	4378.25	4255.59	4738.43	3845.62	3754.75	3093.99	4239.78	4006.73	3884.42	3563.69	4269.59	4525.2	3355.37	4173.21	3975.13	3750.27	3659.71	2594.26	3790.92	3966.71	3342.43	3006.17	5034.57
1864.6	PR_MST_1864.60_	PR_MST_1864.60_	304.132	216.385	290.023	283.814	412.399	310.685	415.507	238.64	315.238	466.526	556.388	449.386	633.547	496.412	353.041	472.898	384.07	304.106	295.735	362.582	360.653	381.621	439.133	470.305	396.821	405.79	455.487	357.637	405.587	284.863	410.014	321.77	360.232	329.606	397.589	449.753	328.764	345.565	332.412	289.178	311.966	199.183	277.156	306.791	280.685	278.868	467.646
1876.54	M000092_A189007-101_METB_1887.9_EIQTMS_Allantoin (4TMS)	1876.54_Allantoin_4TMS	24.569	39.8349	31.8593	21.3679	42.7283	36.8357	22.2675	24.5726	23.364	21.3856	19.4203	24.3457	19.9231	24.3963	20.188	23.9223	24.7919	27.8866	29.2506	28.4503	22.657	16.8542	22.5481	19.4411	15.8808	21.251	14.052	20.5679	17.8265	15.9263	24.8196	19.0186	22.0269	24.5662	26.3697	21.5358	18.4307	41.7317	30.987	48.5933	31.5357	31.1815	25.1039	28.5049	25.4094	17.8654	23.0246
1881.39	M000633_A189001-101_METB_1888.6_EIGTMS_Mannose, D- (1MEOX) (5TMS)	1881.39_Man_5TMS	1266.17	1224.16	997.581	1383	1105.29	1055.72	1018.92	960.913	1538.93	994.968	1191.28	1299.71	1258.78	1375.81	1762.23	1580.34	1193.92	1010.9	1309.56	1111.26	1087.28	1327.75	1167.96	1119.88	946.774	1074.07	1051.22	1186.75	865.785	1106.55	1356.44	1550.47	999.558	997.851	1232.16	1233.47	1019.51	1003.41	1111.51	1071.23	1047.8	942.159	1136.66	1307.19	1237.1	959.884	1167.12
1882.01	GCTMS_N12C_STD_051207_463.786_1902.6_[D-(+)-Glucose_5TMS]	1882.01_Glc_5TMS	5761.43	7033.86	6267.98	5743.05	7622.3	6396.71	6783.16	6268.59	5622.78	6235.85	7129.96	6694.34	7964.86	8162.84	5658.29	6175.56	6161.61	6727	6105.56	7563.18	6723.41	6451.68	7281.97	7786.32	6834.8	7432.68	7920.48	8319.27	8514.81	6050.9	8227.78	5908.45	7219	7586	8106.44	7869.95	6846.47	7305.29	7944.47	8179.68	6927.2	5589.32	6088.26	6077.91	5826.9	5952.97	7210.19
1890.34	PR_MST_1890.34_Iditol degr	PR_MST_1890.34_Iditoldegr	152.171	172.788	180.877	143.893	225.2	118.746	117.711	103.486	151.581	170.005	136.044	166.621	166.508	174.136	126.005	120.062	188.409	105.545	116.983	123.206	206.108	115.6	153.32	118.083	121.313	103.186	107.416	102.377	108.043	64.7211	118.33	99.9602	86.0738	177.748	163.867	110.277	76.85	100.106	194.448	141.96	96.317	94.773	210.774	132.894	98.9825	100.004	171.839
1899.76	PR_MST_1899.76_	PR_MST_1899.76_	67.6086	52.3017	69.9821	74.4431	85.4907	68.22	74.0986	64.459	87.5604	81.2048	79.0464	91.9497	76.1656	73.9066	69.1518	73.4719	87.0693	65.1368	49.7974	81.5084	84.9643	73.6254	106.466	93.2895	83.1122	82.7897	74.9609	72.9036	81.6646	58.6671	93.3333	71.1965	75.6782	103.58	103.667	101.406	87.9104	80.1074	93.8696	86.5032	89.601	69.8165	125.228	102.195	97.3618	90.4708	106.701
1913.1	M000014_A192003-101_METB_616150_EIBOEL_Lysine (4TMS)	1913.1_Lys_4TMS	57.4623	61.008	57.8997	40.3043	53.7148	53.2958	41.9594	43.123	37.5293	34.6719	32.0207	39.6227	37.9424	40.4648	38.0967	33.7943	39.3367	39.5371	38.0196	50.6346	41.446	37.2413	51.7025	41.8633	37.665	40.1521	35.8495	35.6019	33.6445	31.3223	46.2348	44.1955	31.2636	40.1682	45.9043	39.7184	33.113	53.3585	50.4045	77.42	53.023	37.4395	44.5798	55.2149	43.3708	34.5856	41.8621
1916.6	M000000_A195013-101_MST_1956.9_EIQTMS_	1916.6_MST_1956.9	249.417	315.12	231.966	225.874	222.38	179.868	97.6674	147.621	107.028	96.8245	103.704	105.982	89.0417	106.779	92.9047	102.301	100.926	232.454	218.924	271.356	179.754	212.356	141.658	120.068	112.881	129.715	101.291	114.648	88.62	83.5532	106.922	93.8883	83.7308	96.2198	97.5234	101.566	81.0993	224.636	247.155	240.52	238.954	173.557	188.4	153.59	134.86	114.109	176.961
1922.7	GCTMS_N12C_STD_051214_467.366_1929.8_[D(+)-Galacturonic acid_5TMS]	1922.7_GalacturonicA_5TMS	8.1881	7.4752	6.6308	7.51	7.3488	5.5505	5.257	5.3585	7.4586	4.1636	4.6223	7.5752	5.749	6.8115	6.2413	6.3212	6.29	5.6802	5.1724	7.1273	6.9983	4.4534	8.5317	6.747	5.6105	6.2212	5.798	5.9327	5.3112	5.7506	6.6283	5.321	5.8152	6.9527	7.1213	6.7862	4.9282	5.4271	6.7902	7.0263	6.7654	5.6603	7.9396	7.2752	7.2027	5.8049	5.4575
1927.8	PR_MST_1927.80_	PR_MST_1927.80_	4.5932	3.716	5.2201	5.4107	6.8594	5.5875	1.8352	5.6591	7.1136	6.6314	8.5348	7.4266	8.9398	7.1523	6.5368	5.8768	6.3739	6.1461	4.5956	10.6879	8.6489	8.8869	11.9105	11.8339	9.3583	11.2695	10.3482	9.3844	12.3754	7.3566	10.5322	6.9175	8.3679	11.7919	11.8307	9.5137	9.5739	8.9209	7.1398	8.582	8.9902	6.8784	9.4628	10.9766	9.5444	10.1735	12.5638
1930.3	M000000_A195013-101_MST_1956.9_EIQTMS_	1930.3_MST_1956.9	20.0891	25.9117	21.9024	17.4707	22.7314	24.3038	21.6958	16.6119	21.4971	23.2527	23.7692	23.5839	22.0715	26.4197	22.0921	26.4491	26.5772	21.3773	19.8827	16.5294	18.928	19.9589	25.4725	21.86	19.1967	19.0701	16.2017	24.1632	17.6802	17.918	19.8091	18.2984	20.2523	21.6762	19.7504	22.8124	16.9395	31.7687	24.838	28.9463	21.5596	22.0206	25.1007	26.3336	23.9123	14.6428	24.9007
1932.45	M000035_A194002-101_METB_1933.1_EIMOR_Tyrosine, DL- (3TMS)	1932.45_Tyr_3TMS	30.2126	29.0017	33.0458	25.8548	33.3284	27.1629	26.3446	23.9141	23.9415	22.2111	21.042	24.784	21.9462	22.1416	24.0647	21.6821	24.9538	23.1802	18.1228	30.8808	26.9149	25.7677	33.7357	26.323	23.6216	26.3071	21.8063	19.4708	19.4614	17.9215	24.2916	20.3434	17.8136	23.2251	25.5128	23.5079	19.7767	25.81	32.6457	37.7961	30.8736	21.0361	29.6344	27.572	26.8913	19.2251	26.1277
1942.5	M000000_A196004-101_MST_1953.1_EITTMS_	1942.5_MST_1953.1	40.8021	30.586	34.6775	35.2644	31.8321	29.2193	34.4957	26.5097	37.6469	43.7024	43.8233	40.0366	35.9593	37.6666	38.5076	39.7026	39.8237	25.1906	19.8118	33.4247	32.8736	36.8609	45.8991	46.9604	38.1124	35.1126	34.726	22.9632	22.713	30.2528	36.9768	37.295	34.9239	31.1929	40.714	43.1411	30.8403	31.7795	29.1581	27.9802	31.5755	24.5943	33.0682	36.7847	30.864	31.7256	45.8886
1954.55	M000238_A190007-101_METB_1889.1_EIQTMS_Glucopyranoside, 1-O-methyl-, beta-D- (4TMS)	PR_MST_1954.55	42.2775	59.3065	34.5815	52.0744	53.0705	40.4678	37.4416	40.2911	38.1525	43.4216	41.3749	38.5844	51.4907	50.6782	95.0867	32.713	35.9541	40.4171	35.307	47.852	37.8489	37.5539	45.2334	32.691	36.1653	37.163	38.8402	48.8308	37.8746	36.2033	55.797	51.5392	29.9319	40.7509	43.4643	39.3353	33.739	47.0598	29.0483	43.5609	39.6559	27.7935	39.8524	44.1978	32.3078	33.7303	41.9792
1954.7	M000000_A197003-101_MST_1967.6_EITTMS_Glucopyranose, D- (5TMS)	1954.7_Glucopyranose_5TMS	16.3441	15.5634	19.4189	23.8973	33.4927	17.2649	7.3687	18.6951	12.0502	18.044	20.8476	16.5278	15.7034	11.4825	53.9268	13.3233	18.004	5.306	4.9112	11.4015	10.7792	11.2756	15.4093	12.7849	6.1785	18.0329	3.9142	6.2926	14.2838	16.4948	12.6874	18.6977	4.3537	11.0784	7.7588	6.4181	1.4231	15.3058	22.9745	19.9494	17.0865	14.2809	18.3862	26.0202	12.6452	11.5888	17.9287
1975.5	sudiC6-C6	1975.5_sudiC6-C6	9.9115	7.7307	7.2473	10.2234	7.6855	6.9971	11.1581	6.3286	10.3573	7.5131	10.0856	8.2082	13.099	12.6905	12.8837	10.5552	9.4192	8.5113	5.4288	9.9471	13.8063	9.4631	15.2018	11.6784	9.7494	12.6345	14.4438	12.218	13.4008	11.8856	12.4071	7.1868	9.7479	11.678	12.0635	10.529	12.4209	7.5801	6.3138	6.6928	10.4473	6.8912	5.3946	8.0361	12.0103	9.6185	9.4926
1982.6	M000596_A199002-101_METB_1991.7_EITTMS_Galactonic acid (6TMS)	1982.6_GalactonicA_6TMS	99.5768	83.7166	95.2637	93.7391	112.292	78.6155	75.832	59.8304	84.2235	85.9626	88.6019	116.185	83.9031	93.3893	98.4753	80.8072	92.4758	55.6025	44.9097	76.8433	79.9161	70.2058	113.611	100.787	77.025	86.8081	68.0105	69.2987	73.5778	68.3187	79.4391	73.2909	55.5117	74.5211	80.2087	86.2878	57.572	63.407	84.9726	74.5949	70.3824	50.7786	96.1473	79.2228	68.9369	63.4532	89.4789
2000.27	M000000_A199004-101_MST_1987.3_EITTMS_	2000.27_MST_1987.3	15.1282	3.8555	10.016	13.5341	15.6048	8.5559	9.3843	4.5094	9.2286	9.0959	10.1951	12.0923	11.7325	11.1346	14.2042	9.6834	11.3684	4.7658	3.4165	7.6234	7.5845	7.8419	11.2988	10.5694	7.924	9.3538	6.5138	5.651	6.5882	7.1761	8.0194	10.6202	4.9753	6.778	8.1973	7.3963	4.796	24.4809	11.422	18.7324	17.163	14.3749	16.5383	26.9653	18.8988	15.1138	24.3685
2001.63	M000508_A200001-101_METB_1999.3_EITTMS_Gluconic acid (6TMS)	2001.63_GluconicA_6TMS	23.6099	14.0099	19.8349	23.9789	26.6273	16.4169	21.0576	13.1126	17.4414	17.6898	18.3754	22.0871	20.9412	23.5738	19.7315	17.6417	18.7578	14.7227	9.5516	19.4071	18.0506	18.1115	24.2785	20.7587	19.4692	20.1979	16.7491	17.8418	15.726	14.9027	21.2346	18.9582	14.443	18.4792	19.0183	18.5696	15.3327	13.9037	19.0178	15.0252	16.4882	10.8015	20.7858	15.797	15.2205	13.4951	18.8559
2007.5	M000000_A203003-101_MST_2021.5_EITTMS_	2007.5_MST_2021.5	90.4006	68.3004	77.7508	77.6245	83.0568	75.8526	82.9462	62.8308	77.0741	95.6963	100.647	95.2536	98.8259	95.9272	90.8874	93.8057	92.5073	68.4817	65.1109	78.8458	80.983	87.6284	106.888	103.146	90.3835	84.8701	87.6433	82.6736	71.3753	65.491	88.6965	86.7456	75.8053	77.41	90.1052	91.7001	68.8059	83.2978	92.453	81.755	76.6359	60.6913	96.9423	95.2648	71.9057	67.2147	109.712
2040.74	M000483_A205001-111_IS (QUAN)_2042.7_EIMOR_Hexadecanoic acid, n- (1TMS)	2040.74_FatA_C16:0_1TMS	731.065	761.71	745.558	738.956	777.453	719.726	754.564	741.599	714.303	711.033	743.906	755.95	775.432	790.67	738.189	712.335	740.299	716.388	714.424	768.303	726.605	713.54	732.967	729.293	722.679	756.184	719.318	746.979	811.051	737.666	769.686	717.504	716.698	776.866	766.148	764.955	745.122	791.495	817.691	791.083	781.435	778.083	762.836	684.349	749.011	811.436	734.639
2050.76	PR_MST_2050.76_	PR_MST_2050.76_	11.7622	34.7111	12.9452	11.3519	16.3306	15.9607	8.4905	16.0649	8.0118	6.8038	5.81	5.9122	6.943	8.5609	8.015	8.4996	6.4284	10.9767	18.8188	11.0471	5.7893	4.734	3.6784	4.1525	5.2334	4.4903	5.5512	10.8224	3.6809	5.1591	8.608	8.4936	8.5207	8.0682	9.7747	6.4073	7.1909	18.7991	12.9606	20.582	11.7212	11.7741	6.9735	13.2514	7.7099	4.8766	5.0775
2054.42	M000000_A206002-101_MST_2066.3_EITTMS_	2054.42_MST_2066.3	193.752	293.181	275.715	181.872	409.561	284.778	229.112	211.938	242.986	247.449	275.365	367.021	341.41	317.96	207.066	239.076	316.485	238.142	155.216	324.492	331.881	164.632	303.911	284.893	190.54	313.667	195.763	193.325	292.382	264.447	271.021	159.916	197.432	294.316	263.727	256.031	216.085	292.32	111.291	207.328	249.356	160.379	139.696	249.197	195.871	215.957	320.035
2057.52	M000000_A206002-101_MST_2066.3_EITTMS_	2057.52_MST_2066.3	270.462	338.945	288.577	225.239	395.028	300.967	266.309	207.568	309.801	245.829	259.339	340.317	317.329	329.964	264.776	312.916	306.144	251.243	205.576	308.085	331.09	214.633	317.841	276.387	205.232	266.83	215.371	244.436	264.18	245.687	276.841	194.733	197.286	275.879	281.717	245.442	230.014	270.21	144.951	206.485	252.096	177.508	174.008	301.363	220.344	200.168	307.231
2075.71	PR_MST_2075.71_	PR_MST_2075.71_	42.7561	43.2624	42.4662	53.5436	44.849	33.8543	36.6239	31.681	30.6663	36.005	33.4997	44.217	32.8775	45.1367	36.2191	30.8254	40.6606	21.6199	19.2426	26.8975	26.3661	25.6232	35.3844	29.2931	25.6253	27.4887	25.7078	23.4675	20.5928	20.2805	27.9316	27.1854	20.4758	24.8492	25.6525	28.5932	22.4222	24.0322	32.978	26.091	29.0399	18.6191	35.0463	31.2542	25.9289	25.4246	39.3581
2084.15	M000060_A209002-101_METB_653550_EINS_Inositol, myo- (6TMS)	2084.15_Ino_6TMS	3257.03	2877.87	3311.66	3211.38	3623.45	2901.95	2770.46	2243.37	2927.79	3304.92	3441.92	3876.13	3220.52	3769.9	3021.66	3027.73	3670.42	2400.72	2164.22	3171.64	3222.77	3175.93	3796.12	3283.9	2922.74	3077.45	2789.5	2788.39	2515.81	2256.85	3254.79	3233.66	2564.98	2923.05	3110.26	3475.91	2567.21	2174.66	2700.47	2262.53	2404.68	1508.97	2531.9	2286.43	2030.76	1884.3	3127.68
2115.27	M000000_A211001-101_MST_2105.7_EITTMS_	2115.27_MST_2105.7	11.3954	15.1924	13.3489	14.5414	18.4027	14.4139	16.1545	8.9308	17.6135	16.111	13.2812	12.7958	16.8148	17.1109	17.874	11.4897	14.4439	13.922	12.9035	15.0518	12.3622	9.3178	14.0539	14.3549	16.5717	13.3701	23.1604	20.3803	7.7515	10.7905	16.4986	12.88	14.0293	16.4792	11.1656	11.9401	13.0896	15.6546	11.501	13.1869	11.6733	9.2392	16.1134	10.0479	10.5358	12.3855	15.4433
2119.6	M000000_A213001-101_MST_2128.1_EITTMS_	2119.6_MST_2128.1	33.2455	15.2894	28.5187	21.3529	31.6038	24.5121	16.0968	19.6953	22.8609	20.8765	31.1209	33.006	24.0098	24.4658	21.0571	24.483	24.7259	12.8426	9.018	19.7072	28.6407	26.5628	32.6371	23.2676	21.5415	20.9305	9.7623	18.3782	28.5312	19.8587	20.9259	18.6543	11.3245	20.1491	28.1472	18.2932	11.8017	17.413	8.9934	21.8167	16.4344	14.09	28.8144	30.4577	18.4675	11.003	26.4777
2126.29	M000000_A213001-101_MST_2128.1_EITTMS_	2126.29_MST_2128.1	46.3364	30.6627	44.6455	38.1756	48.965	38.5531	37.0796	33.0631	36.5432	43.4743	52.2917	55.3585	45.4589	40.8521	42.3288	36.0332	45.4875	27.0478	21.3501	37.3818	39.5347	36.7489	57.225	48.9238	43.6653	41.2228	32.9064	37.1213	31.3733	31.1674	43.612	37.9043	26.9382	39.1271	41.4675	38.4974	28.2241	28.8911	60.0591	30.6036	31.197	21.5581	41.6308	41.1121	26.6561	24.3409	47.0121
2135.16	M000000_A214003-101_MST_2134.3_EITTMS_	2135.16_MST_2134.3	6.9244	7.1802	7.6005	5.7682	6.6711	6.3679	6.3456	4.9816	4.9985	7.1355	5.6049	6.1628	6.7886	8.3261	5.5971	6.4495	5.0048	7.799	5.7863	5.8725	4.6858	4.6436	6.9509	4.516	4.7512	4.3193	6.4582	6.2495	2.4135	4.4121	4.9157	5.575	3.0007	5.1337	5.2262	5.3465	4.6885	5.9109	9.0028	4.525	5.9535	3.7132	4.8236	4.757	6.9612	3.5951	7.0841
2197.03	M000000_A221004-101_MST_2209_EITTMS_	2197.03_MST_2209	37.5917	39.9685	40.7423	34.7129	47.965	35.6586	35.2307	30.2847	34.4249	33.9951	35.8928	41.8056	36.0457	40.4778	34.8009	31.7784	35.5498	31.6188	24.9232	36.7088	35.724	32.412	41.8495	37.1329	32.0906	36.4242	33.7006	34.6069	33.225	36.8708	41.1851	32.4965	30.2482	40.7893	40.9574	37.2592	33.3279	34.4578	33.6852	40.0488	33.4161	23.097	33.9593	34.0925	28.0758	24.0896	35.4206
2208.56	GCTMS_N12C_STD_060121_554.721_2209.6_[Linoleic acid_1TMS]	2208.56_FatA_C18:2_1TMS	43.8258	68.1818	39.0883	34.4116	55.0539	31.0468	58.1498	56.1945	43.1156	36.6855	33.461	40.6199	52.5335	52.3304	44.3789	45.2654	42.1731	46.0906	51.1797	56.436	61.1551	52.1913	48.6216	48.9808	59.116	58.1807	47.748	53.5401	57.3083	54.9564	58.798	55.0754	50.4688	78.6582	69.7345	50.3945	54.512	47.7655	58.1697	62.5162	49.2015	33.5926	37.7377	35.8303	31.7479	39.8081	50.466
2213.14	PR_MST_2213.14_	PR_MST_2213.14_	124.146	123.307	146.683	133.641	190.967	132.123	116.221	116.287	99.751	146.577	146.244	126.456	131.278	178.026	143.883	117.376	108.934	69.8304	73.7277	94.672	99.0301	83.6889	129.467	105.739	98.4801	87.1956	71.9946	112.819	75.9503	81.6179	84.1787	74.2511	76.8795	75.9994	84.0278	78.0077	69.3687	140.794	130.025	157.976	108.951	103.433	132.513	110.713	88.7061	81.5003	156.299
2217.08	GCTMS_N12C_STD_060123_555.547_2217.4_[Oleic acid_1TMS]	2217.08_FatA_C18:1_1TMS	69.0927	85.7215	66.5722	49.5419	80.945	56.4061	73.2147	75.0438	56.5233	53.9655	57.8079	68.6291	76.6448	72.928	52.9183	47.5231	56.6066	55.8074	49.5193	96.0898	74.8314	57.2974	83.599	62.7049	73.8199	58.5185	66.8327	71.2363	64.7375	99.5898	112.691	68.3473	58.0274	107.7	107.207	67.6484	67.2323	68.6213	89.6269	86.1167	66.8375	42.7188	58.6063	55.9376	55.1067	45.8445	58.2172
2237.44	GCTMS_N12C_STD_060131_559.045_2236_[Stearic acid_1TMS]	2237.44_FatA_C18:0_1TMS	32.2145	30.9152	32.8972	35.7575	34.9806	24.9654	34.0148	25.381	24.2344	26.0697	32.2948	39.7983	26.8546	39.2291	39.8914	23.2167	26.875	24.7098	23.3518	29.6334	21.8006	21.3	24.219	18.6157	23.7268	25.3735	24.8274	30.0435	25.2595	25.536	26.0055	22.2157	22.545	30.3231	26.9406	35.3766	30.7626	46.7961	45.401	42.5263	40.5493	50.9396	46.4554	20.868	40.6458	59.2293	29.902
2253.1	M000106_A226002-101_METB_2250.5_EIGTMS_Spermidine (5TMS)	2253.1_Spd_5TMS	15.799	12.4902	11.3484	15.7063	20.6589	10.5096	11.6623	22.9	5.5046	8.1229	5.6173	10.3806	12.6308	15.4271	19.5479	5.2301	9.3048	6.9589	9.5212	9.9016	5.5451	6.1893	8.4898	6.7969	6.6342	7.8584	5.9257	20.4173	5.5654	8.6324	14.4806	27.4502	6.2115	12.4765	11.2206	8.2894	6.1765	6.5338	14.9568	20.0366	8.343	6.6034	19.6068	11.7393	5.1679	3.9078	8.034
2260.08	M000000_A228001-101_MST_2277_EITTMS_	2260.08_MST_2277	46.3891	47.2034	45.3236	43.4693	55.4814	49.4096	40.1487	36.8161	43.4469	41.0465	43.1571	53.2348	43.969	45.1429	38.6455	42.8947	46.2913	31.8765	27.8512	43.8146	43.9636	39.9908	52.4122	49.0803	34.9844	45.2048	34.6476	40.0445	38.5543	31.5542	42.3178	34.6451	29.8748	40.0833	40.5981	41.3746	31.1626	42.2818	45.1787	45.5983	39.0962	31.308	47.8327	46.106	37.2142	27.9037	49.2257
2269.17	PR_MST_2269.17_	PR_MST_2269.17_	13.9173	10.6074	15.3512	7.8268	18.072	13.4791	7.653	8.4785	6.0717	17.2101	18.3242	7.619	17.3718	29.4805	23.7674	13.5339	9.3281	8.1814	7.0959	8.6024	9.6832	7.6376	13.2586	12.1708	10.3587	7.0143	5.0015	8.3688	6.9898	10.8454	6.6088	5.2376	7.535	7.1162	8.9463	5.325	5.0414	12.1317	13.6826	11.994	7.0636	8.5403	10.8229	10.124	6.948	3.6729	14.6562
2278.38	M000000_A230002-101_MST_2301.1_EITTMS_	2278.38_MST_2301.1	8.0637	9.2832	8.2769	8.3428	9.2342	6.8965	8.3129	5.4601	6.6479	6.4572	6.4041	10.2086	5.7183	6.9898	6.8755	6.7921	8.4856	5.9658	4.7581	6.4866	6.518	7.686	8.6897	6.6039	5.7243	7.3859	6.1263	6.7867	4.4885	5.3846	5.4863	6.8128	6.1343	6.246	5.6167	7.0602	5.9751	5.9161	7.6925	6.0756	7.6855	4.114	9.0671	6.6821	5.6701	5.9453	8.2678
2285.35	GCTMS_N12C_STD_051207_535.264_2284.1_[D-Fructose 6-phosphate_6TMS]	2285.35_Fru6P_6TMS	24.3705	34.879	25.9846	25.2728	26.9081	27.9861	23.7228	21.0951	27.3274	21.5375	21.982	30.8341	24.3583	24.2565	20.249	25.8175	29.4175	28.1029	24.1186	32.9585	32.0357	29.6228	35.5121	32.6556	25.8578	30.4409	30.7651	28.8274	24.4605	23.3884	29.529	23.6591	27.5053	31.8495	30.1325	35.0082	27.7737	29.4001	26.4525	30.237	29.8964	21.099	24.9957	30.29	24.9366	22.0064	27.1786
2287.81	D-Mannose-6-phosphate_6TMS	2287.81_Man6P_6TMS	20.2286	11.7856	24.0032	15.4643	31.7854	28.268	8.9706	8.0192	15.9452	24.3482	27.3263	28.6073	19.8656	17.2991	21.8317	20.9153	27.508	4.6164	3.1486	12.4856	14.2808	15.7162	28.9835	25.5109	10.4048	30.6249	5.6878	7.6825	22.9765	12.6981	22.0618	14.3162	6.7422	15.6967	15.5796	13.7003	5.5081	22.4346	32.9538	25.1493	16.7847	15.4972	33.2933	26.0979	22.7868	9.8987	28.9488
2293.7	sudiC6-C6	2293.7_sudiC6-C6	19.6913	21.0792	20.7786	19.1585	25.5388	18.3093	13.6263	13.3745	18.0445	19.6332	19.3494	21.3583	19.4751	22.2551	20.6181	19.9968	20.111	14.0712	14.1075	17.7887	17.9863	14.7911	24.1348	20.1125	16.786	17.839	13.2764	16.7332	11.1551	15.0193	15.7922	13.8349	13.6452	17.0536	16.1914	14.4573	13.2844	16.2731	20.4448	20.3157	14.6693	12.6019	18.1757	17.3252	13.874	8.6796	18.3777
2299.7	GCTMS_N12C_STD_051207_541.831_2322.7_[D-Glucose-6-phosphate_6TMS]	2299.7_Glc6P_6TMS	81.7667	103.74	82.986	77.4157	80.8637	99.387	72.6753	48.5927	91.8496	71.8521	71.8238	87.8349	69.5239	68.6707	58.2171	85.813	89.3583	82.1553	63.5996	95.7392	95.2148	94.7296	117.265	99.1032	80.0081	102.426	82.47	68.1008	77.2512	68.5354	96.2478	74.1751	74.3652	87.3743	96.4357	99.7336	75.8892	100.696	64.3455	90.5262	89.5276	70.0711	66.0861	89.31	84.3741	66.1815	86.874
2353.85	M000000_A237002-101_MST_2370.2_EITTMS_	2353.85_MST_2370.2	39.7314	33.3259	40.197	36.3045	45.6103	33.3084	33.7523	24.1268	33.6146	33.4091	35.9757	45.6605	37.8764	42.102	36.2405	30.5264	36.397	28.5066	19.9799	36.6248	36.4444	34.6146	49.4313	41.5174	33.4376	37.2961	28.7125	33.6036	31.6165	29.1233	38.7189	35.1042	25.1754	36.7136	40.1187	37.1079	31.037	29.2301	34.1352	36.5896	33.9216	21.0994	37.0598	33.1361	28.2564	26.1644	39.6439
2370.2	M000000_A242002-101_MST_2418.9_EITTMS_	2370.2_MST_2418.9	14.202	9.809	15.1057	9.474	16.8911	10.8686	8.4232	9.4379	5.5938	13.1085	13.4784	7.4377	13.5359	23.359	17.7602	8.8869	7.3475	6.6641	7.2067	7.6364	9.5205	6.7327	12.36	10.2797	10.2828	6.1809	5.7736	8.5646	5.4398	9.5487	6.8164	6.1043	7.2044	6.5119	8.8132	5.6099	5.0552	10.1752	10.9513	11.4966	7.8052	7.8056	10.1055	9.6472	6.5121	4.8317	12.6879
2389.05	M000000_A242002-101_MST_2418.9_EITTMS_	2389.05_MST_2418.9	6.3775	7.6564	6.2803	5.9046	7.5432	7.6406	4.9858	4.9333	5.8995	5.1554	5.8133	8.0638	5.5648	6.5791	6.524	6.5093	6.5056	6.0245	4.8043	5.7671	5.401	4.1388	7.2613	7.1335	4.539	6.3055	4.7692	5.5073	4.1336	4.7208	6.3427	4.1118	4.6243	5.395	5.2644	5.1093	4.9251	7.8568	8.1083	10.0004	6.4333	7.026	8.1022	7.438	7.5201	5.1706	8.3067
2396.39	sudiC6-C6	2396.39_sudiC6-C6	104.603	96.7221	112.412	86.2271	135.197	99.5047	82.1363	69.3611	74.2486	91.9059	97.1647	92.1046	98.6424	131.155	98.4978	80.2055	75.7443	78.7883	69.9168	84.8913	94.2348	75.8431	108.847	94.0258	89.5325	73.968	71.4703	94.2511	74.9031	68.048	86.3566	78.0491	74.3142	72.7385	86.7324	77.6528	65.0189	100.815	99.4252	114.42	84.3309	71.1643	104.867	95.7624	71.8759	57.2575	107.564
2404.36	Inositol-1-phosphate, myo- (7TMS)	2404.36_Ino1P_7TMS	69.7737	62.4132	68.1981	59.527	78.871	59.1176	48.7477	46.666	58.5564	58.7443	63.3983	62.4342	59.366	71.9036	71.4956	57.7136	60.0935	44.3657	43.1944	54.1761	62.1525	59.6405	76.4013	68.3508	54.7691	59.3346	47.8534	53.974	54.7766	57.6506	51.8867	53.0098	42.6778	52.9496	55.0124	49.0538	39.5669	56.7789	61.391	63.4032	56.49	47.3516	69.1401	63.0045	52.4642	42.9734	67.0166
2420.54	PR_MST_2420.54_	PR_MST_2420.54_	29.3843	21.4833	32.0262	24.3566	34.8464	23.5849	19.1782	16.0394	19.5195	27.1582	30.0183	33.2363	23.3751	29.5883	27.6977	25.78	27.3261	15.0033	11.8583	20.9227	23.2125	21.6289	32.3264	27.7762	17.8558	23.6204	14.238	20.6407	17.8203	20.1521	18.6811	18.6538	15.5536	20.8716	21.8528	20.489	15.7977	26.5922	33.0404	27.6508	26.4351	20.8001	32.5808	25.1617	23.9637	16.6821	34.9159
2425.25	PR_MST_2425.25_	PR_MST_2425.25_	32.9279	35.0786	40.6466	28.6158	51.0678	34.7692	23.3979	26.9512	23.4467	34.8607	37.8237	30.6248	36.6844	49.9314	38.3491	29.2696	25.9727	22.4567	19.4037	25.3289	29.0832	20.5826	35.0829	29.0608	26.9493	22.4203	16.613	28.9402	22.2677	25.6418	20.5637	15.6762	23.7114	23.0118	24.7117	19.4739	17.4852	39.2468	36.0724	40.927	29.1946	27.0902	37.2548	34.2279	25.1387	17.6575	40.3656
2568	M000778_A259003-101_METB_2594.7_EITTMS_Nicotianamine (4TMS)	2568_NicAm_4TMS	38.8458	27.6818	39.3392	25.9179	41.4858	26.4697	31.2176	22.6367	25.9302	28.8212	34.9188	43.989	32.3859	42.8492	39.4551	20.5177	20.829	20.9307	12.2957	30.8895	22.7126	15.5621	32.5204	30.0753	27.2145	18.4165	21.9372	20.7387	18.0431	20.6421	33.6923	40.0697	20.6545	28.95	37.0525	30.7082	24.1898	21.1352	31.0176	32.5117	32.7851	14.8635	26.2698	29.778	19.8485	28.4747	41.6285
2619.11	PR_MST_2619.11_Sucrose_8TMS	2619.11_Suc_8TMS	6069.89	6619.99	6782.98	6373.31	7661.65	6287.75	8688.35	5657.42	6464.54	9416.07	10150.1	7694.87	11822.9	11545.9	7724.92	9405.38	7031.7	6811.16	6413.81	6702.91	6391.41	6886.38	6960.37	8154.5	7191.47	7051.46	8065.3	7488.72	8146.48	6170.2	7322.63	5769.87	7116.34	6116.93	7201.45	7989.92	6449.45	7311.55	5993.84	7427.43	7192.43	4915.65	5487.69	5442.91	6160.42	5879.45	8127.97
2640.92	PR_MST_2640.92_	PR_MST_2640.92_	707.095	715.498	851.297	686.536	1079.75	736.396	643.013	476.506	572.542	732.408	762.392	812.156	775.356	990.368	713.177	594.196	639.445	514.488	432.396	676.425	759.631	551.77	798.84	694.531	610.096	623.615	553.122	723.208	580.319	576.873	672.309	532.294	543.581	592.625	710.717	602.22	514.164	674.116	722.686	802.142	626.223	467.828	738.401	656.888	501.477	429.158	820.686
2727.92	GCTMS_N12C_STD_051207_605.422_2727.1_[D(+)Trehalose_8TMS]	2727.92_Tre_8TMS	40.4043	31.6081	36.5715	26.5716	43.2395	31.5965	30.3794	26.0495	25.8264	31.7523	38.9646	32.4022	37.7791	47.9032	33.0836	27.9049	30.502	25.7216	17.5877	27.3355	29.6255	20.8644	36.3696	32.2003	25.0907	28.4191	25.7707	28.4468	27.2567	28.2801	31.9218	26.5883	20.6051	27.9865	35.3967	25.6614	23.5236	26.7795	27.7815	29.7083	28.3278	16.5164	30.6302	30.6995	26.4866	22.9187	37.2383
2730.36	sudiC6-C6	2730.36_sudiC6-C6	29.3805	32.9579	25.3417	25.377	35.5743	29.9725	33.1506	27.7245	28.9189	26.4815	34.1054	34.0049	35.2821	35.197	29.8008	26.3928	28.26	29.8186	22.7146	31.4528	30.6489	25.2251	34.3417	31.3304	25.7102	25.8408	28.5478	33.7971	24.0658	23.1829	31.5114	24.6784	24.7647	31.3886	33.5642	30.9679	29.6897	32.3523	22.3918	31.1191	29.0074	19.0354	27.1174	30.4923	21.3962	22.6109	30.9198
2741.23	sudiC6-C6	2741.23_sudiC6-C6	21.2087	33.0362	38.8059	24.1129	61.5766	29.4574	14.3102	15.9726	11.9281	28.6698	20.6369	33.0552	29.6755	29.2149	21.4886	25.2514	27.9974	3.6404	10.6065	13.6263	23.5789	11.3219	20.6911	24.8458	8.5091	37.2034	7.9497	9.9225	14.4906	21.032	11.0724	9.965	7.9795	11.9998	12.5642	12.4251	6.8465	24.2893	47.8761	44.6047	20.6324	9.9272	29.0754	27.5598	19.9562	5.6139	32.225
2771.2	M000000_A279005-101_MST_2791.1_EIQTMS_	2771.2_MST_2791.1	34.7938	29.8539	44.4421	34.084	60.2141	23.8259	31.1764	16.1008	29.0961	36.0342	47.9437	49.921	45.7844	46.2628	37.7115	32.7997	36.1135	22.9403	10.4596	33.305	38.4518	24.5879	45.9548	46.3102	30.9873	39.1203	23.6402	26.8694	36.784	35.7792	40.3713	22.3291	23.4269	39.2635	35.4403	33.4593	24.197	24.9804	53.6847	37.7907	21.1588	11.4228	42.2192	33.5661	22.5819	25.4031	52.77
2792.08	sudiC6-C6	2792.08_sudiC6-C6	5.5366	5.9693	5.882	5.2135	7.4187	4.9553	5.1226	3.8353	3.9149	3.2046	3.5407	6.1849	4.0814	6.9181	4.545	3.2198	3.7457	4.7343	3.771	5.8697	6.8819	4.1996	6.0471	5.954	4.7416	4.5266	5.3712	6.6665	5.1646	6.0562	7.2474	4.697	4.2809	5.8947	7.563	4.8729	4.8206	3.5348	4.797	4.8635	3.1426	1.8885	4.7656	5.0294	2.8395	3.326	4.6206
2795.11	GCTMS_N12C_STD_051203_615.618_2794.3_[S-Adenosyl-L-methionine_3TMS]	2795.11_SAM_3TMS	0.81369	0.95412	0.96583	0.48498	0.96508	0.60273	0.67046	0.3626	0.79223	0.80214	0.79704	0.81204	0.97224	1.0877	0.37634	0.50046	0.68749	0.73924	0.45713	1.2743	0.91324	0.65626	1.0058	0.69444	0.79536	0.98749	1.1278	0.75109	0.54898	0.79832	0.9423	0.59722	0.53822	0.98477	1.0209	0.7029	1.0043	5.6777	5.1397	6.4255	4.1617	2.938	4.0704	4.412	3.4733	3.703	7.8022
2830.1	M000499_A284005-101_METB_2834.5_EITTMS_Tetracosanoic acid, n- (1TMS)	2830.1_FatA_C24:0_1TMS	12.7616	21.7244	14.358	16.5711	19.0464	15.2757	17.4671	14.9	15.1075	13.7735	17.2307	22.95	23.1298	24.4648	14.1528	13.2677	14.3005	19.165	13.4684	26.2041	18.3666	14.8792	18.6189	17.9291	16.0089	17.5036	22.5584	25.9709	16.9363	19.4631	27.3951	14.7601	14.7064	21.0916	22.212	23.1536	22.9822	14.8586	18.9535	17.497	15.6779	10.8141	12.9963	12.7044	14.7649	13.4968	17.6981
2879.39	M000000_A302001-101_MST_3023.3_EITTMS_	2879.39_MST_3023.3	34.2145	59.0236	37.4566	36.913	60.2307	36.715	38.4535	36.8508	40.8781	28.6393	36.9798	50.5733	57.8222	56.8947	24.9714	31.3064	42.0195	38.9004	25.3177	55.6635	44.1964	32.7328	46.2596	49.7909	32.8047	61.7864	46.5894	44.0603	41.0631	39.7225	56.4917	34.7759	32.0606	57.2453	48.802	52.7292	46.9702	37.4931	29.4732	35.4248	37.9949	19.392	31.0165	35.1592	30.113	34.1502	44.1341
2885.11	M000000_A291003-101_MST_2914.2_EITTMS_	2885.11_MST_2914.2	4.779	14.9292	7.1713	14.6006	1.6393	20.0602	10.8941	19.4045	2.1385	6.8649	5.9139	2.7835	26.21	21.6892	2.5814	5.7038	1.2651	20.3605	14.2807	25.3289	12.8007	7.667	10.908	3.5356	14.8102	6.408	23.7654	40.2052	2.3113	11.971	30.5115	5.1453	6.6271	10.531	19.048	28.6107	44.0217	22.8093	20.7703	6.8566	34.5435	5.7258	3.5355	2.4862	2.7268	17.2811	18.1384
2927.93	M000000_A296001-101_MST_2955.7_EITTMS_	2927.93_MST_2955.7	43.9384	69.2135	39.2002	56.8313	63.9923	37.446	44.0813	40.7717	39.2486	33.6258	34.3499	53.9906	41.5287	51.6003	30.008	33.6742	49.8116	34.7573	28.7418	42.507	44.992	33.8421	39.3979	33.8148	29.3512	43.0963	36.7668	41.4387	37.7942	42.2931	44.2295	27.6619	32.4147	39.4703	39.195	43.313	37.4598	59.9165	54.8385	56.7169	59.2	36.9014	53.9194	51.6603	56.6004	45.1414	63.9906
2957.09	PR_MST_2957.09_	PR_MST_2957.09	13.9064	17.0045	15.444	16.2704	19.7873	11.0432	13.6277	11.686	10.5185	13.1477	14.2277	14.5244	12.017	22.7812	12.396	10.8812	9.1806	8.4733	10.8803	13.2114	14.6188	10.5228	13.7862	10.6047	13.0878	12.5906	10.5709	13.4211	16.6738	12.998	15.8244	8.7599	9.9411	12.5764	16.6503	11.1243	12.4188	16.84	12.3318	12.2999	14.2021	8.6228	15.1134	0	10.9875	10.122	17.9976
2978.9	M000673_A299002-101_METB_2992.2_EIQTMS_Galactinol (9TMS)	2978.9_Galactinol_9TMS	75.4984	97.3238	80.49	70.3283	95.2138	77.8495	68.6434	57.6419	70.9818	61.4064	70.9736	90.5696	81.264	88.9637	61.2923	68.6992	79.8028	67.7217	60.9295	82.9402	85.7085	66.6347	83.844	79.5969	61.0481	84.2817	73.1125	92.7536	79.042	72.4784	93.5496	66.0399	64.0616	85.5851	90.4149	82.1833	68.9375	75.9137	72.8437	83.443	64.8199	48.8142	65.9679	73.4153	65.7776	54.0589	77.6579
2998.01	M000000_A302001-101_MST_3023.3_EITTMS_	2998.01_MST_3023.3	800.165	925.352	704.566	689.389	1037.1	615.767	704.716	613.08	688.141	579.592	659.914	839.879	907.383	971.146	562.078	549.936	757.26	504.211	336.759	698.382	638.898	478.56	694.879	714.331	483.227	770.17	627.462	613.236	638.09	580.662	800.799	627.107	480.33	791.212	754.613	687.752	540.946	597.509	573.927	624.783	591.263	353.654	612.465	662.641	550.3	503.206	735.399
3029.23	M000000_A306001-101_MST_3057.4_EITTMS_	3029.23_MST_3057.4	122.163	158.02	124.33	130.325	191.991	99.8725	136.191	100.783	139.906	121.198	133.671	169.364	194.601	187.882	120.898	116.581	139.591	98.3596	54.1811	133.706	97.8503	91.4401	139.306	134.057	96.5717	138.67	119.476	114.354	130.28	105.424	140.924	87.025	91.5104	132.977	131.187	138.167	122.451	100.799	139.204	139.76	108.995	80.4202	124.827	95.7162	102.023	116.314	161.359
3112.99	M000000_A313001-101_MST_3132.5_EITTMS_	3112.99_MST_3132.5	88.8295	96.5924	63.8283	92.2607	58.8925	73.4354	74.2249	72.62	130.434	72.4026	80.0402	111.862	65.2971	78.7439	80.0845	102.804	118.988	64.6622	72.6176	61.3372	60.8603	72.4962	88.4102	75.8226	51.0184	63.274	53.2301	53.6172	37.2185	43.8131	57.7337	55.5603	63.3935	48.6673	74.3162	95.5255	76.9281	41.3476	12.381	46.5148	48.7871	45.7477	39.6394	60.6955	68.6456	55.8012	60.0343
3147.11	sudiC6-C6	3147.11_sudiC6-C6	26.4838	40.5318	24.2936	32.356	27.0279	25.9472	29.2359	29.1196	44.2139	25.0182	29.7058	46.4929	32.0343	36.7454	28.9469	39.429	44.8046	29.4325	26.6804	30.7131	29.6679	26.6909	35.5115	32.9532	22.5784	34.0515	27.279	24.9814	23.6352	21.0229	24.4075	16.3385	27.8168	23.8258	31.8487	42.3172	34.715	21.6353	6.4443	18.4391	23.228	16.4811	12.324	19.5044	27.1218	23.7917	20.8771
3156.81	sudiC6-C6	3156.81_sudiC6-C6	43.3739	72.3811	40.3282	44.3678	58.3113	39.6318	45.8526	47.3176	55.1483	38.9353	45.8842	59.9048	63.6098	52.6224	38.8805	44.5747	54.9093	43.9616	28.0922	61.7683	46.5153	42.2649	50.1323	54.1357	37.2386	57.9614	44.9159	43.9088	47.3418	36.8408	54.2602	34.6612	39.1327	57.7254	57.4769	52.0795	45.7672	41.8621	29.353	46.4602	37.7292	23.3547	35.7105	43.8989	35.0606	37.1483	51.3818
3185.64	M000182_A319002-101_METB_3150.3_EIMOR_Cholesterol (1TMS)	3185.64_Chol_1TMS	257.454	336.818	279.77	269.029	369.887	270.132	309.972	270.103	274.26	278.394	302.867	303.182	390.122	375.261	254.646	258.658	274.343	311.287	302.743	371.508	336.758	272.067	273.945	304.757	270.663	364.905	338.896	363.988	388.435	366.495	373.97	270.577	297.604	390.839	358.31	315.626	347.922	317.448	259.186	330.853	281.778	240.299	249.587	254.884	254.464	272.521	308.053
3293.83	M000295_A329001-101_METB_3293.4_EITTMS_Campesterol (1TMS)	3293.83_Camp_1TMS	22.0463	36.8034	23.7285	22.9844	38.98	23.2644	25.4899	20.5382	25.4036	21.2197	23.0107	29.9519	29.5205	29.5661	19.6713	21.3995	26.7591	26.8716	21.0971	35.3502	31.8096	24.6272	30.2103	28.9786	21.3698	33.2235	31.977	30.9746	30.9263	35.0773	34.9235	21.2215	20.9391	38.5747	32.1295	28.3666	25.4996	17.8941	18.2292	18.3956	19.9453	9.1197	16.2601	14.5072	15.0046	14.6153	18.2807
3319.2	M000158_A332001-101_METB_3274.7_EIMOR_Stigmasterol (1TMS)	3319.2_Stigm_1TMS	28.0533	100.757	36.9151	41.1183	56.3738	50.6443	2.4828	35.3418	54.1163	33.4952	39.6034	58.7582	46.1126	48.173	41.8208	34.0924	45.8995	43.7294	50.7626	60.1272	54.0243	42.4715	50.551	38.8064	36.7518	58.577	39.7979	55.392	45.9726	68.5732	47.3108	22.1479	42.1618	62.823	53.2837	48.3288	29.2449	56.0943	35.2375	55.157	39.4798	20.3588	35.7053	36.097	33.8077	22.363	42.4211
3369.51	M000049_A337002-101_METB_3374.5_EITTMS_Raffinose (11TMS)	3369.51_Raf_11TMS	60.4121	92.0729	38.3696	47.0475	53.7556	45.6398	53.4019	35.8046	15.8948	55.9936	59.2673	52.6623	53.0805	0	56.493	63.7926	52.1142	35.4263	42.8028	52.0525	74.3559	45.185	55.0174	51.7811	47.106	38.8397	50.4122	56.6618	48.672	32.8532	57.2583	45.1368	43.8993	41.4519	65.5993	56.3945	48.9306	56.1676	42.083	39.0745	25.0824	30.6985	43.2559	71.2619	51.2389	39.8547	68.1996
3375.77	M000183_A338002-101_METB_3377.2_EIGTMS_Sitosterol, beta- (1TMS)	3375.77_b-Sito_1TMS	128.143	172.879	132.983	126.489	186.879	131.031	137.701	113.219	126.245	117.195	131.582	163.732	171.4	177.086	123.547	114.381	136.049	128.641	104.148	174.707	165.838	125.159	166.912	148.328	121.591	162.212	153.974	175.21	160.53	177.607	191.06	128.084	115.214	191.454	180.461	150.702	138.257	132.409	129.902	142.394	124.348	84.5021	130.166	125.244	105.291	107.442	154.698
sumo - sugar monophosphate?
sudi - sugar disaccharide
PR_MST - Mass spectral tags in PRIMe
[truncated: 6 more columns]
