# Supplementary material for: Metabolomic correlation-network modules in Arabidopsis based on a graph-clustering approach
Source: BMC Syst Biol. 2011 Jan 1;5:1. doi: 10.1186/1752-0509-5-1 (PMC3030539; doi:10.1186/1752-0509-5-1)
Supplement: Additional file 2 — Discriminative metabolites of PCA loadings and significant changes in the metabolite levels of WT, mto1, and tt4. All 59 metabolites that contributed to the separation of the mutant profiles group from WT are shown: mto1/WT in the roots (A) and aerial parts (B) and tt4/WT in the roots (C) and aerial parts (D). Differentially changed metabolites were identified with the rank product method (see Methods). Significantly changed metabolites manifested a false discovery rate (FDR) < 0.05. [file 1752-0509-5-1-S2.XLS]

## Sheet: mto_root_RP
Additional file 2. Discriminative metabolites of PCA loadings and significant changes in the metabolite levels of WT, mto1, and tt4.
All 59 metabolites that contributed to the separation of the mutant profiles group from WT are shown: mto1/WT in the roots (A) and aerial parts (B) and tt4/WT in the roots (C) and aerial parts (D). Differentially changed metabolites were identified with the rank product method (see Materials and Methods). Significantly changed metabolites manifested a false discovery rate (FDR) < 0.05.
(A) mto1 / WT in roots
Metabolites	FDR (class 1 < class 2)	FDR (class 1 > class 2)	stat (class 1 < class 2)	stat (class 1 > class 2)	rank (class 1 < class2)	rank (class 1 > class 2)	log2ratio	rank.fc	stat.RP	rank.RP	PC1 loadings	PC2 loadings
Methionine	0	1	1.20992	58.6956	1	59	2.6251	2	1.20992	1	-0.286738	0.204727
Pipecolate	1	0	53.5362	1.93426	59	1	-3.09073	1	1.93426	2	0.519372	-0.24097
Threonate	1.03509	0	49.8436	5.87576	57	2	-0.74702	3	5.87576	3	0.239189	-0.0237645
Dehydroascorbate	0	1.01724	5.88609	48.0695	2	58	0.666119	5	5.88609	4	-0.148936	-0.072193
Campesterol	1.01724	0	51.8552	6.00911	58	3	-0.682628	4	6.00911	5	0.220403	-0.016676
Stearate	0	1.05337	8.169	41.0211	3	56	0.563518	6	8.169	6	-0.106184	-0.00292747
Threonate-1,4-lactone	1.07273	0.0005	46.0525	9.33632	55	4	-0.516759	7	9.33632	7	0.194661	-0.0127487
Citrate	0.00875	1.07247	10.5217	40.8696	4	55	0.325749	14	10.5217	8	-0.0386794	-0.0357505
Threonine	1.05357	0.0094	46.2585	10.7304	56	5	-0.441596	8	10.7304	9	0.165175	0.0954901
Ethanolamine	0.0192	1.03507	11.4327	42.799	5	57	0.380835	11	11.4327	10	0.0247088	0.147531
Spermidine	1.2325	0.0291667	26.4644	11.8829	36	6	-0.360919	13	11.8829	11	0.1979	0.086861
Inositol	1.09256	0.0272857	42.4562	11.9907	54	7	-0.407673	10	11.9907	12	0.170878	-0.0978485
Urea	0.0335	1.19504	12.1979	35.6978	6	49	0.416088	9	12.1979	13	-0.00425268	0.244863
Glycerol-3-phosphate	0.0887143	1.37864	13.4859	28.1426	7	36	0.275477	17	13.4859	14	0.058173	-0.0250239
Glutamine	1.27061	0.186125	25.8383	14.6901	33	8	-0.257463	18	14.6901	15	0.139895	0.275802
Dihydrouracil	1.15033	0.175444	36.1545	14.7838	51	9	-0.31776	15	14.7838	16	0.065548	0.0149804
Glycine	0.311125	0.481929	15.5285	17.6725	8	14	0.043647	49	15.5285	17	0.0155744	0.131866
Lactate	1.21186	0.3187	24.2724	16.0481	29	10	-0.37513	12	16.0481	18	0.0956859	-0.125846
Serine	0.428333	1.09096	16.4091	38.2463	9	54	0.16353	25	16.4091	19	0.0264107	0.0823383
Phosphorate	1.11287	0.384091	40.3145	16.5906	53	11	-0.299642	16	16.5906	20	0.150081	-0.0459802
Asparagine	0.4927	0.503462	16.9273	17.6003	10	13	0.0132242	55	16.9273	21	0.0417727	0.330772
Sucrose	1.20307	0.4175	30.1153	16.9679	45	12	-0.240115	20	16.9679	22	0.0875124	-0.110227
Erythritol	0.471636	1.20196	17.0462	33.4253	11	48	0.138858	32	17.0462	23	-0.0148936	0.173205
Alanine	0.48875	0.484	17.3357	17.8506	12	15	0.143744	30	17.3357	24	0.0629724	0.31719
Raffinose	1.20444	0.554063	23.242	18.3828	25	16	-0.148913	29	18.3828	25	0.100731	-0.0274698
Lysine	0.688308	1.10798	18.3909	36.4737	13	53	0.105906	37	18.3909	26	0.0619446	0.179669
beta-Alanine	1.1316	0.59	37.3686	18.7195	52	17	-0.255605	19	18.7195	27	0.157839	0.098415
Isoleucine	0.738786	1.17194	18.8023	35.8487	14	50	0.0986067	38	18.8023	28	0.046447	0.200277
Nicotianamine	0.8926	1.30136	19.6048	24.5652	15	28	-0.0253101	52	19.6048	29	0.114798	-0.0792424
Hexadecanoate	0.8545	1.14984	19.6668	36.0841	16	51	0.0672806	46	19.6668	30	-0.0197628	0.00455867
Tyrosine	0.957412	1.12842	20.2952	36.2699	17	52	0.070076	45	20.2952	31	0.0625356	0.125102
Pyroglutamate	0.924	1.24	20.3863	24.7378	18	30	-0.0110931	56	20.3863	32	0.035027	0.253594
Valine	0.908526	1.2518	20.53	33.2214	19	46	0.0841355	41	20.53	33	0.050621	0.215441
Glucose-6-phosphate	0.9082	1.34431	20.7347	29.2125	20	39	0.00985228	58	20.7347	34	0.0182003	0.0805603
Malate	0.953143	1.31947	21.1496	32.0964	21	43	0.0389545	50	21.1496	35	0.0316514	0.101277
Fructose	1.23285	1.17594	28.4521	21.3658	41	18	-0.16302	26	21.3658	36	0.0938764	-0.120007
Galactonate	1.213	1.166	29.6807	21.5739	44	19	-0.173881	21	21.5739	37	0.12268	-0.0729553
Fructose-6-phosphate	1.06732	1.27213	21.8934	32.7362	22	45	0.00992102	57	21.8934	38	0.048976	0.0964577
Glucose	1.09626	1.22555	22.2496	33.2618	23	47	0.00466802	59	22.2496	39	0.0656498	0.0253426
Glycerol-2-phosphate	1.17542	1.29265	23.3273	22.3574	26	20	-0.109991	36	22.3574	40	0.101649	-0.0370539
Trehalose	1.2481	1.23138	28.2227	22.3585	40	21	-0.164239	23	22.3585	41	0.139157	-0.0641021
GABA	1.12958	1.23191	22.6408	25.8327	24	34	-0.0231186	53	22.6408	42	0.0637226	0.229597
Shikimate	1.15924	1.35727	33.8272	23.1865	50	22	-0.171982	22	23.1865	43	0.128926	0.0330907
Tetracosanoate	1.26924	1.34752	27.64	23.4175	38	23	-0.149596	28	23.4175	44	0.116024	-0.0141777
Linoleate	1.2773	1.29737	24.1319	23.4459	27	24	-0.0842658	40	23.4459	45	0.0909466	0.0647327
Galactinol	1.1708	1.36296	32.838	24.0576	49	25	-0.164043	24	24.0576	46	0.141043	0.0453937
Glutamate	1.18354	1.31462	32.1441	24.0784	48	26	-0.141739	31	24.0784	47	0.0851044	0.126788
Tetradecanoate	1.2405	1.29091	24.1829	32.1869	28	44	-0.0191782	54	24.1829	48	0.0250344	0.039847
Aspartate	1.2831	1.30989	25.3123	24.3343	31	27	-0.0716578	44	24.3343	49	0.0624517	0.209269
beta-Sitosterol	1.20117	1.27341	30.8293	24.6788	46	29	-0.152721	27	24.6788	50	0.145039	-0.00341186
Phenylalanine	1.2446	1.3229	24.7502	29.4507	30	40	-0.0455158	48	24.7502	51	0.106584	0.0525471
Salicylate	1.26166	1.3385	25.4576	31.5993	32	42	-0.0295356	51	25.4576	52	0.0341913	0.0655587
Fumarate	1.26031	1.31181	27.9531	25.5277	39	31	-0.116254	33	25.5277	53	0.132649	0.0913405
Cholesterol	1.23576	1.286	28.9977	25.6525	42	32	-0.114343	34	25.6525	54	0.0903741	0.00446353
Succinate	1.1903	1.26606	31.3404	25.8025	47	33	-0.113666	35	25.8025	55	0.0849198	0.010351
Glycerate	1.26665	1.19849	26.1296	25.8496	34	35	-0.0962369	39	25.8496	56	0.113691	0.0519828
Proline	1.24906	1.31051	26.2998	29.8619	35	41	-0.0558561	47	26.2998	57	0.0780949	0.0596559
Inositol-1-phosphate	1.25243	1.35289	27.0375	28.2832	37	37	-0.0789372	42	27.0375	58	0.105814	0.00495974
Putrescine	1.2237	1.32692	29.3227	28.4105	43	38	-0.0768552	43	28.4105	59	0.0699774	0.0489568

## Sheet: mto_aerial_RP
(B) mto1 / WT in aerial parts
Metabolites	FDR (class 1 < class 2)	FDR (class 1 > class 2)	stat (class 1 < class 2)	stat (class 1 > class 2)	rank (class 1 < class2)	rank (class 1 > class 2)	log2ratio	rank.fc	stat.RP	rank.RP	PC1 loadings	PC2 loadings
Methionine	0	1	1.03186	58.9544	1	59	5.10567	1	1.03186	1	0.354516	-0.562296
Fructose-6-phosphate	0	1.01724	3.96861	55.5359	2	58	1.04889	2	3.96861	2	0.235263	-0.164835
Pipecolate	1.2216	0	33.4663	4.26627	47	1	-0.717124	4	4.26627	3	0.0561131	0.294762
Fructose	1.45073	0	30.2492	7.00342	37	2	-0.777426	3	7.00342	4	-0.1432	0.159046
Malate	0	1.03509	7.06193	48.5136	3	57	0.701407	5	7.06193	5	0.171581	-0.169436
Glucose-6-phosphate	0.006	1.05357	9.60807	48.1393	4	56	0.54911	6	9.60807	6	0.181077	-0.0932384
Dihydrouracil	1.07167	0.0103333	40.0882	9.73887	55	3	-0.376884	12	9.73887	7	-0.0978354	0.0632708
Threonine	1	0.01025	47.8466	9.99293	59	4	-0.332075	15	9.99293	8	0.0556025	0.194643
Tyrosine	1.01719	0.0146	43.6703	10.4506	58	5	-0.312014	16	10.4506	9	0.0881243	0.201493
Glucose	1.19545	0.0153333	36.198	10.7143	49	6	-0.366144	13	10.7143	10	-0.0794282	0.142276
GABA	1.12881	0.0162857	36.8303	10.9841	52	7	-0.417832	9	10.9841	11	0.0577115	0.225699
Glutamine	0.033	1.04908	11.4414	22.1961	5	24	0.486218	7	11.4414	12	0.207863	0.143967
Linoleate	1.17222	0.067375	36.3717	12.6723	50	8	-0.379355	11	12.6723	13	-0.0500289	0.106337
Citrate	1.15002	0.0631111	36.5287	12.7285	51	9	-0.258542	21	12.7285	14	0.0388151	0.107751
Fumarate	0.0855	1.07253	12.8531	43.1152	6	55	0.428964	8	12.8531	15	0.179915	-0.0599367
Lactate	1.51144	0.1036	27.9817	13.6399	32	10	-0.175957	29	13.6399	16	0.0110825	0.0321667
Phosphorate	0.177571	1.13296	14.1266	39.5872	7	52	0.390499	10	14.1266	17	0.165146	-0.0611606
Urea	0.555071	0.201364	17.8166	14.9145	14	11	-0.182846	28	14.9145	18	0.0208655	0.0236728
Glycerol-2-phosphate	0.25875	1.14163	14.9258	23.4347	8	27	0.264106	20	14.9258	19	0.146758	0.00713368
Threonate	1.03481	0.192667	41.9572	14.9979	57	12	-0.170378	31	14.9979	20	0.0950181	0.153506
Trehalose	0.316111	1.15437	15.5227	38.8126	9	51	0.343983	14	15.5227	21	0.176433	-0.00768619
Raffinose	1.35683	0.240615	31.5853	15.5772	41	13	-0.172897	30	15.5772	22	0.0458982	0.147221
Threonate-1,4-lactone	1.05314	0.245071	41.3995	15.7953	56	14	-0.153689	32	15.7953	23	0.0849036	0.148072
Shikimate	0.4425	1.09211	16.4234	41.4508	10	54	0.309173	17	16.4234	24	0.159461	-0.0535196
Stearate	0.497091	1.27453	16.9014	26.4735	11	34	0.251373	22	16.9014	25	-0.0380465	-0.104603
Campesterol	1.40018	0.4022	30.8419	17.0913	39	15	-0.100552	39	17.0913	26	0.0559352	0.13544
Erythritol	0.527333	1.17704	17.2735	38.5596	12	50	0.294122	18	17.2735	27	0.142731	-0.0537038
Nicotianamine	0.513	1.15258	17.399	23.248	13	26	0.0490307	49	17.399	28	0.0398132	0.0267549
beta-Alanine	0.533933	1.11219	17.8999	40.4468	15	53	0.286428	19	17.8999	29	0.182258	0.00093303
beta-Sitosterol	1.36855	0.59	30.935	18.2986	40	16	-0.100363	40	18.2986	30	0.010731	0.0984522
Alanine	1.37756	0.596235	24.8434	18.5214	27	17	0.0862187	42	18.5214	31	0.19767	0.154802
Dehydroascorbate	0.790316	0.571389	19.8906	18.5635	19	18	0.0360131	52	18.5635	32	-0.0237301	-0.0797155
Pyroglutamate	1.11051	0.545158	38.3772	18.587	53	19	-0.0843489	43	18.587	33	0.100623	0.14464
Ethanolamine	0.6355	1.25126	18.597	33.8053	16	46	0.232754	24	18.597	34	0.135266	-0.00410334
Asparagine	0.612235	1.26093	18.668	32.7339	17	45	0.230618	25	18.668	35	0.186019	0.084672
Galactinol	1.09011	0.7226	38.4834	19.7033	54	20	-0.0912711	41	19.7033	36	0.102083	0.14958
Glycerate	0.823167	1.22517	19.8439	33.8478	18	47	0.237318	23	19.8439	37	0.173065	-0.00294557
Cholesterol	1.47712	0.829857	28.1201	20.448	33	21	-0.0328397	53	20.448	38	0.0711261	0.120015
Phenylalanine	1.02025	1.1812	21.1421	34.3613	20	49	0.201347	26	21.1421	39	0.16379	0.0308347
Sucrose	0.991524	1.24283	21.231	26.8799	21	36	0.132698	34	21.231	40	0.0221527	0.0111402
Glycine	1.26556	0.983682	23.5704	21.4079	25	22	0.0684005	45	21.4079	41	0.134855	0.0871372
Inositol-1-phosphate	1.23743	0.982043	32.8368	21.6167	46	23	-0.074445	44	21.6167	42	0.0363846	0.0610704
Isoleucine	1.07436	1.20463	21.8291	34.2621	22	48	0.194317	27	21.8291	43	0.153844	0.0199826
Lysine	1.24317	1.18053	22.8943	27.6308	23	40	0.127062	36	22.8943	44	0.159999	0.0798031
Hexadecanoate	1.19831	1.13324	33.6129	22.8946	48	25	-0.0572244	48	22.8946	45	-0.0313708	0.0524419
Spermidine	1.24046	1.28342	23.1525	26.2027	24	33	0.0587305	47	23.1525	46	0.0989687	0.0561163
Valine	1.28868	1.18707	32.5691	23.9815	44	28	0.00772052	59	23.9815	47	0.13015	0.0950336
Proline	1.34146	1.16613	24.3027	27.0971	26	39	0.122585	37	24.3027	48	0.162739	0.0955043
Glycerol-3-phosphate	1.26071	1.19638	32.6049	24.3124	45	29	-0.0279352	54	24.3124	49	0.0815204	0.0795104
Tetracosanoate	1.35814	1.25337	25.0341	25.6344	28	32	0.0254262	55	25.0341	50	-0.00728882	0.0176977
Serine	1.33621	1.30683	32.0045	25.4042	42	30	0.0120659	57	25.4042	51	0.104085	0.0867946
Aspartate	1.31244	1.28677	32.2949	25.5718	43	31	0.0236522	56	25.5718	52	0.136054	0.0881842
Succinate	1.41034	1.287	25.7456	32.6143	29	44	0.134321	33	25.7456	53	0.144906	0.0307187
Galactonate	1.4175	1.2746	26.1762	31.0697	30	43	0.127941	35	26.1762	54	0.147068	0.0443027
Inositol	1.47649	1.24226	29.2905	26.5155	35	35	0.0489029	50	26.5155	55	0.0950475	0.0775725
Putrescine	1.4429	1.21505	26.8122	29.0569	31	42	0.102372	38	26.8122	56	0.12798	0.0282803
Tetradecanoate	1.42029	1.21851	30.4239	26.9839	38	37	0.00894444	58	26.9839	57	0.0495073	0.0553436
Glutamate	1.49468	1.18889	28.9204	27.0126	34	38	0.0588594	46	27.0126	58	0.158172	0.118583
Salicylate	1.46781	1.16871	29.826	27.8708	36	41	0.0462316	51	27.8708	59	0.0967142	0.0297954

## Sheet: tt4_root_RP
(C) tt4 / WT in roots
Metabolites	FDR (class 1 < class 2)	FDR (class 1 > class 2)	stat (class 1 < class 2)	stat (class 1 > class 2)	rank (class 1 < class2)	rank (class 1 > class 2)	log2ratio	rank.fc	stat.RP	rank.RP	PC1 laodings	PC2 loadings
Glycerol-2-phosphate	0	1	6.54769	44.2555	1	59	0.372997	8	6.54769	1	-0.00510771	-0.0865776
Glycine	0	0.396	7.28584	18.0585	2	18	1.28669	1	7.28584	2	-0.237931	-0.123646
Dehydroascorbate	0	1.05348	7.44852	41.6798	3	56	0.371462	9	7.44852	3	-0.0808789	-0.194386
Glutamine	1.0877	0	35.69	7.72123	54	1	-0.690788	2	7.72123	4	0.235102	0.194348
Alanine	1.48214	0	23.358	8.24069	21	2	-0.600746	3	8.24069	5	0.316081	0.197524
Linoleate	0	1.03509	8.32391	44.0039	4	57	0.305286	13	8.32391	6	-0.00498694	0.0213183
Threonate	0.999966	0.001	41.6953	9.44794	59	3	-0.485541	6	9.44794	7	0.176284	-0.16273
Pipecolate	1.26112	0.00225	29.0707	10.0651	42	4	-0.535999	5	10.0651	8	0.230686	-0.161498
Lactate	1.353	0.0038	28.4129	10.504	38	5	-0.572523	4	10.504	9	0.0274372	-0.18958
Spermidine	1.6185	0.00633333	24.9414	11.0833	24	6	-0.386343	7	11.0833	10	0.169588	0.0398469
Fructose-6-phosphate	0.0144	1.01724	11.3363	44.0539	5	58	0.190823	28	11.3363	11	0.037905	-0.0291717
Tetracosanoate	0.017	1.17892	11.756	38.1913	6	50	0.204175	26	11.756	12	0.0312883	-0.0730252
Campesterol	0.0257143	1.09231	12.3599	39.6513	7	54	0.176718	31	12.3599	13	0.0387187	-0.102622
Glucose-6-phosphate	0.02325	1.13387	12.3899	38.5877	8	52	0.137409	37	12.3899	14	0.0409616	-0.0906341
Nicotianamine	1.21372	0.0798571	31.853	13.7568	47	7	-0.352001	10	13.7568	15	0.144913	-0.1922
Cholesterol	0.0725556	1.1127	13.8792	38.9901	9	53	0.151887	34	13.8792	16	-0.00500736	-0.0496938
Glucose	0.0661	1.07262	13.9045	41.411	10	55	0.147955	35	13.9045	17	0.0118589	-0.0765271
Asparagine	1.39777	0.120125	25.9856	14.4018	31	8	-0.320438	12	14.4018	18	0.191014	0.219602
Erythritol	1.12548	0.116444	34.7521	14.5256	52	9	-0.331878	11	14.5256	19	0.154402	0.100193
Citrate	1.212	0.2047	30.7025	15.5742	46	10	-0.273444	18	15.5742	20	0.106421	-0.208212
Urea	0.187364	0.534842	15.6226	18.9545	11	19	-0.163852	32	15.6226	21	0.273408	0.199226
beta-Sitosterol	0.172333	1.15606	15.6278	38.5355	12	51	0.119341	43	15.6278	22	0.0526212	-0.135187
Galactonate	1.06807	0.236182	35.7458	15.983	55	11	-0.278612	16	15.983	23	0.106089	-0.229813
beta-Alanine	1.01688	0.2185	39.4762	16.0017	58	12	-0.305223	14	16.0017	24	0.165477	-0.0687409
Trehalose	1.03349	0.234077	37.3983	16.2591	57	13	-0.304817	15	16.2591	25	0.121191	-0.197466
Stearate	1.14208	0.217929	33.8652	16.2652	51	14	-0.274899	17	16.2652	26	0.0924355	-0.0461903
Dihydrouracil	0.243077	1.30626	16.3936	31.0875	13	43	0.0571173	53	16.3936	27	-0.0577061	0.0750463
Ethanolamine	0.249929	1.2028	16.568	37.8715	14	49	0.0718036	50	16.568	28	0.10538	-0.021039
Glycerol-3-phosphate	0.5185	0.2724	18.4404	16.8117	16	15	-0.135255	39	16.8117	29	0.0146836	-0.322515
Pyroglutamate	1.38343	0.310312	28.3287	17.2197	37	16	-0.253489	20	17.2197	30	0.145097	0.217655
GABA	1.25961	0.337588	30.4554	17.535	44	17	-0.256668	19	17.535	31	0.18563	0.104852
Threonate-1,4-lactone	0.536	1.22431	18.3638	36.0329	15	48	0.0367936	56	18.3638	32	0.0764413	-0.105686
Sucrose	1.55977	0.54715	25.3223	19.1618	26	20	-0.152789	33	19.1618	33	-0.0103469	-0.141499
Methionine	1.10711	0.532571	35.3639	19.2166	53	21	-0.251694	21	19.2166	34	0.156864	0.0314296
Serine	1.16366	0.666955	33.701	20.0631	50	22	-0.219972	23	20.0631	35	0.120463	-0.127033
Inositol-1-phosphate	1.20388	0.669565	32.8915	20.234	48	23	-0.208228	25	20.234	36	0.0898699	-0.178353
Valine	1.31503	0.73075	28.9136	20.7005	40	24	-0.222348	22	20.7005	37	0.214473	0.0718905
Raffinose	1.27961	0.70244	21.8302	20.7075	18	25	-0.09614	45	20.7075	38	0.0983913	-0.102571
Shikimate	1.04982	0.730769	36.0687	21.015	56	26	-0.21228	24	21.015	39	0.124783	-0.0718361
Galactinol	1.16559	1.24374	21.2011	34.4448	17	47	0.0171866	57	21.2011	40	0.0942496	-0.100985
Fumarate	1.26114	0.770111	29.7101	21.3761	43	27	-0.20202	27	21.3761	41	0.141974	-0.136577
Tetradecanoate	1.29732	1.29211	22.1445	33.5628	19	45	-0.00696469	58	22.1445	42	0.0304326	0.00593633
Fructose	1.60528	0.886357	25.2257	22.158	25	28	-0.108592	44	22.158	43	0.0142493	-0.176765
Glycerate	1.23376	0.914103	30.5291	22.4873	45	29	-0.185434	30	22.4873	44	0.135804	-0.0675769
Hexadecanoate	1.3309	1.26585	22.4975	33.8128	20	46	-0.00343788	59	22.4975	45	0.0272828	-0.0407645
Threonine	1.1868	0.9345	33.6427	22.7863	49	30	-0.189923	29	22.7863	46	0.149563	-0.0134033
Aspartate	1.48655	1.31031	23.6656	26.6624	22	35	-0.0951037	46	23.6656	47	0.131632	0.105606
Isoleucine	1.453	1.29262	23.8074	28.0588	23	39	-0.0931383	48	23.8074	48	0.149484	0.0181986
Inositol	1.32938	1.12181	28.5819	24.1159	39	31	-0.1294	40	24.1159	49	0.0789182	-0.183581
Tyrosine	1.4222	1.26181	27.8111	25.3122	35	32	-0.138956	36	25.3122	50	0.12902	-0.0879439
Malate	1.52567	1.32461	25.4704	27.1683	27	36	-0.0775693	49	25.4704	51	0.0979498	-0.0870431
Phenylalanine	1.39989	1.25464	28.0335	25.5466	36	33	-0.136051	38	25.5466	52	0.116872	-0.112324
Proline	1.50036	1.32016	25.6666	27.9696	28	38	-0.0933945	47	25.6666	53	0.12689	0.0393903
Salicylate	1.45521	1.27709	25.7139	31.0998	29	44	-0.0499025	55	25.7139	54	0.0774521	0.0150654
Phosphorate	1.4096	1.32974	25.7324	30.8116	30	42	-0.0515389	54	25.7324	55	0.0706514	-0.156055
Glutamate	1.28549	1.28059	28.9616	26.0618	41	34	-0.122904	41	26.0618	56	0.118657	0.0861965
Lysine	1.39659	1.31568	26.3319	27.4743	32	37	-0.120635	42	26.3319	57	0.159545	-0.00399036
Succinate	1.38861	1.32117	26.6341	29.678	33	41	-0.0690224	51	26.6341	58	0.0813845	-0.0297231
Putrescine	1.36894	1.34035	26.8248	29.3868	34	40	-0.0583762	52	26.8248	59	0.0684139	0.0102207

## Sheet: tt4_aerial_RP
(D) tt4 / WT in aerial parts
Metabolites	FDR (class 1 < class 2)	FDR (class 1 > class 2)	stat (class 1 < class 2)	stat (class 1 > class 2)	rank (class 1 < class2)	rank (class 1 > class 2)	log2ratio	rank.fc	stat.RP	rank.RP	PC1 loadings	PC2 loadings
Glycerol-2-phosphate	0	1.03496	4.62091	40.583	1	57	0.7401	2	4.62091	1	-0.0224758	0.294563
Phosphorate	0	1	6.29456	50.2787	2	59	0.505873	9	6.29456	2	0.0384582	0.0924511
Fructose	1.29879	0	27.7044	7.28165	38	1	-0.857383	1	7.28165	3	0.00181758	-0.212183
Nicotianamine	0.000333333	1.01722	7.96029	44.5966	3	58	0.428844	13	7.96029	4	0.0113288	0.123052
Threonate	1	0.0005	48.2338	8.74164	59	2	-0.607656	3	8.74164	5	0.180108	-0.0781058
Pipecolate	1.19506	0.00133333	25.091	9.42638	33	3	-0.520782	8	9.42638	6	0.180274	-0.0191133
Lactate	1.20973	0.001	33.3594	9.47693	48	4	-0.585148	6	9.47693	7	0.0515473	-0.167766
Glutamine	0.001	0.545	9.73358	19.182	4	20	0.18906	29	9.73358	8	0.0971133	0.440545
Raffinose	1.23515	0.002	33.3358	9.96556	47	5	-0.600441	4	9.96556	9	0.126322	-0.131486
GABA	0.0042	1.27782	10.6352	27.449	5	38	0.108143	35	10.6352	10	0.113416	0.190069
Urea	0.784556	0.00466667	19.965	10.9778	18	6	-0.591991	5	10.9778	11	0.100073	-0.0265371
Fumarate	1.07255	0.00728571	40.4342	11.5713	55	7	-0.495731	10	11.5713	12	0.185388	-0.0924
Sucrose	1.11185	0.006375	37.4853	11.5792	53	8	-0.528625	7	11.5792	13	0.0863536	-0.0887848
Threonate-1,4-lactone	1.01724	0.0331111	44.65	13.0996	58	9	-0.468624	11	13.0996	14	0.162968	-0.0866581
Glycerate	1.174	0.0495	35.4328	13.664	50	10	-0.431831	12	13.664	15	0.179992	-0.0735012
Lysine	0.131833	1.07205	14.0846	38.5217	6	55	0.107591	36	14.0846	16	0.152169	0.107722
Malate	1.15443	0.0911818	36.773	14.5032	51	11	-0.418271	14	14.5032	17	0.17209	-0.114407
Glucose	1.30544	0.0889167	29.3197	14.5861	41	12	-0.396786	17	14.5861	18	0.0354939	-0.101899
Ethanolamine	0.165714	1.0917	14.6866	38.1672	7	54	0.087074	37	14.6866	19	0.133964	0.0182138
Citrate	1.1899	0.125231	33.9338	15.2413	49	13	-0.405054	15	15.2413	20	0.157681	-0.137776
Stearate	0.31175	1.406	15.9248	23.6032	8	23	0.0245517	55	15.9248	21	-0.102343	0.0531528
Galactinol	1.03504	0.180857	41.6463	15.9515	57	14	-0.404309	16	15.9515	22	0.169462	-0.0238852
Isoleucine	0.320222	1.05345	16.1872	40.4283	9	56	0.0816758	39	16.1872	23	0.129473	0.0759253
Alanine	0.3066	1.50542	16.3122	24.362	10	24	0.0601918	44	16.3122	24	0.139309	0.207514
Dihydrouracil	0.286091	1.33897	16.3703	27.3404	11	36	0.0472793	50	16.3703	25	-0.0754881	-0.103695
Cholesterol	0.27475	1.32114	16.4566	31.6257	12	43	0.0755477	41	16.4566	26	0.0162814	0.248042
Dehydroascorbate	0.363438	0.245133	17.5675	16.6347	16	15	-0.196701	26	16.6347	27	0.0875519	-0.30927
Galactonate	1.05348	0.231375	41.228	16.6526	56	16	-0.387009	18	16.6526	28	0.173963	-0.0685176
Methionine	0.288077	1.11225	16.6826	38.0965	13	53	0.0524867	46	16.6826	29	0.149405	0.0549408
Tyrosine	0.272786	1.29162	16.7166	33.5426	14	45	0.0114077	58	16.7166	30	0.170978	0.0227598
Shikimate	1.09235	0.263765	39.9322	17.0278	54	17	-0.373698	19	17.0278	31	0.16681	-0.0967162
Spermidine	0.3376	1.13215	17.269	36.8315	15	52	0.0639217	43	17.269	32	0.103829	0.109362
Tetracosanoate	0.403706	1.30913	17.9659	28.8171	17	40	0.0269572	54	17.9659	33	-0.0477957	0.192636
Glycine	1.31594	0.398944	27.1069	18.0902	36	18	-0.264275	22	18.0902	34	0.148205	0.0260314
Inositol	1.1325	0.457474	36.977	18.5643	52	19	-0.344359	20	18.5643	35	0.136589	-0.0475806
Trehalose	1.23413	0.610952	31.6023	19.6782	46	21	-0.28894	21	19.6782	36	0.173945	-0.0794599
Linoleate	0.810895	1.46496	20.254	24.7815	19	26	-0.048285	49	20.254	37	-0.0402866	0.0862291
Campesterol	0.9126	1.35616	20.861	25.993	20	32	-0.034168	53	20.861	38	0.00819753	0.220163
Asparagine	0.942714	1.35471	21.1725	27.0898	21	35	-0.0829813	38	21.1725	39	0.1581	0.168068
Tetradecanoate	0.928591	1.21827	21.2989	34.4685	22	48	-0.00235293	59	21.2989	40	0.0363402	0.0977615
Succinate	1.08309	1.17298	22.1728	35.2208	23	50	-0.0593316	45	22.1728	41	0.154303	0.0204943
Pyroglutamate	1.06596	1.15127	22.3125	35.5491	24	51	-0.0234459	56	22.3125	42	0.128016	0.106766
Salicylate	1.02824	1.19635	22.3341	35.0931	25	49	-0.0223864	57	22.3341	43	0.0991333	0.0153254
Valine	1.00369	1.26887	22.4091	34.1398	26	46	-0.0399724	51	22.4091	44	0.146055	0.0424536
Proline	1.17797	1.25186	24.238	22.6738	30	22	-0.197906	25	22.6738	45	0.189929	0.101068
Serine	1.05737	1.24411	22.8797	34.459	27	47	-0.0506112	48	22.8797	46	0.126121	0.077238
beta-Sitosterol	1.02482	1.47072	22.907	24.4947	28	25	-0.0805325	40	22.907	47	-0.00239362	0.19238
Hexadecanoate	0.997517	1.34198	22.9532	31.2211	29	42	-0.0382547	52	22.9532	48	-0.00849489	0.0106919
Glycerol-3-phosphate	1.1549	1.29602	24.3371	31.8595	31	44	-0.0517747	47	24.3371	49	0.0929663	0.05195
Inositol-1-phosphate	1.18006	1.30061	24.7302	29.2403	32	41	-0.0706493	42	24.7302	50	0.0577709	-0.0216616
Aspartate	1.25711	1.49574	31.4109	25.2877	45	27	-0.222387	23	25.2877	51	0.173479	-0.0385063
Glucose-6-phosphate	1.33162	1.48746	27.6806	25.5766	37	28	-0.16678	31	25.5766	52	0.135022	-0.0073058
Erythritol	1.26209	1.44359	30.5497	25.6229	44	29	-0.215652	24	25.6229	53	0.156975	-0.0691103
Fructose-6-phosphate	1.2733	1.40093	30.012	25.6616	43	30	-0.181233	30	25.6616	54	0.156332	0.0466257
Glutamate	1.2834	1.37952	29.5396	25.839	42	31	-0.194972	27	25.839	55	0.177671	0.0782087
Putrescine	1.3426	1.36294	26.9986	26.3914	35	33	-0.158133	33	26.3914	56	0.153564	-0.0298989
Threonine	1.31763	1.36479	28.9393	26.7989	40	34	-0.193411	28	26.7989	57	0.178077	-0.0334403
Phenylalanine	1.37374	1.30995	26.9133	27.42	34	37	-0.132384	34	26.9133	58	0.153786	0.0285159
beta-Alanine	1.28441	1.30354	27.9426	28.2107	39	39	-0.16343	32	27.9426	59	0.174663	-0.0215284
