# Supplementary material for: Metabolomic correlation-network modules in Arabidopsis based on a graph-clustering approach
Source: BMC Syst Biol. 2011 Jan 1;5:1. doi: 10.1186/1752-0509-5-1 (PMC3030539; doi:10.1186/1752-0509-5-1)
Supplement: Additional file 4 — List of metabolomic correlations based on Spearman's coefficient for the aerial parts and roots of WT, mto1, and tt4. r1 and r2 represent the coefficient of WT and the mutant, respectively. p1 and p2 are the p-value of the correlation test for WT and the mutant, respectively. 'p (diff)' is the p-value of comparing correlations using Fisher Z-transformation. (r1 - r2) is the subtraction of r2 from r1. 'fdr' is the local false discovery rate (fdr)-controlled p-value using the 'fdrtool' package [29]. [file 1752-0509-5-1-S4.XLS]

## Sheet: (A) WT vs tt4, aerial parts
Additional file 4.
List of metabolomic correlations based on Spearman’s coefficient for the aerial parts and roots of WT, mto1, and tt4.
r1 and r2 represent the coefficient of WT and the mutant, respectively. p1 and p2 are the p-value of the correlation test for WT and the mutant, respectively.
‘p (diff)’ is the p-value of comparing correlations using Fisher's Z-transformation. (r1-r2) is the subtraction of r2 from r1. ‘fdr’ is the local false discovery rate (FDR)-controlled p-value using 'fdrtool' package.
(A) WT vs tt4 in aerial parts
metaboliteX	metaboliteY	r1	p1	r2	p2	p (diff)	(r1-r2)	fdr (in WT)	fdr (in MU)	fdr (diff)
Alanine	Asparagine	0.563725	0.018435	0.592481	0.00591047	0.904714	-0.0287557	0.111283	0.0491838	1
Alanine	Aspartate	0.267157	0.299918	0.606015	0.00462262	0.234784	-0.338858	0.591599	0.0246141	0.884291
Alanine	beta-Alanine	0.463235	0.0611134	0.617525	0.0037185	0.542925	-0.15429	0.342557	0.0203829	1
Alanine	beta-Sitosterol	0.0968731	0.711482	0.207519	0.379993	0.753363	-0.110646	1	0.741699	1
Alanine	Campesterol	0.25	0.33317	0.181271	0.444366	0.841621	0.0687288	0.672037	0.800973	1
Alanine	Cholesterol	0.178922	0.492021	0.22406	0.342286	0.896258	-0.0451386	0.672037	0.741699	1
Alanine	Citrate	0.306373	0.23169	0.57594	0.00787094	0.346396	-0.269567	0.591599	0.0491838	1
Alanine	Dehydroascorbate	-0.220588	0.394889	0.0300752	0.899837	0.480947	-0.250663	0.672037	1	1
Alanine	Dihydrouracil	-0.109136	0.676714	-0.615269	0.0038831	0.0921705	0.506133	1	0.0203829	0.592739
Alanine	Erythritol	0.030656	0.907021	0.541353	0.0136975	0.110861	-0.510697	1	0.0639428	0.63628
Alanine	Ethanolamine	0.0833333	0.750505	0.527464	0.0168463	0.16332	-0.444131	1	0.0796659	0.668472
Alanine	Fructose	-0.107843	0.68035	-0.148872	0.531044	0.907965	0.041029	1	1	1
Alanine	Fructose-6-phosphate	0.165543	0.525451	0.579383	0.00742431	0.170675	-0.413841	0.672037	0.0491838	0.668472
Alanine	Fumarate	0.227941	0.378911	0.56391	0.00960697	0.259987	-0.335969	0.672037	0.0639428	1
Alanine	GABA	0.669118	0.00330981	0.661654	0.00148622	0.970396	0.00746351	0.0519955	0.0127244	1
Alanine	Galactinol	0.267157	0.299918	0.605491	0.00466776	0.235689	-0.338334	0.591599	0.0246141	0.884291
Alanine	Galactonate	0.156959	0.547432	0.529815	0.0162761	0.231719	-0.372856	0.893577	0.0725888	0.884291
Alanine	Glucose	-0.134804	0.605966	-0.0992481	0.677189	0.920426	-0.0355558	1	1	1
Alanine	Glucose-6-phosphate	0.0196078	0.940458	0.397894	0.0823107	0.26589	-0.378286	1	0.262457	1
Alanine	Glutamate	0.436275	0.0799889	0.842105	3.21749e-06	0.0350404	-0.405831	0.391614	4.35939e-05	0.476755
Alanine	Glutamine	0.338235	0.184212	0.446617	0.0483728	0.722079	-0.108381	0.470854	0.199151	1
Alanine	Glycerate	0.206009	0.427625	0.46015	0.0412007	0.424066	-0.254142	0.672037	0.184016	1
Alanine	Glycerol-2-phosphate	0.539405	0.025442	0.179414	0.449126	0.242357	0.359991	0.199125	0.800973	1
Alanine	Glycerol-3-phosphate	0.301471	0.239624	0.458647	0.0419543	0.609279	-0.157176	0.591599	0.199151	1
Alanine	Glycine	0.365196	0.149472	0.359398	0.119633	0.985247	0.00579758	0.435662	0.41855	1
Alanine	Hexadecanoate	-0.447578	0.0716201	0.103046	0.66551	0.104985	-0.550625	0.38666	1	0.592739
Alanine	Inositol	0.198529	0.444951	0.503759	0.023538	0.327848	-0.30523	0.672037	0.107747	1
Alanine	Inositol-1-phosphate	0.132353	0.612593	0.331704	0.153081	0.557657	-0.199351	1	0.473592	1
Alanine	Isoleucine	0.632353	0.00645379	0.744361	0.000167396	0.551616	-0.112008	0.0700089	0.0016581	1
Alanine	Lactate	-0.0637255	0.808021	0.431579	0.0574247	0.145262	-0.495304	1	0.247509	0.668472
Alanine	Linoleate	0.188725	0.468192	-0.0940557	0.693269	0.429147	0.282781	0.672037	1	1
Alanine	Lysine	0.593501	0.0120192	0.656627	0.00166187	0.773629	-0.0631262	0.106718	0.0172415	1
Alanine	Malate	0.139706	0.592801	0.544361	0.0130826	0.193098	-0.404655	1	0.0639428	0.884291
Alanine	Methionine	0.279583	0.277123	0.567986	0.00898697	0.322148	-0.288403	0.591599	0.052133	1
Alanine	Nicotianamine	0.0465972	0.859048	0.336224	0.147221	0.400848	-0.289627	1	0.473592	1
Alanine	Phenylalanine	0.784314	0.000193652	0.789018	3.55264e-05	0.972716	-0.00470476	0.0136005	0.000464493	1
Alanine	Phosphorate	0.166667	0.522603	0.13985	0.556494	0.939342	0.026817	0.672037	1	1
Alanine	Pipecolate	0.0429712	0.869925	0.347532	0.133254	0.375804	-0.304561	1	0.41855	1
Alanine	Proline	0.0882353	0.736305	0.754419	0.000121447	0.0131766	-0.666184	1	0.0016581	0.326535
Alanine	Putrescine	0.502451	0.039833	0.431741	0.0573205	0.801905	0.0707097	0.249394	0.247509	1
Alanine	Pyroglutamate	0.585784	0.013479	0.646617	0.00206382	0.785468	-0.0608322	0.111283	0.0172415	1
Alanine	Raffinose	-0.0906863	0.729235	0.231001	0.327142	0.366106	-0.321687	1	0.741699	1
Alanine	Salicylate	0.232986	0.368158	0.583459	0.00692269	0.233101	-0.350473	0.672037	0.0491838	0.884291
Alanine	Serine	0.321078	0.208898	0.846617	2.52206e-06	0.0115742	-0.525538	0.591599	4.35939e-05	0.326535
Alanine	Shikimate	-0.220724	0.394592	0.412651	0.0705804	0.066113	-0.633375	0.672037	0.247509	0.487421
Alanine	Spermidine	0.674847	0.0029588	0.345865	0.135252	0.203588	0.328982	0.0519955	0.41855	0.884291
Alanine	Stearate	-0.441447	0.0760755	-0.0766917	0.747933	0.271104	-0.364755	0.391614	1	1
Alanine	Succinate	0.276961	0.281843	0.75188	0.000131879	0.0548784	-0.474919	0.591599	0.0016581	0.487421
Alanine	Sucrose	-0.147059	0.573277	0.377444	0.100873	0.130872	-0.524502	0.990143	0.270131	0.668472
Alanine	Tetracosanoate	0.0568625	0.82839	0.0493381	0.83635	0.983319	0.00752437	1	1	1
Alanine	Tetradecanoate	0.223039	0.389523	0.395489	0.0843516	0.595808	-0.17245	0.672037	0.262457	1
Alanine	Threonate	0.10049	0.701167	0.550376	0.0119196	0.151136	-0.449886	1	0.0639428	0.668472
Alanine	Threonate-1,4-lactone	0.276961	0.281843	0.585182	0.00671905	0.284928	-0.308222	0.591599	0.0491838	1
Alanine	Threonine	-0.107843	0.68035	0.613534	0.00401374	0.0226125	-0.721377	1	0.0246141	0.326535
Alanine	Trehalose	0.160638	0.537962	0.493233	0.0271142	0.294569	-0.332595	0.893577	0.107747	1
Alanine	Tyrosine	0.575107	0.0157258	0.679955	0.000972306	0.629898	-0.104848	0.111283	0.00955886	1
Alanine	Urea	-0.183936	0.47976	0.509774	0.021669	0.0380889	-0.693711	0.672037	0.0815017	0.476755
Alanine	Valine	0.798283	0.000122435	0.718797	0.000355919	0.601056	0.0794864	0.00773087	0.00487901	1
Asparagine	Aspartate	0.289216	0.260203	0.44812	0.0475317	0.608937	-0.158905	0.591599	0.199151	1
Asparagine	beta-Alanine	0.296569	0.247729	0.466341	0.0382081	0.580167	-0.169772	0.591599	0.166928	1
Asparagine	beta-Sitosterol	0.369099	0.144844	0.353383	0.126407	0.960058	0.0157153	0.435662	0.41855	1
Asparagine	Campesterol	0.47549	0.0537227	0.355773	0.123684	0.687645	0.119717	0.278078	0.41855	1
Asparagine	Cholesterol	0.512255	0.0355265	0.434586	0.0555188	0.781197	0.0776684	0.249394	0.247509	1
Asparagine	Citrate	0.0759804	0.771945	0.284211	0.224585	0.549269	-0.20823	1	0.619148	1
Asparagine	Dehydroascorbate	-0.414216	0.0983312	0.0180451	0.939809	0.203702	-0.432261	0.391614	1	0.884291
Asparagine	Dihydrouracil	-0.480687	0.0507991	-0.776232	5.73556e-05	0.156046	0.295545	0.278078	0.00088312	0.668472
Asparagine	Erythritol	0.0772532	0.768222	0.33985	0.142637	0.443574	-0.262596	1	0.473592	1
Asparagine	Ethanolamine	0.198529	0.444951	0.533484	0.0154172	0.275206	-0.334955	0.672037	0.0725888	1
Asparagine	Fructose	0.205882	0.427915	0.172932	0.46594	0.924548	0.03295	0.672037	0.800973	1
Asparagine	Fructose-6-phosphate	0.570202	0.016852	0.842739	3.11068e-06	0.10639	-0.272537	0.111283	4.35939e-05	0.592739
Asparagine	Fumarate	0.166667	0.522603	0.392481	0.0869559	0.494614	-0.225815	0.672037	0.262457	1
Asparagine	GABA	0.806373	9.23719e-05	0.733835	0.000230689	0.618771	0.072538	0.00773087	0.00263396	1
Asparagine	Galactinol	0.656863	0.00417479	0.517488	0.0194468	0.552521	0.139375	0.0519955	0.0796659	1
Asparagine	Galactonate	0.376456	0.136389	0.295851	0.205343	0.80102	0.0806051	0.435662	0.557652	1
Asparagine	Glucose	0.151961	0.560415	0.252632	0.28255	0.770942	-0.100671	0.990143	0.711215	1
Asparagine	Glucose-6-phosphate	0.370098	0.143676	0.570891	0.00856526	0.470747	-0.200793	0.435662	0.052133	1
Asparagine	Glutamate	0.830882	3.61106e-05	0.774436	6.11958e-05	0.658204	0.0564463	0.00773087	0.00088312	1
Asparagine	Glutamine	0.784314	0.000193652	0.702256	0.000556435	0.608725	0.0820581	0.0136005	0.00487901	1
Asparagine	Glycerate	0.0159411	0.951579	0.148872	0.531044	0.71033	-0.132931	1	1	1
Asparagine	Glycerol-2-phosphate	0.378204	0.134432	-0.0295238	0.901664	0.236212	0.407727	0.435662	1	0.884291
Asparagine	Glycerol-3-phosphate	0.328431	0.198069	0.308271	0.186056	0.950431	0.0201607	0.496718	0.507335	1
Asparagine	Glycine	0.803922	0.000100739	0.27218	0.245669	0.0214005	0.531741	0.00773087	0.619148	0.326535
Asparagine	Hexadecanoate	-0.0907419	0.729075	-0.175254	0.459881	0.811463	0.084512	1	0.800973	1
Asparagine	Inositol	0.571078	0.0166464	0.550376	0.0119196	0.933309	0.0207025	0.111283	0.0639428	1
Asparagine	Inositol-1-phosphate	0.17402	0.50415	0.0105303	0.964855	0.646984	0.163489	0.672037	1	1
Asparagine	Isoleucine	0.536765	0.0263119	0.500752	0.0245193	0.891367	0.0360128	0.199125	0.107747	1
Asparagine	Lactate	-0.193627	0.456497	0.153383	0.518525	0.331178	-0.347011	0.672037	1	1
Asparagine	Linoleate	-0.0931373	0.722186	-0.404816	0.0766413	0.351875	0.311679	1	0.247509	1
Asparagine	Lysine	0.709994	0.00140736	0.724398	0.000303806	0.934487	-0.0144044	0.0452076	0.00346729	1
Asparagine	Malate	0.112745	0.666592	0.44812	0.0475317	0.306421	-0.335375	1	0.199151	1
Asparagine	Methionine	0.566524	0.0177374	0.671188	0.00119572	0.636599	-0.104664	0.111283	0.00955886	1
Asparagine	Nicotianamine	-0.210914	0.416457	0.509614	0.0217174	0.0314698	-0.720527	0.672037	0.0815017	0.476755
Asparagine	Phenylalanine	0.745098	0.000598715	0.676946	0.00104462	0.701388	0.0681518	0.0197622	0.00955886	1
Asparagine	Phosphorate	0.125	0.632641	-0.0857143	0.719366	0.557704	0.210714	1	1	1
Asparagine	Pipecolate	0.262738	0.308285	0.31587	0.174878	0.872313	-0.0531316	0.591599	0.507335	1
Asparagine	Proline	0.519608	0.0325372	0.792027	3.15908e-05	0.165045	-0.272419	0.249394	0.000464493	0.668472
Asparagine	Putrescine	0.443627	0.0744685	0.564874	0.00945725	0.651078	-0.121247	0.38666	0.0554902	1
Asparagine	Pyroglutamate	0.901961	7.504e-07	0.912782	2.01419e-08	0.865095	-0.0108212	0.00015649	1.13254e-06	1
Asparagine	Raffinose	0.0588235	0.822559	-0.0293454	0.902256	0.806835	0.0881689	1	1	1
Asparagine	Salicylate	0.374004	0.139169	0.389474	0.0896191	0.95998	-0.0154699	0.435662	0.262457	1
Asparagine	Serine	0.647059	0.0049914	0.73985	0.00019241	0.618105	-0.0927908	0.0700089	0.00166981	1
Asparagine	Shikimate	0.145923	0.576276	0.272591	0.24493	0.713131	-0.126668	0.990143	0.619148	1
Asparagine	Spermidine	0.467485	0.05847	0.630075	0.00290495	0.515503	-0.16259	0.342557	0.0186057	1
Asparagine	Stearate	-0.324954	0.203143	-0.312782	0.179364	0.970051	-0.0121721	0.591599	0.507335	1
Asparagine	Succinate	0.590686	0.0125364	0.6	0.00516293	0.968112	-0.00931373	0.106718	0.0491838	1
Asparagine	Sucrose	0.166667	0.522603	0.520301	0.0186832	0.257667	-0.353634	0.672037	0.0796659	1
Asparagine	Tetracosanoate	0.0506817	0.846824	0.144978	0.541961	0.791774	-0.0942963	1	1	1
Asparagine	Tetradecanoate	0.759804	0.000401789	0.735338	0.000220557	0.877787	0.0244656	0.0136005	0.00263396	1
Asparagine	Threonate	0.294118	0.251844	0.264662	0.259469	0.92945	0.029456	0.591599	0.711215	1
Asparagine	Threonate-1,4-lactone	0.370098	0.143676	0.339225	0.143419	0.92204	0.0308727	0.435662	0.473592	1
Asparagine	Threonine	0.164216	0.528823	0.434586	0.0555188	0.406115	-0.270371	0.672037	0.247509	1
Asparagine	Trehalose	0.347026	0.172346	0.332331	0.152259	0.963285	0.0146956	0.470854	0.473592	1
Asparagine	Tyrosine	0.510117	0.036434	0.519744	0.0188323	0.971041	-0.00962771	0.249394	0.0796659	1
Asparagine	Urea	-0.337216	0.185621	0.529323	0.0163941	0.00918767	-0.86654	0.470854	0.0725888	0.326535
Asparagine	Valine	0.535868	0.0266126	0.494737	0.0265786	0.876631	0.0411308	0.199125	0.107747	1
Aspartate	beta-Alanine	0.5	0.040969	0.903347	4.90044e-08	0.00913854	-0.403347	0.249394	2.24042e-06	0.326535
Aspartate	beta-Sitosterol	-0.125077	0.63243	-0.0571429	0.81088	0.8494	-0.0679338	1	1	1
Aspartate	Campesterol	0.0931373	0.722186	-0.210606	0.372786	0.394641	0.303743	1	0.741699	1
Aspartate	Cholesterol	0.0220588	0.93303	-0.216541	0.359146	0.502362	0.2386	1	0.741699	1
Aspartate	Citrate	0.536765	0.0263119	0.833083	5.12385e-06	0.0972345	-0.296318	0.199125	0.000144269	0.592739
Aspartate	Dehydroascorbate	0.0367647	0.888593	0.581955	0.00710444	0.0815392	-0.54519	1	0.0491838	0.543887
Aspartate	Dihydrouracil	0.145923	0.576276	-0.330952	0.154072	0.173796	0.476874	0.990143	0.473592	0.668472
Aspartate	Erythritol	0.380135	0.132292	0.912782	2.01419e-08	0.00152924	-0.532647	0.435662	1.13254e-06	0.26207
Aspartate	Ethanolamine	0.375	0.138035	0.89842	7.52558e-08	0.00303624	-0.52342	0.435662	4.94267e-06	0.26207
Aspartate	Fructose	0.188725	0.468192	-0.168421	0.477829	0.317107	0.357147	0.672037	0.804119	1
Aspartate	Fructose-6-phosphate	0.383814	0.128281	0.684726	0.000866314	0.229766	-0.300912	0.435662	0.00955886	0.884291
Aspartate	Fumarate	0.360294	0.155427	0.816541	1.12472e-05	0.0330803	-0.456247	0.435662	0.000261591	0.476755
Aspartate	GABA	0.232843	0.36846	0.362406	0.116345	0.693043	-0.129563	0.672037	0.41855	1
Aspartate	Galactinol	0.551471	0.0217466	0.885295	2.13804e-07	0.0308385	-0.333825	0.134325	9.15478e-06	0.476755
Aspartate	Galactonate	0.656039	0.0042389	0.881516	2.82177e-07	0.0982617	-0.225476	0.0700089	9.15478e-06	0.592739
Aspartate	Glucose	0.0808824	0.757633	-0.0541353	0.820674	0.707849	0.135018	1	1	1
Aspartate	Glucose-6-phosphate	0.345588	0.174252	0.649116	0.00195655	0.252084	-0.303528	0.470854	0.0172415	1
Aspartate	Glutamate	0.357843	0.158464	0.778947	5.19428e-05	0.0640725	-0.421104	0.435662	0.000671062	0.487421
Aspartate	Glutamine	0.0735294	0.779127	0.00902256	0.969885	0.857856	0.0645069	1	1	1
Aspartate	Glycerate	0.353158	0.164381	0.810526	1.46876e-05	0.035337	-0.457369	0.435662	0.000261591	0.476755
Aspartate	Glycerol-2-phosphate	0.177322	0.495964	0.0181685	0.939398	0.655433	0.159153	0.672037	1	1
Aspartate	Glycerol-3-phosphate	0.656863	0.00417479	0.723308	0.000313403	0.72435	-0.0664455	0.0519955	0.00346729	1
Aspartate	Glycine	0.0563725	0.829849	0.514286	0.0203461	0.155913	-0.457913	1	0.0815017	0.668472
Aspartate	Hexadecanoate	-0.198651	0.444666	-0.220384	0.350472	0.949779	0.0217324	0.672037	0.741699	1
Aspartate	Inositol	0.482843	0.0496216	0.76391	8.84726e-05	0.184571	-0.281067	0.278078	0.0016581	0.802917
Aspartate	Inositol-1-phosphate	0.585784	0.013479	0.622038	0.00340661	0.87429	-0.0362541	0.111283	0.0203829	1
Aspartate	Isoleucine	0.495098	0.0433144	0.849624	2.13487e-06	0.0485134	-0.354526	0.249394	4.35939e-05	0.487421
Aspartate	Lactate	-0.122549	0.639378	0.181955	0.442621	0.394705	-0.304504	1	0.800973	1
Aspartate	Linoleate	-0.468137	0.0580719	-0.338601	0.144205	0.667232	-0.129537	0.342557	0.473592	1
Aspartate	Lysine	0.442673	0.0751687	0.784639	4.20087e-05	0.106962	-0.341966	0.38666	0.000587178	0.592739
Aspartate	Malate	0.47549	0.0537227	0.857143	1.38484e-06	0.0339555	-0.381653	0.278078	3.90519e-05	0.476755
Aspartate	Methionine	0.396076	0.115524	0.634276	0.00266824	0.361175	-0.2382	0.435662	0.0172415	1
Aspartate	Nicotianamine	0.372778	0.140573	0.254807	0.278286	0.716419	0.117971	0.435662	0.711215	1
Aspartate	Phenylalanine	0.301471	0.239624	0.840166	3.56448e-06	0.0116324	-0.538695	0.591599	4.35939e-05	0.326535
Aspartate	Phosphorate	0.482843	0.0496216	0.299248	0.19994	0.545834	0.183595	0.278078	0.557652	1
Aspartate	Pipecolate	0.551259	0.0218074	0.751605	0.000133054	0.323329	-0.200345	0.134325	0.0016581	1
Aspartate	Proline	0.644608	0.00521448	0.678451	0.00100792	0.867482	-0.0338428	0.0700089	0.00955886	1
Aspartate	Putrescine	0.205882	0.427915	0.52877	0.0165276	0.29293	-0.322888	0.672037	0.0725888	1
Aspartate	Pyroglutamate	0.470588	0.0565941	0.628571	0.00299382	0.527145	-0.157983	0.342557	0.0186057	1
Aspartate	Raffinose	0.446078	0.0726918	0.572611	0.00832334	0.63444	-0.126533	0.38666	0.052133	1
Aspartate	Salicylate	0.155733	0.550605	0.745865	0.000159702	0.0254288	-0.590132	0.893577	0.0016581	0.379384
Aspartate	Serine	0.365196	0.149472	0.67218	0.00116843	0.231481	-0.306984	0.435662	0.00955886	0.884291
Aspartate	Shikimate	0.430411	0.0845999	0.878013	3.61935e-07	0.0120017	-0.447602	0.391614	9.15478e-06	0.326535
Aspartate	Spermidine	0.267485	0.299302	0.246617	0.294552	0.95063	0.0208683	0.591599	0.711215	1
Aspartate	Stearate	-0.40466	0.107143	-0.699248	0.000601642	0.226359	0.294588	0.391614	0.00524324	0.884291
Aspartate	Succinate	0.210784	0.41675	0.717293	0.000371141	0.0565887	-0.506509	0.672037	0.00487901	0.487421
Aspartate	Sucrose	-0.0441176	0.866483	0.544361	0.0130826	0.0697641	-0.588479	1	0.0639428	0.543887
Aspartate	Tetracosanoate	-0.386912	0.124969	-0.321836	0.16643	0.836525	-0.0650758	0.435662	0.507335	1
Aspartate	Tetradecanoate	0.193627	0.456497	0.0887218	0.709921	0.766554	0.104906	0.672037	1	1
Aspartate	Threonate	0.392157	0.1195	0.915789	1.48531e-08	0.0014691	-0.523633	0.435662	1.13254e-06	0.26207
Aspartate	Threonate-1,4-lactone	0.409314	0.102784	0.949229	1.76949e-10	0.000118568	-0.539915	0.391614	3.79732e-08	0.148958
Aspartate	Threonine	0.595588	0.0116467	0.941353	6.2936e-10	0.00321053	-0.345765	0.106718	2.81543e-07	0.26207
Aspartate	Trehalose	0.746781	0.000572762	0.92782	3.87915e-09	0.0607342	-0.181038	0.0197622	1.09613e-06	0.487421
Aspartate	Tyrosine	0.523605	0.030995	0.871004	5.8268e-07	0.0362113	-0.347399	0.249394	1.69465e-05	0.476755
Aspartate	Urea	0.337216	0.185621	0.318797	0.170698	0.954392	0.0184195	0.470854	0.507335	1
Aspartate	Valine	0.3458	0.17397	0.912782	2.01419e-08	0.00104299	-0.566982	0.470854	1.13254e-06	0.26207
beta-Alanine	beta-Sitosterol	-0.40466	0.107143	-0.153441	0.518365	0.446827	-0.251219	0.391614	1	1
beta-Alanine	Campesterol	-0.264706	0.304542	-0.275395	0.239915	0.974514	0.0106892	0.591599	0.619148	1
beta-Alanine	Cholesterol	-0.247549	0.338088	-0.249718	0.288325	0.994889	0.00216894	0.672037	0.711215	1
beta-Alanine	Citrate	0.718137	0.00116704	0.743889	0.000169876	0.878127	-0.0257515	0.0343211	0.0016581	1
beta-Alanine	Dehydroascorbate	0.406863	0.105064	0.567883	0.00900226	0.55591	-0.16102	0.391614	0.052133	1
beta-Alanine	Dihydrouracil	-0.0134887	0.959022	-0.435666	0.0548466	0.209032	0.422177	1	0.228475	0.884291
beta-Alanine	Erythritol	0.473329	0.0549747	0.912373	2.09756e-08	0.00442646	-0.439044	0.342557	1.52441e-06	0.291058
beta-Alanine	Ethanolamine	0.517157	0.0335114	0.742943	0.000174937	0.286622	-0.225786	0.249394	0.0016581	1
beta-Alanine	Fructose	-0.237745	0.358171	-0.221888	0.347109	0.963001	-0.0158572	0.672037	0.741699	1
beta-Alanine	Fructose-6-phosphate	0.327407	0.199556	0.604441	0.00475926	0.318263	-0.277035	0.496718	0.0280308	1
beta-Alanine	Fumarate	0.602941	0.0104069	0.88003	3.13892e-07	0.0602422	-0.277089	0.104067	9.15478e-06	0.487421
beta-Alanine	GABA	0.573529	0.0160815	0.531779	0.0158117	0.867646	0.0417505	0.111283	0.0725888	1
beta-Alanine	Galactinol	0.401961	0.10973	0.802859	2.0369e-05	0.059312	-0.400899	0.391614	0.000261591	0.487421
beta-Alanine	Galactonate	0.739424	0.000693509	0.881092	2.90916e-07	0.231933	-0.141668	0.0197622	9.15478e-06	0.884291
beta-Alanine	Glucose	-0.35049	0.167815	-0.123355	0.604372	0.502486	-0.227136	0.470854	1	1
beta-Alanine	Glucose-6-phosphate	0.259804	0.313917	0.504891	0.023177	0.421744	-0.245087	0.606653	0.107747	1
beta-Alanine	Glutamate	0.196078	0.450705	0.786762	3.87495e-05	0.0166382	-0.590684	0.672037	0.000587178	0.326535
beta-Alanine	Glutamine	-0.102941	0.694205	0.0496427	0.835353	0.671632	-0.152584	1	1	1
beta-Alanine	Glycerate	0.576334	0.0154538	0.752163	0.00013068	0.373829	-0.175829	0.111283	0.0016581	1
beta-Alanine	Glycerol-2-phosphate	0.248002	0.337175	0.0484675	0.839201	0.570442	0.199535	0.672037	1	1
beta-Alanine	Glycerol-3-phosphate	0.340686	0.180851	0.761941	9.45936e-05	0.0734817	-0.421254	0.470854	0.0016581	0.543887
beta-Alanine	Glycine	0.335784	0.187614	0.504701	0.0232373	0.567654	-0.168917	0.470854	0.107747	1
beta-Alanine	Hexadecanoate	-0.776211	0.000248928	-0.202408	0.392097	0.0213785	-0.573803	0.0136005	0.741699	0.326535
beta-Alanine	Inositol	0.232843	0.36846	0.711546	0.000434536	0.0703486	-0.478703	0.672037	0.00487901	0.543887
beta-Alanine	Inositol-1-phosphate	0.465686	0.0595782	0.579007	0.00747209	0.664717	-0.11332	0.342557	0.0491838	1
beta-Alanine	Isoleucine	0.490196	0.04576	0.876269	4.08539e-07	0.0225607	-0.386073	0.249394	1.30012e-05	0.326535
beta-Alanine	Lactate	0.318627	0.212592	0.28883	0.216812	0.927522	0.029797	0.591599	0.557652	1
beta-Alanine	Linoleate	-0.257353	0.318668	-0.267219	0.254722	0.976581	0.00986575	0.606653	0.665045	1
beta-Alanine	Lysine	0.400981	0.11068	0.759323	0.000103293	0.114382	-0.358341	0.391614	0.0016581	0.639367
beta-Alanine	Malate	0.671569	0.00315573	0.842422	3.16372e-06	0.249206	-0.170853	0.0519955	4.35939e-05	1
beta-Alanine	Methionine	0.620478	0.00787035	0.701583	0.000566282	0.688611	-0.081105	0.104067	0.00487901	1
beta-Alanine	Nicotianamine	0.166769	0.522344	0.232655	0.323592	0.849132	-0.0658863	0.672037	0.741699	1
beta-Alanine	Phenylalanine	0.522059	0.0315848	0.82167	8.88954e-06	0.106364	-0.299612	0.249394	0.000174401	0.592739
beta-Alanine	Phosphorate	0.193627	0.456497	0.166228	0.483662	0.937458	0.0273995	0.672037	0.804119	1
beta-Alanine	Pipecolate	0.422346	0.0912523	0.667423	0.00130414	0.324561	-0.245077	0.391614	0.0127244	1
beta-Alanine	Proline	0.0686275	0.793542	0.704289	0.000527534	0.0253441	-0.635661	1	0.00487901	0.379384
beta-Alanine	Putrescine	0.502451	0.039833	0.615877	0.00383819	0.646035	-0.113426	0.249394	0.0203829	1
beta-Alanine	Pyroglutamate	0.215686	0.405741	0.653629	0.00177468	0.119107	-0.437943	0.672037	0.0172415	0.639367
beta-Alanine	Raffinose	0.0686275	0.793542	0.511103	0.0212726	0.169783	-0.442475	1	0.0815017	0.668472
beta-Alanine	Salicylate	0.31637	0.21603	0.843174	3.03917e-06	0.0122088	-0.526804	0.591599	4.35939e-05	0.326535
beta-Alanine	Serine	0.00490196	0.985103	0.732606	0.000239258	0.0100161	-0.727704	1	0.00263396	0.326535
beta-Alanine	Shikimate	0.515022	0.0343781	0.788701	3.59653e-05	0.167248	-0.27368	0.249394	0.000464493	0.668472
beta-Alanine	Spermidine	0.361963	0.153381	0.38962	0.0894879	0.928888	-0.0276567	0.435662	0.262457	1
beta-Alanine	Stearate	-0.692827	0.0020486	-0.576156	0.00784221	0.585776	-0.11667	0.0519955	0.0491838	1
beta-Alanine	Succinate	0.365196	0.149472	0.774727	6.05582e-05	0.0720583	-0.409531	0.435662	0.00088312	0.543887
beta-Alanine	Sucrose	-0.188725	0.468192	0.45205	0.0453869	0.0601882	-0.640775	0.672037	0.199151	0.487421
beta-Alanine	Tetracosanoate	-0.609417	0.009404	-0.346256	0.134782	0.336579	-0.263161	0.104067	0.41855	1
beta-Alanine	Tetradecanoate	-0.112745	0.666592	0.0240692	0.91977	0.703623	-0.136814	1	1	1
beta-Alanine	Threonate	0.536765	0.0263119	0.83114	5.64379e-06	0.100817	-0.294375	0.199125	0.000144269	0.592739
beta-Alanine	Threonate-1,4-lactone	0.848039	1.70628e-05	0.878856	3.4112e-07	0.736187	-0.0308171	0.00226794	9.15478e-06	1
beta-Alanine	Threonine	0.637255	0.00593244	0.91839	1.13084e-08	0.022241	-0.281136	0.0700089	1.13254e-06	0.326535
beta-Alanine	Trehalose	0.659718	0.00395851	0.839413	3.70755e-06	0.236897	-0.179695	0.0519955	4.35939e-05	1
beta-Alanine	Tyrosine	0.592275	0.0122424	0.881114	2.9047e-07	0.0525794	-0.288839	0.106718	9.15478e-06	0.487421
beta-Alanine	Urea	0.239117	0.355321	0.318165	0.171595	0.812158	-0.0790476	0.672037	0.507335	1
beta-Alanine	Valine	0.618026	0.00819176	0.91463	1.67264e-08	0.0209425	-0.296604	0.104067	1.13254e-06	0.326535
beta-Sitosterol	Campesterol	0.901288	7.88324e-07	0.930425	2.81342e-09	0.613073	-0.0291373	0.000227231	7.91398e-07	1
beta-Sitosterol	Cholesterol	0.901288	7.88324e-07	0.873684	4.87296e-07	0.71745	0.0276035	0.000227231	1.69465e-05	1
beta-Sitosterol	Citrate	-0.3458	0.17397	0.0451128	0.850206	0.260834	-0.390913	0.470854	1	1
beta-Sitosterol	Dehydroascorbate	-0.843654	2.08394e-05	-0.691729	0.000728485	0.289277	-0.151925	0.00226794	0.00955886	1
beta-Sitosterol	Dihydrouracil	-0.467485	0.0584702	-0.382099	0.0964028	0.772517	-0.0853861	0.342557	0.270131	1
beta-Sitosterol	Erythritol	-0.0736196	0.778863	-0.157895	0.506147	0.812787	0.0842751	1	0.915351	1
beta-Sitosterol	Ethanolamine	-0.185163	0.476785	0.0797592	0.738183	0.458993	-0.264922	0.672037	1	1
beta-Sitosterol	Fructose	0.470877	0.0564219	-0.174436	0.462011	0.0568119	0.645313	0.342557	0.800973	0.487421
beta-Sitosterol	Fructose-6-phosphate	0.388344	0.123459	0.122649	0.606458	0.427162	0.265695	0.435662	1	1
beta-Sitosterol	Fumarate	-0.217045	0.402717	-0.21203	0.369486	0.988379	-0.00501472	0.672037	0.741699	1
beta-Sitosterol	GABA	0.237891	0.357868	0.123308	0.604509	0.742447	0.114583	0.672037	1	1
beta-Sitosterol	Galactinol	0.426732	0.0875892	0.127868	0.591106	0.364432	0.298865	0.391614	1	1
beta-Sitosterol	Galactonate	-0.0889571	0.734221	-0.17585	0.458331	0.806279	0.0868933	1	0.800973	1
beta-Sitosterol	Glucose	0.500307	0.0408255	-0.0406015	0.865047	0.101898	0.540908	0.249394	1	0.592739
beta-Sitosterol	Glucose-6-phosphate	0.328633	0.197778	-0.11132	0.640328	0.209335	0.439953	0.496718	1	0.884291
beta-Sitosterol	Glutamate	0.603311	0.0103474	0.17594	0.458099	0.149207	0.427371	0.104067	0.800973	0.668472
beta-Sitosterol	Glutamine	0.765175	0.00034493	0.795489	2.75342e-05	0.829706	-0.0303138	0.0136005	0.000464493	1
beta-Sitosterol	Glycerate	-0.30184	0.23902	-0.121805	0.608957	0.600246	-0.180036	0.591599	1	1
beta-Sitosterol	Glycerol-2-phosphate	0.210311	0.417821	0.545054	0.0129441	0.270336	-0.334743	0.672037	0.0639428	1
beta-Sitosterol	Glycerol-3-phosphate	0.0502759	0.848037	0.121805	0.608957	0.841669	-0.0715286	1	1	1
beta-Sitosterol	Glycine	0.106683	0.683621	-0.156391	0.510257	0.463166	0.263074	1	1	1
beta-Sitosterol	Hexadecanoate	0.580368	0.0145847	0.466341	0.0382081	0.662275	0.114027	0.111283	0.166928	1
beta-Sitosterol	Inositol	0.388719	0.123066	0.120301	0.613418	0.42262	0.268418	0.435662	1	1
beta-Sitosterol	Inositol-1-phosphate	-0.0515022	0.844373	0.0383603	0.872436	0.803229	-0.0898624	1	1	1
beta-Sitosterol	Isoleucine	-0.246475	0.340256	-0.0676692	0.776821	0.610397	-0.178805	0.672037	1	1
beta-Sitosterol	Lactate	-0.337216	0.185621	-0.0992481	0.677189	0.486111	-0.237968	0.470854	1	1
beta-Sitosterol	Linoleate	0.356836	0.159723	0.406321	0.0754482	0.872454	-0.0494843	0.435662	0.247509	1
beta-Sitosterol	Lysine	-0.205521	0.428743	0.0361446	0.879752	0.497846	-0.241666	0.672037	1	1
beta-Sitosterol	Malate	-0.296751	0.247425	-0.0706767	0.767158	0.514673	-0.226074	0.591599	1	1
beta-Sitosterol	Methionine	-0.218405	0.399703	-0.0813561	0.733123	0.697169	-0.137049	0.672037	1	1
beta-Sitosterol	Nicotianamine	-0.279755	0.276817	0.521675	0.0183189	0.0164095	-0.80143	0.591599	0.0796659	0.326535
beta-Sitosterol	Phenylalanine	-0.0870632	0.739693	-0.00300865	0.989956	0.815364	-0.0840545	1	1	1
beta-Sitosterol	Phosphorate	0.00858369	0.973917	-0.288722	0.216993	0.396889	0.297305	1	0.557652	1
beta-Sitosterol	Pipecolate	0.142506	0.585333	0.20279	0.391185	0.863259	-0.0602838	1	0.741699	1
beta-Sitosterol	Proline	0.300429	0.241332	0.148928	0.530887	0.657632	0.151501	0.591599	1	1
beta-Sitosterol	Putrescine	-0.160638	0.537962	-0.327191	0.159091	0.622577	0.166553	0.893577	0.473592	1
beta-Sitosterol	Pyroglutamate	0.459841	0.0632877	0.369925	0.10841	0.763117	0.0899159	0.38666	0.41855	1
beta-Sitosterol	Raffinose	0.255058	0.323153	-0.00300978	0.989952	0.464772	0.258068	0.606653	1	1
beta-Sitosterol	Salicylate	0.0539877	0.836954	-0.254135	0.279598	0.384479	0.308123	1	0.711215	1
beta-Sitosterol	Serine	0.592275	0.0122424	0.183459	0.438795	0.169682	0.408816	0.106718	0.800973	0.668472
beta-Sitosterol	Shikimate	-0.247239	0.338712	-0.198795	0.40078	0.887641	-0.0484439	0.672037	0.741699	1
beta-Sitosterol	Spermidine	-0.162063	0.534314	0.0451128	0.850206	0.56318	-0.207175	0.672037	1	1
beta-Sitosterol	Stearate	0.306748	0.231088	0.198496	0.401504	0.748347	0.108252	0.591599	0.741699	1
beta-Sitosterol	Succinate	0.246475	0.340256	-0.0947368	0.691153	0.336763	0.341211	0.672037	1	1
beta-Sitosterol	Sucrose	0.516248	0.0338783	-0.0586466	0.805993	0.0809144	0.574894	0.249394	1	0.543887
beta-Sitosterol	Tetracosanoate	0.836143	2.89549e-05	0.835711	4.48712e-06	0.996829	0.000432048	0.00226794	7.0905e-05	1
beta-Sitosterol	Tetradecanoate	0.659718	0.00395851	0.709774	0.000455839	0.793625	-0.0500563	0.0519955	0.00487901	1
beta-Sitosterol	Threonate	-0.0147149	0.9553	0.0150376	0.949828	0.934293	-0.0297525	1	1	1
beta-Sitosterol	Threonate-1,4-lactone	-0.196199	0.450422	-0.0248214	0.917271	0.629819	-0.171377	0.672037	1	1
beta-Sitosterol	Threonine	-0.339669	0.182241	-0.184962	0.434986	0.644351	-0.154707	0.470854	0.800973	1
beta-Sitosterol	Trehalose	-0.28589	0.265972	-0.109774	0.645005	0.610431	-0.176115	0.591599	1	1
beta-Sitosterol	Tyrosine	-0.337423	0.185334	-0.157202	0.508038	0.593452	-0.180221	0.470854	0.915351	1
beta-Sitosterol	Urea	-0.370552	0.143146	0.288722	0.216993	0.0572459	-0.659274	0.435662	0.557652	0.487421
beta-Sitosterol	Valine	-0.305521	0.233055	-0.0721805	0.762339	0.500237	-0.233341	0.591599	1	1
Campesterol	Cholesterol	0.960784	9.24916e-10	0.901091	5.98083e-08	0.185334	0.0596936	8.25143e-06	4.94267e-06	0.802917
Campesterol	Citrate	-0.176471	0.498068	-0.133133	0.575785	0.902067	-0.0433378	0.672037	1	1
Campesterol	Dehydroascorbate	-0.889706	1.74986e-06	-0.772471	6.56505e-05	0.274858	-0.117235	0.000523634	0.00128938	1
Campesterol	Dihydrouracil	-0.50889	0.0369623	-0.359669	0.119334	0.608763	-0.149221	0.249394	0.41855	1
Campesterol	Erythritol	0.0134887	0.959022	-0.312147	0.180295	0.351266	0.325636	1	0.507335	1
Campesterol	Ethanolamine	-0.0294118	0.91078	-0.0579601	0.808223	0.936827	0.0285483	1	1	1
Campesterol	Fructose	0.561275	0.0190635	-0.0112824	0.962347	0.0734737	0.572557	0.120015	1	0.543887
Campesterol	Fructose-6-phosphate	0.410791	0.101428	0.0696274	0.770526	0.309441	0.341164	0.391614	1	1
Campesterol	Fumarate	-0.0857843	0.743395	-0.328695	0.15707	0.479206	0.242911	1	0.473592	1
Campesterol	GABA	0.311275	0.223924	0.0992855	0.677074	0.537848	0.211989	0.591599	1	1
Campesterol	Galactinol	0.556373	0.0203706	-0.0255831	0.91474	0.0703321	0.581956	0.124794	1	0.543887
Campesterol	Galactonate	0.076027	0.771809	-0.370331	0.107993	0.197616	0.446358	1	0.41855	0.884291
Campesterol	Glucose	0.622549	0.00760691	0.092516	0.698063	0.0778536	0.530033	0.104067	1	0.543887
Campesterol	Glucose-6-phosphate	0.330882	0.194543	-0.204665	0.386725	0.126545	0.535548	0.496718	0.741699	0.668472
Campesterol	Glutamate	0.691176	0.00212112	0.134637	0.571439	0.0476555	0.556539	0.0519955	1	0.487421
Campesterol	Glutamine	0.838235	2.64641e-05	0.843926	2.91891e-06	0.957014	-0.00569105	0.00226794	4.35939e-05	1
Campesterol	Glycerate	-0.228081	0.37861	-0.35126	0.128862	0.708945	0.123179	0.672037	0.41855	1
Campesterol	Glycerol-2-phosphate	0.138881	0.595007	0.452111	0.0453541	0.335527	-0.31323	1	0.199151	1
Campesterol	Glycerol-3-phosphate	0.154412	0.554032	-0.0383603	0.872436	0.590827	0.192772	0.927357	1	1
Campesterol	Glycine	0.235294	0.363295	-0.293343	0.209392	0.133148	0.528638	0.672037	0.557652	0.668472
Campesterol	Hexadecanoate	0.454936	0.0665298	0.459368	0.0415915	0.987613	-0.00443224	0.38666	0.199151	1
Campesterol	Inositol	0.568627	0.0172267	0.02783	0.907282	0.0870058	0.540797	0.111283	1	0.592739
Campesterol	Inositol-1-phosphate	0.0514706	0.844467	-0.118886	0.617626	0.6357	0.170357	1	1	1
Campesterol	Isoleucine	-0.0661765	0.800774	-0.145167	0.541428	0.824732	0.0789909	1	1	1
Campesterol	Lactate	-0.39951	0.112118	-0.069199	0.771902	0.326991	-0.330311	0.435662	1	1
Campesterol	Linoleate	0.203431	0.433555	0.355288	0.124233	0.647193	-0.151857	0.672037	0.41855	1
Campesterol	Lysine	0.00245248	0.992547	0.0602637	0.800745	0.872576	-0.0578112	1	1	1
Campesterol	Malate	-0.169118	0.516418	-0.186536	0.431019	0.960249	0.0174187	0.672037	0.800973	1
Campesterol	Methionine	-0.030656	0.907021	-0.0489827	0.837514	0.959435	0.0183267	1	1	1
Campesterol	Nicotianamine	-0.0515022	0.844373	0.495476	0.0263183	0.099313	-0.546979	1	0.107747	0.592739
Campesterol	Phenylalanine	0.0686275	0.793542	-0.0165538	0.944776	0.81318	0.0851813	1	1	1
Campesterol	Phosphorate	0.105392	0.687266	-0.412185	0.0709305	0.13171	0.517577	1	0.247509	0.668472
Campesterol	Pipecolate	0.230817	0.37276	0.0727755	0.760435	0.653229	0.158041	0.672037	1	1
Campesterol	Proline	0.47549	0.0537227	0.168172	0.478491	0.335818	0.307319	0.278078	0.804119	1
Campesterol	Putrescine	-0.0367647	0.888593	-0.375094	0.103186	0.32182	0.338329	1	0.270131	1
Campesterol	Pyroglutamate	0.583333	0.0139708	0.330199	0.155067	0.368659	0.253134	0.111283	0.473592	1
Campesterol	Raffinose	0.504902	0.038721	-0.129469	0.586427	0.0573078	0.634371	0.249394	1	0.487421
Campesterol	Salicylate	0.0723483	0.782595	-0.397894	0.0823107	0.171397	0.470242	1	0.262457	0.668472
Campesterol	Serine	0.639706	0.00568479	0.152689	0.520443	0.0943328	0.487017	0.0700089	1	0.592739
Campesterol	Shikimate	-0.139792	0.592572	-0.382674	0.09586	0.467059	0.242883	1	0.270131	1
Campesterol	Spermidine	0.0822087	0.753773	-0.08349	0.726377	0.64539	0.165699	1	1	1
Campesterol	Stearate	0.169221	0.516157	0.394885	0.0848694	0.494236	-0.225664	0.672037	0.262457	1
Campesterol	Succinate	0.259804	0.313917	-0.17751	0.454031	0.217252	0.437314	0.606653	0.800973	0.884291
Campesterol	Sucrose	0.629902	0.00672793	-0.0940203	0.69338	0.0206041	0.723922	0.0743559	1	0.326535
Campesterol	Tetracosanoate	0.652682	0.00450863	0.828812	6.32654e-06	0.262526	-0.17613	0.0700089	0.000144269	1
Campesterol	Tetradecanoate	0.769608	0.00030321	0.73035	0.000255709	0.803311	0.039258	0.0136005	0.00263396	1
Campesterol	Threonate	0.0294118	0.91078	-0.194058	0.412325	0.531234	0.22347	1	0.800973	1
Campesterol	Threonate-1,4-lactone	-0.107843	0.68035	-0.207675	0.379627	0.776455	0.0998318	1	0.741699	1
Campesterol	Threonine	-0.245098	0.343047	-0.291839	0.211846	0.888971	0.046741	0.672037	0.557652	1
Campesterol	Trehalose	-0.0429185	0.870083	-0.282813	0.226971	0.492343	0.239895	1	0.619148	1
Campesterol	Tyrosine	-0.155733	0.550605	-0.196764	0.405707	0.906578	0.0410318	0.893577	0.800973	1
Campesterol	Urea	-0.288167	0.262014	0.394133	0.0855182	0.0481226	-0.6823	0.591599	0.262457	0.487421
Campesterol	Valine	-0.101778	0.697506	-0.157954	0.505985	0.874166	0.0561761	1	0.915351	1
Cholesterol	Citrate	-0.213235	0.411226	-0.215038	0.362574	0.995824	0.0018023	0.672037	0.741699	1
Cholesterol	Dehydroascorbate	-0.897059	1.06622e-06	-0.803008	2.02433e-05	0.332253	-0.0940513	0.000227231	0.000261591	1
Cholesterol	Dihydrouracil	-0.486818	0.0475049	-0.419707	0.0654364	0.814783	-0.0671113	0.249394	0.247509	1
Cholesterol	Erythritol	-0.0600858	0.81881	-0.350376	0.129894	0.396952	0.29029	1	0.41855	1
Cholesterol	Ethanolamine	-0.105392	0.687266	-0.0639579	0.788788	0.907928	-0.0414343	1	1	1
Cholesterol	Fructose	0.54902	0.0224611	-0.0496241	0.835414	0.0647267	0.598644	0.199125	1	0.487421
Cholesterol	Fructose-6-phosphate	0.468424	0.0578973	0.181339	0.444192	0.368314	0.287085	0.342557	0.800973	1
Cholesterol	Fumarate	-0.00735294	0.977656	-0.264662	0.259469	0.46488	0.257309	1	0.711215	1
Cholesterol	GABA	0.360294	0.155427	0.178947	0.450325	0.586448	0.181347	0.435662	0.800973	1
Cholesterol	Galactinol	0.553922	0.0210498	-0.0872509	0.714535	0.0486759	0.641172	0.134325	1	0.487421
Cholesterol	Galactonate	0.109136	0.676714	-0.336606	0.146734	0.202625	0.445742	1	0.473592	0.884291
Cholesterol	Glucose	0.602941	0.0104069	0.0120301	0.959853	0.0574309	0.590911	0.104067	1	0.487421
Cholesterol	Glucose-6-phosphate	0.42402	0.0898417	-0.141407	0.552063	0.0992547	0.565426	0.391614	1	0.592739
Cholesterol	Glutamate	0.693627	0.00201414	0.198496	0.401504	0.0700773	0.495131	0.0519955	0.741699	0.543887
Cholesterol	Glutamine	0.845588	1.90947e-05	0.854135	1.65132e-06	0.93203	-0.0085471	0.00226794	3.90519e-05	1
Cholesterol	Glycerate	-0.237891	0.357868	-0.335338	0.148357	0.768361	0.0974474	0.672037	0.473592	1
Cholesterol	Glycerol-2-phosphate	0.115321	0.659402	0.467081	0.0378618	0.279258	-0.35176	1	0.166928	1
Cholesterol	Glycerol-3-phosphate	0.107843	0.68035	-0.106767	0.654142	0.550545	0.21461	1	1	1
Cholesterol	Glycine	0.316176	0.216327	-0.168421	0.477829	0.168111	0.484598	0.591599	0.804119	0.668472
Cholesterol	Hexadecanoate	0.377682	0.135014	0.337721	0.145316	0.898938	0.0399615	0.435662	0.473592	1
Cholesterol	Inositol	0.539216	0.0255037	-0.0661654	0.781664	0.0636622	0.605381	0.199125	1	0.487421
Cholesterol	Inositol-1-phosphate	-0.00980392	0.970211	-0.22941	0.330578	0.535256	0.219606	1	0.741699	1
Cholesterol	Isoleucine	-0.0906863	0.729235	-0.0932331	0.695829	0.994322	0.00254681	1	1	1
Cholesterol	Lactate	-0.259804	0.313917	0.0135338	0.95484	0.438779	-0.273338	0.606653	1	1
Cholesterol	Linoleate	0.188725	0.468192	0.221971	0.346923	0.923374	-0.033246	0.672037	0.741699	1
Cholesterol	Lysine	-0.00613121	0.981368	0.0331326	0.889711	0.91334	-0.0392638	1	1	1
Cholesterol	Malate	-0.127451	0.62593	-0.299248	0.19994	0.616893	0.171797	1	0.557652	1
Cholesterol	Methionine	0.0208461	0.936705	-0.0444445	0.852402	0.856369	0.0652906	1	1	1
Cholesterol	Nicotianamine	-0.165543	0.525451	0.367887	0.110521	0.125419	-0.533429	0.672037	0.41855	0.668472
Cholesterol	Phenylalanine	0.0612745	0.815283	-0.000752162	0.997489	0.863377	0.0620267	1	1	1
Cholesterol	Phosphorate	0.0245098	0.925608	-0.396992	0.0830713	0.217997	0.421502	1	0.262457	0.884291
Cholesterol	Pipecolate	0.214856	0.407594	0.0859407	0.718653	0.714339	0.128915	0.672037	1	1
Cholesterol	Proline	0.446078	0.0726918	0.241444	0.305118	0.517665	0.204634	0.38666	0.711215	1
Cholesterol	Putrescine	-0.0245098	0.925608	-0.224144	0.3421	0.572847	0.199635	1	0.741699	1
Cholesterol	Pyroglutamate	0.571078	0.0166464	0.321805	0.166474	0.382069	0.249274	0.111283	0.507335	1
Cholesterol	Raffinose	0.426471	0.0878046	-0.235515	0.317508	0.0539339	0.661986	0.391614	0.741699	0.487421
Cholesterol	Salicylate	0.164316	0.528566	-0.258647	0.270856	0.232958	0.422963	0.672037	0.711215	0.884291
Cholesterol	Serine	0.627451	0.00701135	0.183459	0.438795	0.126389	0.443992	0.0776618	0.800973	0.668472
Cholesterol	Shikimate	-0.080932	0.757488	-0.408133	0.0740298	0.329041	0.327201	1	0.247509	1
Cholesterol	Spermidine	0.0184049	0.944106	0.0631579	0.791373	0.901133	-0.044753	1	1	1
Cholesterol	Stearate	0.109136	0.676714	0.305263	0.190609	0.568629	-0.196128	1	0.557652	1
Cholesterol	Succinate	0.389706	0.122034	-0.0406015	0.865047	0.210343	0.430307	0.435662	1	0.884291
Cholesterol	Sucrose	0.637255	0.00593244	-0.0676692	0.776821	0.0228639	0.704924	0.0700089	1	0.379384
Cholesterol	Tetracosanoate	0.653918	0.00440775	0.82888	6.30566e-06	0.264822	-0.174962	0.0700089	0.000144269	1
Cholesterol	Tetradecanoate	0.789216	0.000165507	0.781955	4.64678e-05	0.958088	0.0072608	0.0136005	0.000587178	1
Cholesterol	Threonate	0.0612745	0.815283	-0.165414	0.485838	0.527012	0.226688	1	0.915351	1
Cholesterol	Threonate-1,4-lactone	-0.0735294	0.779127	-0.183528	0.43862	0.756375	0.109998	1	0.800973	1
Cholesterol	Threonine	-0.166667	0.522603	-0.320301	0.168577	0.650037	0.153634	0.672037	0.507335	1
Cholesterol	Trehalose	-0.115267	0.659553	-0.305263	0.190609	0.580355	0.189996	1	0.557652	1
Cholesterol	Tyrosine	-0.169221	0.516157	-0.167732	0.479657	0.996612	-0.00148913	0.672037	0.804119	1
Cholesterol	Urea	-0.348253	0.170733	0.264662	0.259469	0.0787012	-0.612914	0.470854	0.711215	0.543887
Cholesterol	Valine	-0.13366	0.609054	-0.138346	0.560787	0.989446	0.00468551	1	1	1
Citrate	Dehydroascorbate	0.264706	0.304542	0.500752	0.0245193	0.439247	-0.236046	0.591599	0.107747	1
Citrate	Dihydrouracil	-0.0171674	0.947859	-0.379842	0.0985514	0.288959	0.362675	1	0.270131	1
Citrate	Erythritol	0.630288	0.00668411	0.842105	3.21749e-06	0.177681	-0.211817	0.0743559	4.35939e-05	0.668472
Citrate	Ethanolamine	0.448529	0.0709464	0.838977	3.79284e-06	0.0417367	-0.390447	0.38666	4.35939e-05	0.476755
Citrate	Fructose	-0.115196	0.65975	-0.148872	0.531044	0.924334	0.0336761	1	1	1
Citrate	Fructose-6-phosphate	0.199877	0.441802	0.48006	0.0321775	0.374579	-0.280183	0.672037	0.117727	1
Citrate	Fumarate	0.808824	8.45969e-05	0.729323	0.000263507	0.586431	0.0795002	0.00773087	0.00263396	1
Citrate	GABA	0.205882	0.427915	0.374436	0.103841	0.608802	-0.168554	0.672037	0.331741	1
Citrate	Galactinol	0.316176	0.216327	0.867243	7.4394e-07	0.005861	-0.551067	0.591599	2.90856e-05	0.291058
Citrate	Galactonate	0.722256	0.00105904	0.876987	3.88748e-07	0.212221	-0.154731	0.0343211	9.15478e-06	0.884291
Citrate	Glucose	-0.220588	0.394889	0.0075188	0.974903	0.520707	-0.228107	0.672037	1	1
Citrate	Glucose-6-phosphate	0.223039	0.389523	0.500188	0.0247068	0.371239	-0.277149	0.672037	0.107747	1
Citrate	Glutamate	0.0980392	0.708151	0.628571	0.00299382	0.0758566	-0.530532	1	0.0186057	0.543887
Citrate	Glutamine	-0.22549	0.384197	0.0075188	0.974903	0.51147	-0.233009	0.672037	1	1
Citrate	Glycerate	0.751686	0.000502403	0.796992	2.59175e-05	0.753166	-0.0453063	0.0197622	0.000464493	1
Citrate	Glycerol-2-phosphate	0.183522	0.480768	-0.0113553	0.962104	0.585206	0.194877	0.672037	1	1
Citrate	Glycerol-3-phosphate	0.306373	0.23169	0.66015	0.00153705	0.186697	-0.353778	0.591599	0.0127244	0.884291
Citrate	Glycine	0.144608	0.579755	0.384962	0.0937255	0.470856	-0.240355	1	0.270131	1
Citrate	Hexadecanoate	-0.580012	0.0146597	0.05566	0.815706	0.0465913	-0.635672	0.111283	1	0.487421
Citrate	Inositol	0.252451	0.328294	0.742857	0.000175404	0.052839	-0.490406	0.606653	0.00166981	0.487421
Citrate	Inositol-1-phosphate	0.39951	0.112118	0.744641	0.00016594	0.136222	-0.345131	0.435662	0.0016581	0.668472
Citrate	Isoleucine	0.139706	0.592801	0.673684	0.0011281	0.0607406	-0.533978	1	0.00955886	0.487421
Citrate	Lactate	0.142157	0.586263	0.0781955	0.743149	0.85757	0.0639614	1	1	1
Citrate	Linoleate	-0.352941	0.164658	-0.0933033	0.69561	0.445705	-0.259638	0.470854	1	1
Citrate	Lysine	0.104231	0.690551	0.623495	0.00331073	0.082779	-0.519264	1	0.0203829	0.592739
Citrate	Malate	0.865196	7.32004e-06	0.833083	5.12385e-06	0.7489	0.0321134	0.00226794	0.000144269	1
Citrate	Methionine	0.372778	0.140573	0.448212	0.047481	0.801326	-0.0754342	0.435662	0.199151	1
Citrate	Nicotianamine	-0.00245248	0.992547	0.386733	0.0920973	0.255472	-0.389186	1	0.262457	1
Citrate	Phenylalanine	0.186275	0.474095	0.707033	0.000490561	0.0549231	-0.520758	0.672037	0.00487901	0.487421
Citrate	Phosphorate	0.428922	0.085801	0.321805	0.166474	0.729254	0.107117	0.391614	0.507335	1
Citrate	Pipecolate	0.428484	0.0861559	0.645309	0.00212185	0.391621	-0.216825	0.391614	0.0172415	1
Citrate	Proline	0.161765	0.535076	0.482888	0.0310327	0.313782	-0.321124	0.682128	0.117727	1
Citrate	Putrescine	0.176471	0.498068	0.287326	0.219323	0.745144	-0.110855	0.672037	0.619148	1
Citrate	Pyroglutamate	0.161765	0.535076	0.512782	0.0207797	0.263795	-0.351017	0.682128	0.0815017	1
Citrate	Raffinose	0.267157	0.299918	0.668172	0.00128193	0.139247	-0.401015	0.591599	0.00955886	0.668472
Citrate	Salicylate	0.519927	0.0324121	0.52782	0.0167591	0.975953	-0.00789303	0.249394	0.0725888	1
Citrate	Serine	0.105392	0.687266	0.518797	0.0190884	0.193856	-0.413405	1	0.0796659	0.884291
Citrate	Shikimate	0.537094	0.0262022	0.868977	6.6532e-07	0.0434418	-0.331883	0.199125	1.69465e-05	0.487421
Citrate	Spermidine	0.0711657	0.78607	0.154887	0.514383	0.814112	-0.0837215	1	1	1
Citrate	Stearate	-0.621705	0.00771348	-0.560902	0.0100864	0.795302	-0.0608023	0.104067	0.0639428	1
Citrate	Succinate	0.20098	0.439234	0.518797	0.0190884	0.304043	-0.317817	0.672037	0.0796659	1
Citrate	Sucrose	-0.203431	0.433555	0.482707	0.0311052	0.0423057	-0.686138	0.672037	0.117727	0.476755
Citrate	Tetracosanoate	-0.621779	0.0077041	-0.267185	0.254785	0.20834	-0.354594	0.104067	0.665045	0.884291
Citrate	Tetradecanoate	-0.191176	0.462326	0.126316	0.595653	0.374438	-0.317492	0.672037	1	1
Citrate	Threonate	0.713235	0.00130725	0.843609	2.96913e-06	0.346405	-0.130374	0.0343211	4.35939e-05	1
Citrate	Threonate-1,4-lactone	0.578431	0.0149969	0.845431	2.69078e-06	0.108154	-0.266999	0.111283	4.35939e-05	0.63628
Citrate	Threonine	0.54902	0.0224611	0.756391	0.000113842	0.30429	-0.207371	0.199125	0.0016581	1
Citrate	Trehalose	0.657266	0.00414371	0.897744	7.96806e-08	0.0624142	-0.240479	0.0519955	4.94267e-06	0.487421
Citrate	Tyrosine	0.213366	0.410932	0.70252	0.000552606	0.0693022	-0.489154	0.672037	0.00487901	0.543887
Citrate	Urea	0.619252	0.00802977	0.36391	0.114725	0.342751	0.255342	0.104067	0.41855	1
Citrate	Valine	0.242796	0.347742	0.708271	0.000474615	0.0780466	-0.465475	0.672037	0.00487901	0.543887
Dehydroascorbate	Dihydrouracil	0.342121	0.178902	0.0639338	0.788865	0.417718	0.278188	0.470854	1	1
Dehydroascorbate	Erythritol	0.0613121	0.815171	0.643609	0.00219937	0.0514549	-0.582297	1	0.0172415	0.487421
Dehydroascorbate	Ethanolamine	0.144608	0.579755	0.499624	0.0248955	0.26394	-0.355016	1	0.107747	1
Dehydroascorbate	Fructose	-0.340686	0.180851	0.156391	0.510257	0.155552	-0.497077	0.470854	1	0.668472
Dehydroascorbate	Fructose-6-phosphate	-0.324954	0.203143	0.287434	0.219142	0.07947	-0.612388	0.591599	0.557652	0.543887
Dehydroascorbate	Fumarate	0.166667	0.522603	0.53985	0.0140136	0.22733	-0.373183	0.672037	0.0639428	0.884291
Dehydroascorbate	GABA	-0.25	0.33317	0.0360902	0.879931	0.419238	-0.28609	0.672037	1	1
Dehydroascorbate	Galactinol	-0.262255	0.309209	0.440015	0.052201	0.0401154	-0.70227	0.591599	0.199151	0.476755
Dehydroascorbate	Galactonate	0.141018	0.589298	0.613589	0.00400951	0.112551	-0.472571	1	0.0203829	0.63628
Dehydroascorbate	Glucose	-0.406863	0.105064	0.159398	0.502053	0.100584	-0.566261	0.391614	0.915351	0.592739
Dehydroascorbate	Glucose-6-phosphate	-0.264706	0.304542	0.587439	0.00645994	0.00884033	-0.852145	0.591599	0.0491838	0.326535
Dehydroascorbate	Glutamate	-0.514706	0.0345077	0.207519	0.379993	0.0307439	-0.722225	0.249394	0.741699	0.476755
Dehydroascorbate	Glutamine	-0.737745	0.000723825	-0.560902	0.0100864	0.388284	-0.176843	0.0197622	0.0639428	1
Dehydroascorbate	Glycerate	0.145923	0.576276	0.55188	0.0116424	0.188958	-0.405957	0.990143	0.0639428	0.884291
Dehydroascorbate	Glycerol-2-phosphate	-0.265362	0.303299	-0.515531	0.0199927	0.408399	0.250168	0.591599	0.0815017	1
Dehydroascorbate	Glycerol-3-phosphate	-0.205882	0.427915	0.296241	0.204718	0.15418	-0.502123	0.672037	0.557652	0.668472
Dehydroascorbate	Glycine	-0.107843	0.68035	0.410526	0.0721872	0.131367	-0.518369	1	0.247509	0.668472
Dehydroascorbate	Hexadecanoate	-0.353158	0.164381	-0.463332	0.0396408	0.713521	0.110174	0.435662	0.184016	1
Dehydroascorbate	Inositol	-0.25	0.33317	0.461654	0.0404576	0.0364852	-0.711654	0.672037	0.184016	0.476755
Dehydroascorbate	Inositol-1-phosphate	-0.0196078	0.940458	0.333208	0.151114	0.310469	-0.352816	1	0.473592	1
Dehydroascorbate	Isoleucine	0.00980392	0.970211	0.390977	0.0882801	0.263972	-0.381174	1	0.262457	1
Dehydroascorbate	Lactate	0.267157	0.299918	-0.0075188	0.974903	0.435696	0.274676	0.591599	1	1
Dehydroascorbate	Linoleate	-0.269608	0.295336	-0.508653	0.0220081	0.430571	0.239045	0.591599	0.103933	1
Dehydroascorbate	Lysine	-0.0453709	0.862724	0.381025	0.0974212	0.21586	-0.426395	1	0.270131	0.884291
Dehydroascorbate	Malate	0.232843	0.36846	0.61203	0.00412987	0.188158	-0.379187	0.672037	0.0246141	0.884291
Dehydroascorbate	Methionine	0.126303	0.62907	0.352543	0.127374	0.50364	-0.22624	1	0.41855	1
Dehydroascorbate	Nicotianamine	0.1729	0.506939	-0.0610632	0.798154	0.513536	0.233963	0.672037	1	1
Dehydroascorbate	Phenylalanine	-0.0539216	0.837151	0.38962	0.0894879	0.197282	-0.443542	1	0.262457	0.884291
Dehydroascorbate	Phosphorate	-0.156863	0.547681	0.481203	0.031711	0.0585331	-0.638066	0.893577	0.117727	0.487421
Dehydroascorbate	Pipecolate	-0.0883979	0.735835	0.271392	0.247094	0.309213	-0.35979	1	0.619148	1
Dehydroascorbate	Proline	-0.333333	0.191058	0.162467	0.493748	0.15722	-0.4958	0.496718	0.915351	0.668472
Dehydroascorbate	Putrescine	0.127451	0.62593	0.590448	0.00612726	0.12738	-0.462997	1	0.0491838	0.668472
Dehydroascorbate	Pyroglutamate	-0.492647	0.0445245	0.0977444	0.681832	0.0772798	-0.590391	0.249394	1	0.543887
Dehydroascorbate	Raffinose	-0.227941	0.378911	0.407073	0.0748569	0.0657478	-0.635014	0.672037	0.247509	0.487421
Dehydroascorbate	Salicylate	-0.142244	0.586031	0.523308	0.0178935	0.0448192	-0.665552	1	0.0796659	0.487421
Dehydroascorbate	Serine	-0.598039	0.0112211	0.160902	0.497974	0.0181841	-0.758941	0.106718	0.915351	0.326535
Dehydroascorbate	Shikimate	0.280809	0.274933	0.700302	0.000585459	0.108445	-0.419493	0.591599	0.00524324	0.63628
Dehydroascorbate	Spermidine	-0.00613497	0.981356	0.243609	0.300668	0.480285	-0.249744	1	0.711215	1
Dehydroascorbate	Stearate	-0.201104	0.438947	-0.654135	0.00175519	0.108885	0.453032	0.672037	0.0172415	0.63628
Dehydroascorbate	Succinate	-0.191176	0.462326	0.395489	0.0843516	0.0900152	-0.586665	0.672037	0.262457	0.592739
Dehydroascorbate	Sucrose	-0.433824	0.0818935	0.482707	0.0311052	0.00602959	-0.91653	0.391614	0.117727	0.291058
Dehydroascorbate	Tetracosanoate	-0.734267	0.000790134	-0.890363	1.45118e-07	0.178329	0.156095	0.0343211	9.15478e-06	0.668472
Dehydroascorbate	Tetradecanoate	-0.67402	0.00300754	-0.392481	0.0869559	0.263742	-0.281538	0.0519955	0.262457	1
Dehydroascorbate	Threonate	-0.0196078	0.940458	0.488722	0.028772	0.124783	-0.50833	1	0.107747	0.668472
Dehydroascorbate	Threonate-1,4-lactone	0.210784	0.41675	0.526514	0.0170814	0.303549	-0.315729	0.672037	0.0796659	1
Dehydroascorbate	Threonine	0.294118	0.251844	0.6	0.00516293	0.279769	-0.305882	0.591599	0.0491838	1
Dehydroascorbate	Trehalose	0.235438	0.362992	0.649624	0.00193533	0.138452	-0.414186	0.672037	0.0172415	0.668472
Dehydroascorbate	Tyrosine	0.164316	0.528566	0.543814	0.0131928	0.218882	-0.379497	0.672037	0.0639428	0.884291
Dehydroascorbate	Urea	0.225628	0.383897	-0.0842105	0.724104	0.384297	0.309839	0.672037	1	1
Dehydroascorbate	Valine	0.117719	0.652733	0.440602	0.0518518	0.325689	-0.322882	1	0.199151	1
Dihydrouracil	Erythritol	-0.148466	0.569572	-0.302369	0.195061	0.652418	0.153903	0.990143	0.557652	1
Dihydrouracil	Ethanolamine	-0.164316	0.528566	-0.392172	0.0872273	0.491031	0.227855	0.672037	0.262457	1
Dihydrouracil	Fructose	-0.459841	0.0632877	-0.0586687	0.805921	0.224499	-0.401172	0.38666	1	0.884291
Dihydrouracil	Fructose-6-phosphate	-0.0957055	0.714822	-0.627023	0.00308768	0.0759481	0.531317	1	0.0203829	0.543887
Dihydrouracil	Fumarate	0.0772532	0.768222	-0.421963	0.0638524	0.14386	0.499216	1	0.247509	0.668472
Dihydrouracil	GABA	-0.378909	0.133648	-0.758932	0.000104648	0.0992754	0.380023	0.435662	0.0016581	0.592739
Dihydrouracil	Galactinol	-0.38504	0.126963	-0.386757	0.0920758	0.99554	0.00171703	0.435662	0.262457	1
Dihydrouracil	Galactonate	-0.197546	0.447255	-0.327673	0.158441	0.697995	0.130127	0.672037	0.473592	1
Dihydrouracil	Glucose	-0.427958	0.0865844	-0.112072	0.638057	0.339317	-0.315886	0.391614	1	1
Dihydrouracil	Glucose-6-phosphate	-0.0919681	0.725546	-0.405944	0.0757453	0.348261	0.313976	1	0.247509	1
Dihydrouracil	Glutamate	-0.551809	0.0216494	-0.671681	0.00118209	0.593153	0.119872	0.134325	0.00955886	1
Dihydrouracil	Glutamine	-0.675659	0.0029116	-0.71982	0.000345875	0.811255	0.0441603	0.0519955	0.00346729	1
Dihydrouracil	Glycerate	0.192025	0.460305	-0.228657	0.33221	0.236523	0.420682	0.672037	0.741699	0.884291
Dihydrouracil	Glycerol-2-phosphate	0.179912	0.489588	-0.0632349	0.791124	0.496862	0.243147	0.672037	1	1
Dihydrouracil	Glycerol-3-phosphate	-0.0159411	0.951579	-0.373825	0.104451	0.296312	0.357884	1	0.331741	1
Dihydrouracil	Glycine	-0.573881	0.0160017	-0.16698	0.481658	0.179238	-0.406901	0.111283	0.804119	0.668472
Dihydrouracil	Hexadecanoate	-0.144785	0.579285	-0.0767494	0.74775	0.848577	-0.0680358	0.990143	1	1
Dihydrouracil	Inositol	-0.463519	0.0609339	-0.519744	0.0188323	0.837097	0.0562249	0.342557	0.0796659	1
Dihydrouracil	Inositol-1-phosphate	-0.12385	0.635797	-0.221971	0.346923	0.779082	0.098121	1	0.741699	1
Dihydrouracil	Isoleucine	0.154506	0.553786	-0.405416	0.0761641	0.104519	0.559922	0.893577	0.247509	0.592739
Dihydrouracil	Lactate	0.358063	0.15819	0.0624295	0.793729	0.387087	0.295633	0.435662	1	1
Dihydrouracil	Linoleate	-0.177805	0.494771	0.0451637	0.850039	0.533164	-0.222969	0.672037	1	1
Dihydrouracil	Lysine	0.0368098	0.888457	-0.525047	0.0174491	0.0857586	0.561857	1	0.0796659	0.592739
Dihydrouracil	Malate	0.0478234	0.855375	-0.420459	0.0649052	0.169247	0.468282	1	0.247509	0.668472
Dihydrouracil	Methionine	0.0490798	0.851614	-0.577996	0.00760166	0.0496102	0.627076	1	0.0491838	0.487421
Dihydrouracil	Nicotianamine	0.20184	0.437237	-0.712672	0.000421442	0.00236377	0.914512	0.672037	0.00487901	0.26207
Dihydrouracil	Phenylalanine	-0.0821582	0.75392	-0.502634	0.0239016	0.192365	0.420475	1	0.107747	0.884291
Dihydrouracil	Phosphorate	0.164316	0.528566	0.0707033	0.767073	0.792379	0.0936131	0.672037	1	1
Dihydrouracil	Pipecolate	-0.0909092	0.728593	-0.203998	0.38831	0.748444	0.113088	1	0.741699	1
Dihydrouracil	Proline	-0.199877	0.441802	-0.739278	0.000195799	0.0386585	0.5394	0.672037	0.00166981	0.476755
Dihydrouracil	Putrescine	-0.18271	0.482745	-0.437171	0.0539199	0.431426	0.254461	0.672037	0.228475	1
Dihydrouracil	Pyroglutamate	-0.291846	0.255698	-0.737871	0.000204349	0.0738159	0.446026	0.591599	0.00166981	0.543887
Dihydrouracil	Raffinose	-0.214592	0.408184	-0.199849	0.398236	0.965954	-0.0147428	0.672037	0.741699	1
Dihydrouracil	Salicylate	-0.0730061	0.780663	-0.311395	0.181403	0.490317	0.238389	1	0.507335	1
Dihydrouracil	Serine	-0.268547	0.297314	-0.690485	0.000751512	0.111993	0.421938	0.591599	0.00955886	0.63628
Dihydrouracil	Shikimate	-0.0539877	0.836954	-0.227495	0.33474	0.622834	0.173508	1	0.741699	1
Dihydrouracil	Spermidine	-0.104972	0.688453	-0.617525	0.0037185	0.0880434	0.512553	1	0.0203829	0.592739
Dihydrouracil	Stearate	0.125153	0.63222	0.185784	0.432912	0.863267	-0.0606308	1	0.800973	1
Dihydrouracil	Succinate	-0.214592	0.408184	-0.493419	0.0270477	0.371411	0.278826	0.672037	0.107747	1
Dihydrouracil	Sucrose	-0.625383	0.00725782	-0.426476	0.0607714	0.440774	-0.198907	0.104067	0.247509	1
Dihydrouracil	Tetracosanoate	-0.106373	0.684495	-0.222105	0.346625	0.741414	0.115732	1	0.741699	1
Dihydrouracil	Tetradecanoate	-0.625383	0.00725782	-0.663407	0.00142875	0.856904	0.038024	0.104067	0.0127244	1
Dihydrouracil	Threonate	-0.0956469	0.71499	-0.240692	0.306674	0.678562	0.145045	1	0.711215	1
Dihydrouracil	Threonate-1,4-lactone	-0.171674	0.510003	-0.252822	0.282176	0.813732	0.0811478	0.672037	0.711215	1
Dihydrouracil	Threonine	0.00858369	0.973917	-0.379842	0.0985514	0.257733	0.388426	1	0.270131	1
Dihydrouracil	Trehalose	-0.0380368	0.884762	-0.275291	0.240099	0.498067	0.237255	1	0.619148	1
Dihydrouracil	Tyrosine	0.148466	0.569572	-0.40933	0.0731036	0.105403	0.557797	0.990143	0.247509	0.592739
Dihydrouracil	Urea	0.171166	0.511275	-0.44528	0.0491298	0.0709741	0.616446	0.672037	0.199151	0.543887
Dihydrouracil	Valine	0.0208589	0.936666	-0.410681	0.0720695	0.20513	0.43154	1	0.247509	0.884291
Erythritol	Ethanolamine	0.777437	0.000239803	0.778781	5.22607e-05	0.992469	-0.00134396	0.0136005	0.000671062	1
Erythritol	Fructose	-0.0821582	0.75392	-0.17594	0.458099	0.791423	0.0937816	1	0.800973	1
Erythritol	Fructose-6-phosphate	0.504908	0.0387183	0.485327	0.0300711	0.942697	0.0195805	0.249394	0.108523	1
Erythritol	Fumarate	0.396076	0.115524	0.76391	8.84726e-05	0.104115	-0.367834	0.435662	0.0016581	0.592739
Erythritol	GABA	0.176579	0.4978	0.390977	0.0882801	0.515842	-0.214399	0.672037	0.262457	1
Erythritol	Galactinol	0.324954	0.203143	0.868748	6.75278e-07	0.00604639	-0.543794	0.591599	1.69465e-05	0.291058
Erythritol	Galactonate	0.519018	0.0327694	0.86944	6.45583e-07	0.0362472	-0.350422	0.249394	1.69465e-05	0.476755
Erythritol	Glucose	-0.155733	0.550605	-0.0315789	0.894854	0.728202	-0.124154	0.893577	1	1
Erythritol	Glucose-6-phosphate	0.556714	0.0202774	0.564874	0.00945725	0.973687	-0.00816028	0.124794	0.0554902	1
Erythritol	Glutamate	0.245248	0.342741	0.670677	0.00120997	0.119673	-0.425428	0.672037	0.00955886	0.668472
Erythritol	Glutamine	-0.0122624	0.962745	-0.0917293	0.700516	0.825168	0.0794669	1	1	1
Erythritol	Glycerate	0.803681	0.000101594	0.819549	9.80669e-06	0.897438	-0.0158679	0.00773087	0.000211913	1
Erythritol	Glycerol-2-phosphate	0.188597	0.4685	-0.0037851	0.987364	0.589619	0.192382	0.672037	1	1
Erythritol	Glycerol-3-phosphate	0.486818	0.0475049	0.777444	5.48828e-05	0.160085	-0.290626	0.249394	0.00088312	0.668472
Erythritol	Glycine	0.0318823	0.903318	0.533835	0.015337	0.118375	-0.501952	1	0.0639428	0.639367
Erythritol	Hexadecanoate	-0.269325	0.295862	-0.217375	0.357253	0.878358	-0.0519502	0.591599	0.741699	1
Erythritol	Inositol	0.280809	0.274933	0.777444	5.48828e-05	0.0376188	-0.496634	0.591599	0.00088312	0.476755
Erythritol	Inositol-1-phosphate	0.600858	0.0107469	0.638586	0.00244231	0.865143	-0.0377275	0.104067	0.0172415	1
Erythritol	Isoleucine	0.0625383	0.811537	0.781955	4.64678e-05	0.00620199	-0.719417	1	0.000587178	0.326535
Erythritol	Lactate	0.15328	0.556975	0.154887	0.514383	0.996361	-0.00160699	0.990143	1	1
Erythritol	Linoleate	-0.323728	0.204953	-0.246802	0.294177	0.816385	-0.0769257	0.591599	0.711215	1
Erythritol	Lysine	-0.00981595	0.970174	0.703314	0.000541228	0.0143486	-0.71313	1	0.00487901	0.326535
Erythritol	Malate	0.545678	0.0234648	0.807519	1.67263e-05	0.159544	-0.261841	0.199125	0.000261591	0.668472
Erythritol	Methionine	0.284049	0.269197	0.605651	0.00465395	0.256009	-0.321602	0.591599	0.0246141	1
Erythritol	Nicotianamine	0.153374	0.55673	0.206559	0.382249	0.878918	-0.0531851	0.927357	0.741699	1
Erythritol	Phenylalanine	-0.0134887	0.959022	0.731854	0.000244638	0.00874822	-0.745343	1	0.00263396	0.326535
Erythritol	Phosphorate	0.766401	0.000332938	0.329323	0.156231	0.0635962	0.437078	0.0136005	0.473592	0.487421
Erythritol	Pipecolate	0.734644	0.000782712	0.727481	0.000278013	0.965991	0.00716343	0.0197622	0.00346729	1
Erythritol	Proline	0.386266	0.125655	0.567131	0.0091143	0.513385	-0.180864	0.435662	0.0554902	1
Erythritol	Putrescine	0.0380135	0.884832	0.460323	0.0411147	0.202764	-0.42231	1	0.184016	0.884291
Erythritol	Pyroglutamate	0.109136	0.676714	0.571429	0.00848909	0.134541	-0.462293	1	0.052133	0.668472
Erythritol	Raffinose	0.33599	0.187327	0.577878	0.00761689	0.390817	-0.241888	0.470854	0.0491838	1
Erythritol	Salicylate	0.377914	0.134755	0.738346	0.000201429	0.12807	-0.360432	0.435662	0.00166981	0.668472
Erythritol	Serine	0.328633	0.197778	0.663158	0.00143681	0.205285	-0.334525	0.496718	0.0127244	0.884291
Erythritol	Shikimate	0.604908	0.0100937	0.850905	1.98646e-06	0.121696	-0.245997	0.104067	4.35939e-05	0.668472
Erythritol	Spermidine	-0.109883	0.674612	0.320301	0.168577	0.220363	-0.430184	1	0.507335	0.884291
Erythritol	Stearate	-0.242945	0.347437	-0.67218	0.00116843	0.116293	0.429236	0.672037	0.00955886	0.639367
Erythritol	Succinate	0.215819	0.405446	0.631579	0.00281829	0.145933	-0.41576	0.672037	0.0172415	0.668472
Erythritol	Sucrose	-0.0882894	0.736149	0.488722	0.028772	0.0843582	-0.577011	1	0.107747	0.592739
Erythritol	Tetracosanoate	-0.344476	0.175734	-0.423548	0.062757	0.796979	0.0790723	0.470854	0.247509	1
Erythritol	Tetradecanoate	-0.0208461	0.936705	-0.0270677	0.909812	0.986238	0.00622156	1	1	1
Erythritol	Threonate	0.778664	0.000230959	0.875188	4.4001e-07	0.386008	-0.0965244	0.0136005	1.30012e-05	1
Erythritol	Threonate-1,4-lactone	0.636419	0.0060188	0.905604	3.99553e-08	0.0375988	-0.269184	0.0700089	1.99066e-06	0.476755
Erythritol	Threonine	0.572655	0.0162813	0.903759	4.72282e-08	0.0198068	-0.331104	0.111283	1.99066e-06	0.326535
Erythritol	Trehalose	0.56319	0.0185708	0.95188	1.10281e-10	0.000769404	-0.38869	0.111283	3.79732e-08	0.148958
Erythritol	Tyrosine	0.0730061	0.780663	0.792779	3.0668e-05	0.00532478	-0.719773	1	0.000464493	0.291058
Erythritol	Urea	0.667485	0.00341583	0.261654	0.265124	0.135816	0.405831	0.0519955	0.711215	0.668472
Erythritol	Valine	-0.0208589	0.936666	0.840602	3.48378e-06	0.000566592	-0.86146	1	4.35939e-05	0.148958
Ethanolamine	Fructose	-0.186275	0.474095	-0.112114	0.63793	0.833457	-0.0741601	0.672037	1	1
Ethanolamine	Fructose-6-phosphate	0.367873	0.146288	0.714985	0.000395583	0.156526	-0.347112	0.435662	0.00487901	0.668472
Ethanolamine	Fumarate	0.154412	0.554032	0.746426	0.000156909	0.0249559	-0.592014	0.927357	0.0016581	0.379384
Ethanolamine	GABA	0.303922	0.235636	0.370203	0.108123	0.835757	-0.0662817	0.591599	0.41855	1
Ethanolamine	Galactinol	0.301471	0.239624	0.831012	5.67934e-06	0.014726	-0.529542	0.591599	0.000144269	0.326535
Ethanolamine	Galactonate	0.420601	0.0927397	0.813448	1.29172e-05	0.0563521	-0.392847	0.391614	0.000261591	0.487421
Ethanolamine	Glucose	-0.205882	0.427915	0.0383747	0.872389	0.493271	-0.244257	0.672037	1	1
Ethanolamine	Glucose-6-phosphate	0.397059	0.114542	0.625141	0.00320503	0.385421	-0.228082	0.435662	0.0203829	1
Ethanolamine	Glutamate	0.156863	0.547681	0.750941	0.000135926	0.0235993	-0.594078	0.893577	0.0016581	0.379384
Ethanolamine	Glutamine	0.00245098	0.992551	0.128668	0.588765	0.725054	-0.126217	1	1	1
Ethanolamine	Glycerate	0.583691	0.0138982	0.700527	0.000582053	0.578915	-0.116836	0.111283	0.00503843	1
Ethanolamine	Glycerol-2-phosphate	0.192202	0.459883	-0.0140154	0.953234	0.563197	0.206217	0.672037	1	1
Ethanolamine	Glycerol-3-phosphate	0.526961	0.0297444	0.633559	0.00270745	0.6547	-0.106598	0.249394	0.0172415	1
Ethanolamine	Glycine	0.0784314	0.76478	0.489842	0.0283531	0.205161	-0.411411	1	0.107747	0.884291
Ethanolamine	Hexadecanoate	-0.26119	0.31125	-0.0809183	0.734509	0.605734	-0.180271	0.591599	1	1
Ethanolamine	Inositol	0.220588	0.394889	0.680211	0.000966354	0.0935451	-0.459623	0.672037	0.00955886	0.592739
Ethanolamine	Inositol-1-phosphate	0.666667	0.00346996	0.62627	0.00313419	0.847374	0.0403964	0.0519955	0.0203829	1
Ethanolamine	Isoleucine	0.296569	0.247729	0.761475	9.60931e-05	0.0544996	-0.464906	0.591599	0.0016581	0.487421
Ethanolamine	Lactate	0.0392157	0.881214	0.20316	0.390302	0.643976	-0.163945	1	0.741699	1
Ethanolamine	Linoleate	-0.142157	0.586263	-0.344127	0.137358	0.550175	0.20197	1	0.41855	1
Ethanolamine	Lysine	0.275904	0.283758	0.820648	9.32164e-06	0.0152661	-0.544744	0.591599	0.000211913	0.326535
Ethanolamine	Malate	0.416667	0.0961571	0.804364	1.91238e-05	0.0645015	-0.387698	0.391614	0.000261591	0.487421
Ethanolamine	Methionine	0.403434	0.108313	0.637769	0.00248387	0.365403	-0.234335	0.391614	0.0172415	1
Ethanolamine	Nicotianamine	0.329859	0.19601	0.405131	0.0763903	0.809289	-0.0752718	0.496718	0.247509	1
Ethanolamine	Phenylalanine	0.218137	0.400295	0.802409	2.07551e-05	0.0143491	-0.584272	0.672037	0.000262416	0.326535
Ethanolamine	Phosphorate	0.519608	0.0325372	0.252069	0.283659	0.377982	0.267539	0.249394	0.711215	1
Ethanolamine	Pipecolate	0.758749	0.000413826	0.744626	0.000166017	0.928297	0.014123	0.0197622	0.0016581	1
Ethanolamine	Proline	0.367647	0.146554	0.671058	0.00119933	0.236793	-0.303411	0.435662	0.00955886	0.884291
Ethanolamine	Putrescine	0.20098	0.439234	0.399323	0.0811159	0.543815	-0.198342	0.672037	0.262457	1
Ethanolamine	Pyroglutamate	0.0955882	0.715158	0.68623	0.000834977	0.0390156	-0.590642	1	0.00955886	0.476755
Ethanolamine	Raffinose	0.426471	0.0878046	0.450301	0.0463319	0.934847	-0.0238306	0.391614	0.199151	1
Ethanolamine	Salicylate	0.169221	0.516157	0.58766	0.00643499	0.163219	-0.418439	0.672037	0.0491838	0.668472
Ethanolamine	Serine	0.142157	0.586263	0.630549	0.00287738	0.0968588	-0.488393	1	0.0186057	0.592739
Ethanolamine	Shikimate	0.452483	0.0681959	0.849284	2.17583e-06	0.033856	-0.396801	0.38666	4.35939e-05	0.476755
Ethanolamine	Spermidine	0.292025	0.255392	0.242288	0.30338	0.881989	0.0497373	0.591599	0.711215	1
Ethanolamine	Stearate	-0.209687	0.419235	-0.682468	0.00091518	0.0853723	0.472781	0.672037	0.00955886	0.592739
Ethanolamine	Succinate	0.0245098	0.925608	0.615501	0.00386593	0.0547609	-0.590991	1	0.0203829	0.487421
Ethanolamine	Sucrose	-0.137255	0.599369	0.481565	0.0315643	0.0661424	-0.61882	1	0.117727	0.487421
Ethanolamine	Tetracosanoate	-0.385676	0.126283	-0.221049	0.348982	0.614153	-0.164627	0.435662	0.741699	1
Ethanolamine	Tetradecanoate	0.0465686	0.859133	0.294206	0.207993	0.477154	-0.247638	1	0.557652	1
Ethanolamine	Threonate	0.485294	0.0483082	0.844996	2.75497e-06	0.0496299	-0.359702	0.249394	4.35939e-05	0.487421
Ethanolamine	Threonate-1,4-lactone	0.676471	0.00286506	0.864885	8.63878e-07	0.174702	-0.188415	0.0519955	2.90856e-05	0.668472
Ethanolamine	Threonine	0.573529	0.0160815	0.765237	8.45411e-05	0.323978	-0.191708	0.111283	0.0016581	1
Ethanolamine	Trehalose	0.551809	0.0216494	0.884876	2.2059e-07	0.0313626	-0.333067	0.134325	9.15478e-06	0.476755
Ethanolamine	Tyrosine	0.284488	0.268426	0.822356	8.60952e-06	0.0157461	-0.537868	0.591599	0.000174401	0.326535
Ethanolamine	Urea	0.479461	0.051478	0.390519	0.0886865	0.760799	0.0889412	0.278078	0.262457	1
Ethanolamine	Valine	0.240343	0.352785	0.781791	4.67527e-05	0.0257465	-0.541448	0.672037	0.000671062	0.379384
Fructose	Fructose-6-phosphate	0.0797057	0.761062	0.157261	0.507876	0.827376	-0.0775554	1	0.915351	1
Fructose	Fumarate	-0.0612745	0.815283	-0.308271	0.186056	0.475919	0.246996	1	0.507335	1
Fructose	GABA	-0.107843	0.68035	-0.0270677	0.909812	0.822009	-0.0807755	1	1	1
Fructose	Galactinol	0.394608	0.117002	-0.0639338	0.788865	0.182367	0.458542	0.435662	1	0.668472
Fructose	Galactonate	0.170448	0.513076	-0.346418	0.134587	0.13935	0.516865	0.672037	0.41855	0.668472
Fructose	Glucose	0.970588	1.10013e-10	0.959398	2.45698e-11	0.649427	0.0111897	8.18617e-08	3.79732e-08	1
Fructose	Glucose-6-phosphate	0.259804	0.313917	0.287326	0.219323	0.934301	-0.0275222	0.606653	0.619148	1
Fructose	Glutamate	0.419118	0.0940177	-0.0842105	0.724104	0.141185	0.503328	0.391614	1	0.668472
Fructose	Glutamine	0.571078	0.0166464	-0.00451128	0.98494	0.0701259	0.57559	0.111283	1	0.543887
Fructose	Glycerate	-0.494175	0.043767	-0.469173	0.0368966	0.928113	-0.0250025	0.249394	0.166928	1
Fructose	Glycerol-2-phosphate	-0.493525	0.0440883	-0.777459	5.48513e-05	0.167452	0.283935	0.249394	0.000671062	0.668472
Fructose	Glycerol-3-phosphate	-0.0661765	0.800774	-0.521805	0.0182849	0.155561	0.455628	1	0.0796659	0.668472
Fructose	Glycine	0.281863	0.27306	-0.452632	0.0450757	0.0311705	0.734494	0.591599	0.199151	0.476755
Fructose	Hexadecanoate	0.416922	0.0959324	-0.463332	0.0396408	0.00879749	0.880254	0.391614	0.184016	0.326535
Fructose	Inositol	0.713235	0.00130725	0.245113	0.2976	0.0745687	0.468123	0.0343211	0.711215	0.543887
Fructose	Inositol-1-phosphate	0.0122549	0.962768	-0.386612	0.0922087	0.244455	0.398866	1	0.262457	1
Fructose	Isoleucine	-0.379902	0.132549	-0.403008	0.0780935	0.939726	0.0231056	0.435662	0.262457	1
Fructose	Lactate	-0.365196	0.149472	-0.270677	0.248391	0.770518	-0.0945194	0.435662	0.665045	1
Fructose	Linoleate	-0.210784	0.41675	-0.52295	0.0179862	0.309999	0.312165	0.672037	0.0796659	1
Fructose	Lysine	-0.177805	0.494771	-0.00903615	0.96984	0.636271	-0.168769	0.672037	1	1
Fructose	Malate	-0.264706	0.304542	-0.17594	0.458099	0.795853	-0.088766	0.591599	0.800973	1
Fructose	Methionine	-0.187615	0.470862	-0.167232	0.480987	0.953497	-0.0203831	0.672037	0.804119	1
Fructose	Nicotianamine	0.213366	0.410932	0.0324162	0.892082	0.609651	0.18095	0.672037	1	1
Fructose	Phenylalanine	-0.313725	0.220104	0.0315908	0.894815	0.32356	-0.345316	0.591599	1	1
Fructose	Phosphorate	-0.0122549	0.962768	-0.0390977	0.870004	0.940668	0.0268428	1	1	1
Fructose	Pipecolate	0.175568	0.500303	-0.192236	0.416812	0.302578	0.367804	0.672037	0.800973	1
Fructose	Proline	0.504902	0.038721	-0.0451298	0.850151	0.0958476	0.550032	0.249394	1	0.592739
Fructose	Putrescine	-0.259804	0.313917	0.125611	0.597723	0.277192	-0.385415	0.606653	1	1
Fructose	Pyroglutamate	0.252451	0.328294	-0.0225564	0.924798	0.436887	0.275007	0.606653	1	1
Fructose	Raffinose	0.571078	0.0166464	0.190369	0.421438	0.206013	0.38071	0.111283	0.800973	0.884291
Fructose	Salicylate	-0.278357	0.279324	-0.422556	0.0634408	0.647738	0.1442	0.591599	0.247509	1
Fructose	Serine	0.306373	0.23169	-0.242105	0.303755	0.11841	0.548478	0.591599	0.711215	0.639367
Fructose	Shikimate	-0.0134887	0.959022	-0.237952	0.31238	0.52554	0.224463	1	0.741699	1
Fructose	Spermidine	-0.0306749	0.906964	-0.103759	0.663326	0.838732	0.0730845	1	1	1
Fructose	Stearate	-0.0122624	0.962745	-0.00601504	0.979921	0.986188	-0.00624738	1	1	1
Fructose	Succinate	0.0735294	0.779127	-0.225564	0.338971	0.400888	0.299093	1	0.741699	1
Fructose	Sucrose	0.840686	2.37789e-05	0.603008	0.00488661	0.145261	0.237679	0.00226794	0.031276	0.668472
Fructose	Tetracosanoate	0.170587	0.512725	-0.335499	0.148151	0.148632	0.506086	0.672037	0.473592	0.668472
Fructose	Tetradecanoate	0.666667	0.00346996	0.174436	0.462011	0.0816128	0.492231	0.0519955	0.800973	0.592739
Fructose	Threonate	-0.22549	0.384197	-0.42406	0.0624065	0.536283	0.19857	0.672037	0.247509	1
Fructose	Threonate-1,4-lactone	-0.335784	0.187614	-0.331704	0.153081	0.989848	-0.00408064	0.470854	0.473592	1
Fructose	Threonine	-0.0710784	0.786327	-0.180451	0.446465	0.757889	0.109373	1	0.800973	1
Fructose	Trehalose	0.0367873	0.888525	-0.148872	0.531044	0.604764	0.185659	1	1	1
Fructose	Tyrosine	-0.371551	0.141987	-0.174502	0.46184	0.553368	-0.19705	0.435662	0.800973	1
Fructose	Urea	-0.14347	0.582772	0.159398	0.502053	0.39769	-0.302869	1	0.915351	1
Fructose	Valine	-0.356836	0.159723	-0.329323	0.156231	0.931138	-0.0275131	0.435662	0.473592	1
Fructose-6-phosphate	Fumarate	0.425506	0.0886023	0.596689	0.00548184	0.517472	-0.171184	0.391614	0.0491838	1
Fructose-6-phosphate	GABA	0.562845	0.0186589	0.528969	0.0164794	0.893592	0.0338757	0.120015	0.0725888	1
Fructose-6-phosphate	Galactinol	0.741876	0.000651117	0.675198	0.00108869	0.709587	0.0666787	0.0197622	0.00955886	1
Fructose-6-phosphate	Galactonate	0.500613	0.0406823	0.566468	0.00921395	0.7984	-0.0658543	0.249394	0.0554902	1
Fructose-6-phosphate	Glucose	0.0416922	0.873767	0.194131	0.412145	0.667758	-0.152439	1	0.800973	1
Fructose-6-phosphate	Glucose-6-phosphate	0.837523	2.72908e-05	0.804667	1.88816e-05	0.779365	0.0328562	0.00226794	0.000261591	1
Fructose-6-phosphate	Glutamate	0.705089	0.0015708	0.82769	6.68046e-06	0.400523	-0.122601	0.0452076	0.000174401	1
Fructose-6-phosphate	Glutamine	0.427958	0.0865844	0.434914	0.0553144	0.981108	-0.0069552	0.391614	0.228475	1
Fructose-6-phosphate	Glycerate	0.42454	0.0894064	0.398044	0.0821848	0.929579	0.0264961	0.391614	0.262457	1
Fructose-6-phosphate	Glycerol-2-phosphate	0.479558	0.0514235	-0.191291	0.419149	0.0472394	0.67085	0.278078	0.800973	0.487421
Fructose-6-phosphate	Glycerol-3-phosphate	0.500307	0.0408255	0.286682	0.220405	0.480241	0.213625	0.249394	0.619148	1
Fructose-6-phosphate	Glycine	0.398529	0.113084	0.388262	0.0907088	0.973151	0.0102666	0.435662	0.262457	1
Fructose-6-phosphate	Hexadecanoate	-0.0398773	0.879223	-0.288295	0.217703	0.476734	0.248418	1	0.557652	1
Fructose-6-phosphate	Inositol	0.496628	0.0425718	0.653123	0.00179435	0.513337	-0.156495	0.249394	0.0172415	1
Fructose-6-phosphate	Inositol-1-phosphate	0.402207	0.109492	0.166729	0.482325	0.474725	0.235478	0.391614	0.804119	1
Fructose-6-phosphate	Isoleucine	0.294298	0.25154	0.632054	0.00279134	0.221143	-0.337756	0.591599	0.0172415	0.884291
Fructose-6-phosphate	Lactate	0.160638	0.537962	0.0857788	0.719163	0.833103	0.0748589	0.893577	1	1
Fructose-6-phosphate	Linoleate	-0.30656	0.231389	-0.537274	0.0145685	0.43203	0.230714	0.591599	0.0639428	1
Fructose-6-phosphate	Lysine	0.280982	0.274626	0.782969	4.4737e-05	0.0342091	-0.501988	0.591599	0.000587178	0.476755
Fructose-6-phosphate	Malate	0.42428	0.0896239	0.596689	0.00548184	0.514793	-0.17241	0.391614	0.0491838	1
Fructose-6-phosphate	Methionine	0.599387	0.0109924	0.603468	0.00484539	0.985863	-0.00408166	0.104067	0.0280308	1
Fructose-6-phosphate	Nicotianamine	-0.105521	0.6869	0.369672	0.108669	0.171102	-0.475194	1	0.41855	0.668472
Fructose-6-phosphate	Phenylalanine	0.297977	0.245383	0.806172	1.77157e-05	0.0250416	-0.508196	0.591599	0.000261591	0.379384
Fructose-6-phosphate	Phosphorate	0.532189	0.0278736	0.100075	0.674639	0.172124	0.432114	0.206933	1	0.668472
Fructose-6-phosphate	Pipecolate	0.598895	0.0110755	0.463599	0.0395118	0.599466	0.135295	0.104067	0.166928	1
Fructose-6-phosphate	Proline	0.562845	0.0186589	0.797892	2.49898e-05	0.206614	-0.235047	0.120015	0.000464493	0.884291
Fructose-6-phosphate	Putrescine	0.193746	0.456215	0.72563	0.000293262	0.0450829	-0.531884	0.672037	0.00346729	0.487421
Fructose-6-phosphate	Pyroglutamate	0.629062	0.006824	0.783296	4.41918e-05	0.38431	-0.154234	0.0743559	0.000587178	1
Fructose-6-phosphate	Raffinose	0.194972	0.453314	0.175828	0.458388	0.95619	0.0191441	0.672037	0.800973	1
Fructose-6-phosphate	Salicylate	0.532515	0.0277599	0.531979	0.015765	0.998346	0.000536255	0.206933	0.0725888	1
Fructose-6-phosphate	Serine	0.800736	0.00011256	0.631302	0.00283409	0.322463	0.169434	0.00773087	0.0186057	1
Fructose-6-phosphate	Shikimate	0.58589	0.0134582	0.564431	0.00952577	0.92919	0.0214584	0.106718	0.0554902	1
Fructose-6-phosphate	Spermidine	0.0220995	0.932907	0.428142	0.0596633	0.227535	-0.406042	1	0.247509	0.884291
Fructose-6-phosphate	Stearate	-0.0785276	0.764499	-0.585403	0.00669339	0.100965	0.506875	1	0.0491838	0.592739
Fructose-6-phosphate	Succinate	0.736971	0.000738164	0.753198	0.000126371	0.91947	-0.0162268	0.0197622	0.0016581	1
Fructose-6-phosphate	Sucrose	0.0416922	0.873767	0.675696	0.00107597	0.0307981	-0.634004	1	0.00955886	0.476755
Fructose-6-phosphate	Tetracosanoate	0.111321	0.670579	-0.0698849	0.769699	0.614481	0.181206	1	1	1
Fructose-6-phosphate	Tetradecanoate	0.381361	0.130945	0.574116	0.00811626	0.485042	-0.192755	0.435662	0.052133	1
Fructose-6-phosphate	Threonate	0.656039	0.0042389	0.518435	0.019187	0.557613	0.137604	0.0700089	0.0796659	1
Fructose-6-phosphate	Threonate-1,4-lactone	0.5187	0.0328953	0.578096	0.00758882	0.813724	-0.0593954	0.249394	0.0491838	1
Fructose-6-phosphate	Threonine	0.465972	0.0594012	0.636569	0.00254597	0.492904	-0.170597	0.342557	0.0172415	1
Fructose-6-phosphate	Trehalose	0.404908	0.106908	0.548533	0.0122667	0.604794	-0.143625	0.391614	0.0639428	1
Fructose-6-phosphate	Tyrosine	0.293865	0.252271	0.695898	0.000655633	0.123077	-0.402033	0.591599	0.00955886	0.668472
Fructose-6-phosphate	Urea	0.122699	0.638964	0.382242	0.096267	0.438894	-0.259543	1	0.270131	1
Fructose-6-phosphate	Valine	0.104908	0.688635	0.662152	0.0014697	0.0554187	-0.557244	1	0.0127244	0.487421
Fumarate	GABA	0.272059	0.290796	0.547368	0.0124902	0.35253	-0.27531	0.591599	0.0639428	1
Fumarate	Galactinol	0.453431	0.0675482	0.661903	0.00147795	0.39469	-0.208472	0.38666	0.0127244	1
Fumarate	Galactonate	0.714899	0.00125819	0.920007	9.50243e-09	0.0552089	-0.205108	0.0343211	1.13254e-06	0.487421
Fumarate	Glucose	-0.117647	0.652933	-0.23609	0.316294	0.734425	0.118443	1	0.741699	1
Fumarate	Glucose-6-phosphate	0.428922	0.085801	0.412185	0.0709305	0.95507	0.0167365	0.391614	0.247509	1
Fumarate	Glutamate	0.240196	0.353089	0.742857	0.000175404	0.0485658	-0.502661	0.672037	0.00166981	0.487421
Fumarate	Glutamine	-0.134804	0.605966	0.0210526	0.929799	0.664183	-0.155857	1	1	1
Fumarate	Glycerate	0.629062	0.006824	0.78797	3.69941e-05	0.366093	-0.158908	0.0743559	0.000464493	1
Fumarate	Glycerol-2-phosphate	0.152521	0.558952	0.0635897	0.789978	0.802975	0.0889318	0.990143	1	1
Fumarate	Glycerol-3-phosphate	0.0882353	0.736305	0.718797	0.000355919	0.0236427	-0.630562	1	0.00487901	0.379384
Fumarate	Glycine	0.365196	0.149472	0.53985	0.0140136	0.540169	-0.174654	0.435662	0.0639428	1
Fumarate	Hexadecanoate	-0.527284	0.0296261	-0.0639338	0.788865	0.147799	-0.46335	0.249394	1	0.668472
Fumarate	Inositol	0.333333	0.191058	0.488722	0.028772	0.602801	-0.155388	0.496718	0.107747	1
Fumarate	Inositol-1-phosphate	0.0759804	0.771945	0.647612	0.00202053	0.0541233	-0.571632	1	0.0172415	0.487421
Fumarate	Isoleucine	0.0759804	0.771945	0.887218	1.84968e-07	0.00022222	-0.811238	1	9.15478e-06	0.148958
Fumarate	Lactate	0.367647	0.146554	0.201504	0.394261	0.615227	0.166143	0.435662	0.741699	1
Fumarate	Linoleate	-0.433824	0.0818935	-0.23702	0.314335	0.536679	-0.196803	0.391614	0.741699	1
Fumarate	Lysine	0.0649908	0.804278	0.728916	0.000266653	0.0170057	-0.663926	1	0.00346729	0.326535
Fumarate	Malate	0.882353	2.77727e-06	0.845113	2.73764e-06	0.682773	0.0372402	0.000523634	4.35939e-05	1
Fumarate	Methionine	0.510117	0.036434	0.750284	0.000138821	0.255112	-0.240167	0.249394	0.0016581	1
Fumarate	Nicotianamine	-0.237891	0.357868	0.243499	0.300894	0.173657	-0.48139	0.672037	0.711215	0.668472
Fumarate	Phenylalanine	0.203431	0.433555	0.783001	4.46836e-05	0.0189635	-0.57957	0.672037	0.000587178	0.326535
Fumarate	Phosphorate	0.264706	0.304542	0.120301	0.613418	0.677127	0.144405	0.591599	1	1
Fumarate	Pipecolate	0.287293	0.263528	0.492275	0.02746	0.499968	-0.204981	0.591599	0.107747	1
Fumarate	Proline	0.171569	0.510266	0.669425	0.0012455	0.0778338	-0.497856	0.672037	0.00955886	0.543887
Fumarate	Putrescine	0.254902	0.32346	0.609252	0.00435178	0.215426	-0.35435	0.606653	0.0246141	0.884291
Fumarate	Pyroglutamate	0.269608	0.295336	0.514286	0.0203461	0.418313	-0.244678	0.591599	0.0815017	1
Fumarate	Raffinose	0.186275	0.474095	0.388262	0.0907088	0.539799	-0.201987	0.672037	0.262457	1
Fumarate	Salicylate	0.739424	0.000693509	0.839098	3.76906e-06	0.456212	-0.0996739	0.0197622	4.35939e-05	1
Fumarate	Serine	0.242647	0.348047	0.601504	0.0050232	0.214572	-0.358857	0.672037	0.0491838	0.884291
Fumarate	Shikimate	0.660944	0.00386847	0.83735	4.12595e-06	0.247062	-0.176406	0.0519955	7.0905e-05	1
Fumarate	Spermidine	-0.0404908	0.877378	0.338346	0.144526	0.276507	-0.378837	1	0.473592	1
Fumarate	Stearate	-0.533415	0.0274483	-0.484211	0.0305085	0.853948	-0.0492047	0.206933	0.117727	1
Fumarate	Succinate	0.566176	0.0178228	0.744361	0.000167396	0.377787	-0.178184	0.111283	0.0016581	1
Fumarate	Sucrose	-0.134804	0.605966	0.347368	0.133449	0.167562	-0.482172	1	0.41855	0.668472
Fumarate	Tetracosanoate	-0.483331	0.0493581	-0.316523	0.17394	0.580333	-0.166808	0.249394	0.507335	1
Fumarate	Tetradecanoate	-0.117647	0.652933	0.0360902	0.879931	0.668988	-0.153737	1	1	1
Fumarate	Threonate	0.720588	0.00110174	0.780451	4.91395e-05	0.702892	-0.0598629	0.0343211	0.000671062	1
Fumarate	Threonate-1,4-lactone	0.492647	0.0445245	0.793531	2.97685e-05	0.133621	-0.300884	0.249394	0.000464493	0.668472
Fumarate	Threonine	0.507353	0.0376329	0.852632	1.8006e-06	0.0502614	-0.345279	0.249394	4.35939e-05	0.487421
Fumarate	Trehalose	0.48927	0.0462332	0.744361	0.000167396	0.238861	-0.25509	0.249394	0.0016581	1
Fumarate	Tyrosine	0.183936	0.47976	0.893569	1.12449e-07	0.000515282	-0.709633	0.672037	8.30063e-06	0.148958
Fumarate	Urea	0.369099	0.144844	0.37594	0.102349	0.98244	-0.00684107	0.435662	0.270131	1
Fumarate	Valine	0.1729	0.506939	0.879699	3.21367e-07	0.000886175	-0.706799	0.672037	9.15478e-06	0.148958
GABA	Galactinol	0.544118	0.023945	0.446032	0.0487026	0.718175	0.0980853	0.199125	0.199151	1
GABA	Galactonate	0.364194	0.150677	0.396229	0.0837193	0.917342	-0.0320354	0.435662	0.262457	1
GABA	Glucose	-0.169118	0.516418	0.0285714	0.904822	0.580724	-0.197689	0.672037	1	1
GABA	Glucose-6-phosphate	0.352941	0.164658	0.225649	0.338784	0.699722	0.127292	0.470854	0.741699	1
GABA	Glutamate	0.70098	0.00171941	0.664662	0.00138879	0.850319	0.0363187	0.0519955	0.0127244	1
GABA	Glutamine	0.556373	0.0203706	0.476692	0.0335841	0.762913	0.0796808	0.124794	0.166928	1
GABA	Glycerate	0.235438	0.362992	0.243609	0.300668	0.980839	-0.0081706	0.672037	0.711215	1
GABA	Glycerol-2-phosphate	0.443924	0.0742517	-0.0189255	0.936878	0.169311	0.46285	0.38666	1	0.668472
GABA	Glycerol-3-phosphate	0.394608	0.117002	0.41203	0.0710472	0.954024	-0.0174222	0.435662	0.247509	1
GABA	Glycine	0.661765	0.00380916	0.257143	0.273751	0.139791	0.404622	0.0519955	0.711215	0.668472
GABA	Hexadecanoate	-0.418148	0.0948596	-0.127115	0.593308	0.378794	-0.291033	0.391614	1	1
GABA	Inositol	0.29902	0.243655	0.406015	0.0756894	0.734524	-0.106995	0.591599	0.247509	1
GABA	Inositol-1-phosphate	0.254902	0.32346	0.112072	0.638057	0.681536	0.14283	0.606653	1	1
GABA	Isoleucine	0.637255	0.00593244	0.514286	0.0203461	0.608233	0.122969	0.0700089	0.0815017	1
GABA	Lactate	-0.0171569	0.947891	0.275188	0.240283	0.40642	-0.292345	1	0.619148	1
GABA	Linoleate	0.0147059	0.955327	-0.259594	0.269043	0.437229	0.2743	1	0.711215	1
GABA	Lysine	0.636419	0.0060188	0.539157	0.014161	0.679379	0.0972623	0.0700089	0.0639428	1
GABA	Malate	0.284314	0.268732	0.509774	0.021669	0.454294	-0.225461	0.591599	0.0815017	1
GABA	Methionine	0.56775	0.0174383	0.702826	0.000548194	0.526345	-0.135076	0.111283	0.00487901	1
GABA	Nicotianamine	-0.138565	0.595854	0.327178	0.159108	0.184319	-0.465743	1	0.507335	0.802917
GABA	Phenylalanine	0.808824	8.45969e-05	0.608499	0.00441352	0.247821	0.200324	0.00773087	0.0246141	1
GABA	Phosphorate	0.107843	0.68035	-0.221053	0.348974	0.356135	0.328896	1	0.741699	1
GABA	Pipecolate	0.347453	0.171784	0.0866946	0.716283	0.445032	0.260758	0.470854	1	1
GABA	Proline	0.306373	0.23169	0.660399	0.00152856	0.186291	-0.354026	0.591599	0.0127244	0.802917
GABA	Putrescine	0.492647	0.0445245	0.466341	0.0382081	0.924579	0.0263063	0.249394	0.166928	1
GABA	Pyroglutamate	0.671569	0.00315573	0.744361	0.000167396	0.684608	-0.0727923	0.0519955	0.0016581	1
GABA	Raffinose	-0.0588235	0.822559	0.096313	0.686263	0.666561	-0.155137	1	1	1
GABA	Salicylate	0.372778	0.140573	0.488722	0.028772	0.69248	-0.115944	0.435662	0.107747	1
GABA	Serine	0.406863	0.105064	0.699248	0.000601642	0.229176	-0.292385	0.391614	0.00524324	0.884291
GABA	Shikimate	0.120172	0.645939	0.271085	0.24765	0.662988	-0.150913	1	0.619148	1
GABA	Spermidine	0.442945	0.0749687	0.639098	0.00241658	0.436611	-0.196153	0.38666	0.0172415	1
GABA	Stearate	-0.366646	0.147741	-0.105263	0.658728	0.439671	-0.261383	0.435662	1	1
GABA	Succinate	0.598039	0.0112211	0.517293	0.0195005	0.74485	0.080746	0.106718	0.0815017	1
GABA	Sucrose	-0.0465686	0.859133	0.308271	0.186056	0.311538	-0.354839	1	0.507335	1
GABA	Tetracosanoate	0.0160698	0.951189	-0.00531333	0.982263	0.952751	0.0213832	1	1	1
GABA	Tetradecanoate	0.446078	0.0726918	0.393985	0.0856465	0.860803	0.0520935	0.38666	0.262457	1
GABA	Threonate	0.360294	0.155427	0.234586	0.319476	0.701802	0.125708	0.435662	0.741699	1
GABA	Threonate-1,4-lactone	0.634804	0.0061887	0.277548	0.23611	0.198177	0.357256	0.0700089	0.619148	0.884291
GABA	Threonine	0.208333	0.422313	0.470677	0.0362145	0.406601	-0.262343	0.672037	0.166928	1
GABA	Trehalose	0.301655	0.239322	0.306767	0.188323	0.987548	-0.00511143	0.591599	0.507335	1
GABA	Tyrosine	0.647456	0.00495601	0.468597	0.0371603	0.466791	0.178858	0.0700089	0.166928	1
GABA	Urea	-0.289393	0.259898	0.538346	0.0143355	0.0126677	-0.827739	0.591599	0.0639428	0.326535
GABA	Valine	0.662171	0.00378009	0.487218	0.029342	0.464031	0.174953	0.0519955	0.107747	1
Galactinol	Galactonate	0.741876	0.000651117	0.805592	1.81579e-05	0.658124	-0.0637154	0.0197622	0.000261591	1
Galactinol	Glucose	0.348039	0.171013	0.0977811	0.681719	0.46259	0.250258	0.470854	1	1
Galactinol	Glucose-6-phosphate	0.607843	0.00964035	0.650865	0.00188429	0.843379	-0.0430222	0.104067	0.0172415	1
Galactinol	Glutamate	0.830882	3.61106e-05	0.720572	0.000338642	0.434347	0.110311	0.00773087	0.00346729	1
Galactinol	Glutamine	0.588235	0.0130009	0.160963	0.497811	0.155524	0.427273	0.106718	0.915351	0.668472
Galactinol	Glycerate	0.134887	0.605743	0.685972	0.000840285	0.0509025	-0.551086	1	0.00955886	0.487421
Galactinol	Glycerol-2-phosphate	0.209562	0.419519	-0.0772451	0.746172	0.421485	0.286807	0.672037	1	1
Galactinol	Glycerol-3-phosphate	0.272059	0.290796	0.591952	0.00596628	0.265836	-0.319893	0.591599	0.0491838	1
Galactinol	Glycine	0.563725	0.018435	0.47311	0.0351317	0.730729	0.0906153	0.111283	0.166928	1
Galactinol	Hexadecanoate	0.103004	0.694026	-0.134688	0.571294	0.508036	0.237692	1	1	1
Galactinol	Inositol	0.865196	7.32004e-06	0.877021	3.87828e-07	0.891859	-0.0118254	0.00226794	9.15478e-06	1
Galactinol	Inositol-1-phosphate	0.252451	0.328294	0.53386	0.0153312	0.349712	-0.281409	0.606653	0.0639428	1
Galactinol	Isoleucine	0.196078	0.450705	0.703272	0.000541826	0.0614058	-0.507194	0.672037	0.00487901	0.487421
Galactinol	Lactate	-0.0808824	0.757633	0.142911	0.547798	0.533081	-0.223793	1	1	1
Galactinol	Linoleate	-0.281863	0.27306	-0.271735	0.246473	0.975755	-0.0101277	0.591599	0.619148	1
Galactinol	Lysine	0.24157	0.350258	0.741243	0.000184362	0.0501839	-0.499674	0.672037	0.00166981	0.487421
Galactinol	Malate	0.411765	0.10054	0.80331	1.99893e-05	0.0633349	-0.391545	0.391614	0.000261591	0.487421
Galactinol	Methionine	0.513795	0.0348836	0.495102	0.0264498	0.944607	0.018693	0.249394	0.107747	1
Galactinol	Nicotianamine	-0.120172	0.645939	0.246984	0.29381	0.301423	-0.367156	1	0.711215	1
Galactinol	Phenylalanine	0.355392	0.161541	0.825433	7.44529e-06	0.0262648	-0.47004	0.435662	0.000174401	0.476755
Galactinol	Phosphorate	0.166667	0.522603	0.248966	0.289828	0.811497	-0.0822991	0.672037	0.711215	1
Galactinol	Pipecolate	0.505833	0.0383051	0.733788	0.000231011	0.292673	-0.227955	0.249394	0.00263396	1
Galactinol	Proline	0.634804	0.0061887	0.58465	0.00678141	0.82474	0.0501538	0.0700089	0.0491838	1
Galactinol	Putrescine	0.39951	0.112118	0.445824	0.0488207	0.875794	-0.0463141	0.435662	0.199151	1
Galactinol	Pyroglutamate	0.762255	0.000374944	0.722828	0.000317711	0.807291	0.0394267	0.0136005	0.00346729	1
Galactinol	Raffinose	0.529412	0.0288557	0.550997	0.0118044	0.932684	-0.0215856	0.249394	0.0639428	1
Galactinol	Salicylate	0.437768	0.078844	0.582926	0.00698663	0.584375	-0.145158	0.391614	0.0491838	1
Galactinol	Serine	0.666667	0.00346996	0.624295	0.003259	0.840341	0.0423718	0.0519955	0.0203829	1
Galactinol	Shikimate	0.560393	0.0192937	0.817326	1.08546e-05	0.153345	-0.256934	0.124794	0.000211913	0.668472
Galactinol	Spermidine	0.142331	0.585798	0.225649	0.338784	0.811021	-0.0833174	1	0.741699	1
Galactinol	Stearate	-0.214592	0.408184	-0.628808	0.0029797	0.148493	0.414216	0.672037	0.0186057	0.668472
Galactinol	Succinate	0.647059	0.0049914	0.627304	0.0030705	0.926562	0.0197553	0.0700089	0.0186057	1
Galactinol	Sucrose	0.357843	0.158464	0.614517	0.00393929	0.343695	-0.256674	0.435662	0.0203829	1
Galactinol	Tetracosanoate	-0.0358481	0.891355	-0.218688	0.354285	0.605492	0.18284	1	0.741699	1
Galactinol	Tetradecanoate	0.60049	0.0108079	0.291839	0.211846	0.275772	0.308651	0.104067	0.557652	1
Galactinol	Threonate	0.512255	0.0355265	0.817601	1.07202e-05	0.105775	-0.305346	0.249394	0.000211913	0.592739
Galactinol	Threonate-1,4-lactone	0.482843	0.0496216	0.859293	1.21816e-06	0.0342799	-0.37645	0.278078	3.90519e-05	0.476755
Galactinol	Threonine	0.406863	0.105064	0.823618	8.11417e-06	0.0413858	-0.416755	0.391614	0.000174401	0.476755
Galactinol	Trehalose	0.589822	0.0126986	0.89056	1.42885e-07	0.0384103	-0.300738	0.106718	8.30063e-06	0.476755
Galactinol	Tyrosine	0.264868	0.304235	0.714071	0.000405636	0.0837594	-0.449203	0.591599	0.00487901	0.592739
Galactinol	Urea	-0.101778	0.697506	0.369312	0.109041	0.174772	-0.47109	1	0.41855	0.668472
Galactinol	Valine	0.199877	0.441802	0.771719	6.7428e-05	0.0227566	-0.571841	0.672037	0.0016581	0.326535
Galactonate	Glucose	0.0625383	0.811537	-0.242266	0.303424	0.390672	0.304804	1	0.711215	1
Galactonate	Glucose-6-phosphate	0.477008	0.0528561	0.528127	0.016684	0.849595	-0.0511188	0.278078	0.0725888	1
Galactonate	Glutamate	0.465972	0.0594012	0.676231	0.00106246	0.379418	-0.210259	0.342557	0.00955886	1
Galactonate	Glutamine	0.15328	0.556975	-0.0890572	0.70887	0.499357	0.242337	0.990143	1	1
Galactonate	Glycerate	0.48589	0.0479931	0.897365	8.22643e-08	0.010143	-0.411475	0.249394	8.30063e-06	0.326535
Galactonate	Glycerol-2-phosphate	0.0589367	0.822223	0.0474926	0.842396	0.974632	0.0114441	1	1	1
Galactonate	Glycerol-3-phosphate	0.282036	0.272753	0.722269	0.00032279	0.0845672	-0.440234	0.591599	0.00346729	0.592739
Galactonate	Glycine	0.400981	0.11068	0.606797	0.00455596	0.439458	-0.205816	0.391614	0.0246141	1
Galactonate	Hexadecanoate	-0.364417	0.150408	-0.0305778	0.898171	0.330247	-0.333839	0.435662	1	1
Galactonate	Inositol	0.647456	0.00495601	0.609061	0.00436736	0.860383	0.0383947	0.0700089	0.0246141	1
Galactonate	Inositol-1-phosphate	0.37523	0.137774	0.730846	0.000252011	0.137469	-0.355616	0.435662	0.00263396	0.668472
Galactonate	Isoleucine	0.20233	0.436103	0.840006	3.59442e-06	0.00487408	-0.637676	0.672037	4.35939e-05	0.291058
Galactonate	Lactate	0.142244	0.586031	0.172831	0.466204	0.930738	-0.0305874	1	0.800973	1
Galactonate	Linoleate	-0.38504	0.126963	-0.162387	0.493963	0.502293	-0.222652	0.435662	0.915351	1
Galactonate	Lysine	0.190184	0.464697	0.669692	0.00123785	0.0870053	-0.479508	0.672037	0.00955886	0.592739
Galactonate	Malate	0.751686	0.000502403	0.853591	1.70406e-06	0.417805	-0.101905	0.0197622	4.35939e-05	1
Galactonate	Methionine	0.6	0.0108895	0.570511	0.00861947	0.901065	0.0294886	0.104067	0.052133	1
Galactonate	Nicotianamine	-0.00552147	0.983221	0.213772	0.365473	0.5373	-0.219294	1	0.741699	1
Galactonate	Phenylalanine	0.267321	0.29961	0.737641	0.000205779	0.0628751	-0.47032	0.591599	0.00166981	0.487421
Galactonate	Phosphorate	0.226855	0.381249	0.329814	0.155579	0.75684	-0.102959	0.672037	0.473592	1
Galactonate	Pipecolate	0.525799	0.030173	0.63148	0.00282394	0.658424	-0.105681	0.249394	0.0172415	1
Galactonate	Proline	0.430411	0.0845999	0.548135	0.0123428	0.666952	-0.117724	0.391614	0.0639428	1
Galactonate	Putrescine	0.419375	0.0937953	0.533789	0.0153473	0.680738	-0.114415	0.391614	0.0639428	1
Galactonate	Pyroglutamate	0.426732	0.0875892	0.487551	0.0292152	0.831165	-0.0608185	0.391614	0.107747	1
Galactonate	Raffinose	0.441447	0.0760755	0.486029	0.0297988	0.874896	-0.0445824	0.391614	0.107747	1
Galactonate	Salicylate	0.499387	0.0412571	0.801515	2.15397e-05	0.12454	-0.302129	0.249394	0.000262416	0.668472
Galactonate	Serine	0.305334	0.233356	0.55623	0.0108695	0.387367	-0.250896	0.591599	0.0639428	1
Galactonate	Shikimate	0.786503	0.000180623	0.948604	1.97093e-10	0.036328	-0.162101	0.0136005	9.51441e-08	0.476755
Galactonate	Spermidine	0.0798036	0.760776	0.28604	0.221486	0.552703	-0.206236	1	0.619148	1
Galactonate	Stearate	-0.660123	0.00392862	-0.647552	0.00202312	0.951481	-0.0125709	0.0519955	0.0172415	1
Galactonate	Succinate	0.560393	0.0192937	0.725288	0.000296159	0.429215	-0.164896	0.124794	0.00346729	1
Galactonate	Sucrose	0.16309	0.53169	0.386418	0.0923859	0.500711	-0.223328	0.672037	0.270131	1
Galactonate	Tetracosanoate	-0.521971	0.0316185	-0.349339	0.131112	0.552554	-0.172632	0.249394	0.41855	1
Galactonate	Tetradecanoate	0.206009	0.427625	0.00301889	0.989922	0.56818	0.20299	0.672037	1	1
Galactonate	Threonate	0.719804	0.0011223	0.90944	2.79014e-08	0.0873202	-0.189637	0.0343211	1.99066e-06	0.592739
Galactonate	Threonate-1,4-lactone	0.739424	0.000693509	0.909783	2.70016e-08	0.109841	-0.170359	0.0197622	1.52441e-06	0.63628
Galactonate	Threonine	0.755365	0.000454486	0.8551	1.56131e-06	0.422475	-0.0997355	0.0197622	3.90519e-05	1
Galactonate	Trehalose	0.771779	0.000284367	0.886044	2.02137e-07	0.294292	-0.114265	0.0136005	9.15478e-06	1
Galactonate	Tyrosine	0.32638	0.201052	0.835414	4.55539e-06	0.0162893	-0.509034	0.496718	7.0905e-05	0.326535
Galactonate	Urea	0.240491	0.35248	0.212077	0.369378	0.933863	0.0284138	0.672037	0.741699	1
Galactonate	Valine	0.257669	0.318053	0.851327	1.93954e-06	0.00571928	-0.593658	0.606653	4.35939e-05	0.291058
Glucose	Glucose-6-phosphate	0.205882	0.427915	0.309139	0.184755	0.758996	-0.103256	0.672037	0.507335	1
Glucose	Glutamate	0.367647	0.146554	-0.00150376	0.99498	0.28333	0.369151	0.435662	1	1
Glucose	Glutamine	0.566176	0.0178228	0.0796992	0.738374	0.119418	0.486477	0.111283	1	0.639367
Glucose	Glycerate	-0.555488	0.0206138	-0.378947	0.0994129	0.528544	-0.17654	0.134325	0.270131	1
Glucose	Glycerol-2-phosphate	-0.514605	0.0345493	-0.684346	0.000874374	0.457285	0.169741	0.249394	0.00955886	1
Glucose	Glycerol-3-phosphate	-0.14951	0.566831	-0.348872	0.131663	0.554102	0.199362	0.990143	0.41855	1
Glucose	Glycine	0.242647	0.348047	-0.395489	0.0843516	0.0650352	0.638136	0.672037	0.262457	0.487421
Glucose	Hexadecanoate	0.491723	0.0449873	-0.380594	0.0978313	0.00926737	0.872317	0.249394	0.270131	0.326535
Glucose	Inositol	0.671569	0.00315573	0.372932	0.105348	0.242546	0.298636	0.0519955	0.41855	1
Glucose	Inositol-1-phosphate	-0.0808824	0.757633	-0.227905	0.333846	0.675823	0.147023	1	0.741699	1
Glucose	Isoleucine	-0.406863	0.105064	-0.318797	0.170698	0.778446	-0.0880658	0.391614	0.507335	1
Glucose	Lactate	-0.365196	0.149472	-0.275188	0.240283	0.780866	-0.0900081	0.435662	0.619148	1
Glucose	Linoleate	-0.144608	0.579755	-0.473288	0.0350534	0.307009	0.32868	1	0.166928	1
Glucose	Lysine	-0.204782	0.430441	0.118976	0.617358	0.364523	-0.323758	0.672037	1	1
Glucose	Malate	-0.333333	0.191058	-0.0646617	0.786515	0.434876	-0.268672	0.496718	1	1
Glucose	Methionine	-0.203556	0.433267	-0.0903956	0.704681	0.748323	-0.11316	0.672037	1	1
Glucose	Nicotianamine	0.240343	0.352785	0.159066	0.502957	0.814428	0.0812776	0.672037	0.915351	1
Glucose	Phenylalanine	-0.335784	0.187614	0.123355	0.604372	0.189695	-0.459139	0.470854	1	0.884291
Glucose	Phosphorate	-0.0686275	0.793542	-0.043609	0.855148	0.944557	-0.0250184	1	1	1
Glucose	Pipecolate	0.100675	0.70064	-0.0241237	0.919589	0.728774	0.124799	1	1	1
Glucose	Proline	0.455882	0.0658947	0.0105303	0.964855	0.182092	0.445352	0.38666	1	0.668472
Glucose	Putrescine	-0.259804	0.313917	0.0631817	0.791297	0.361741	-0.322986	0.606653	1	1
Glucose	Pyroglutamate	0.205882	0.427915	0.115789	0.626879	0.797598	0.0900929	0.672037	1	1
Glucose	Raffinose	0.615196	0.00857557	0.281415	0.229376	0.235635	0.333781	0.104067	0.619148	0.884291
Glucose	Salicylate	-0.307787	0.229432	-0.404511	0.0768844	0.758559	0.0967246	0.591599	0.262457	1
Glucose	Serine	0.279412	0.27743	-0.150376	0.526855	0.224292	0.429788	0.591599	1	0.884291
Glucose	Shikimate	-0.0674433	0.797034	-0.11747	0.621851	0.888786	0.0500267	1	1	1
Glucose	Spermidine	0.00368098	0.988813	-0.0977444	0.681832	0.778021	0.101425	1	1	1
Glucose	Stearate	0.106683	0.683621	-0.0796992	0.738374	0.604438	0.186382	1	1	1
Glucose	Succinate	0.0220588	0.93303	-0.222556	0.345621	0.491271	0.244615	1	0.741699	1
Glucose	Sucrose	0.870098	5.62745e-06	0.646617	0.00206382	0.1181	0.223481	0.000533326	0.0172415	0.639367
Glucose	Tetracosanoate	0.252173	0.328846	-0.289956	0.214945	0.123252	0.542129	0.606653	0.557652	0.668472
Glucose	Tetradecanoate	0.651961	0.00456835	0.284211	0.224585	0.177707	0.36775	0.0700089	0.619148	0.668472
Glucose	Threonate	-0.313725	0.220104	-0.297744	0.20232	0.96104	-0.0159811	0.591599	0.557652	1
Glucose	Threonate-1,4-lactone	-0.42402	0.0898417	-0.207597	0.37981	0.502649	-0.216423	0.391614	0.741699	1
Glucose	Threonine	-0.178922	0.492021	-0.0977444	0.681832	0.818516	-0.0811772	0.672037	1	1
Glucose	Trehalose	-0.0478234	0.855375	-0.00601504	0.979921	0.907697	-0.0418084	1	1	1
Glucose	Tyrosine	-0.41447	0.0981042	-0.0917638	0.700408	0.333574	-0.322706	0.391614	1	1
Glucose	Urea	-0.193746	0.456215	0.266165	0.256671	0.193807	-0.459912	0.672037	0.665045	0.884291
Glucose	Valine	-0.374004	0.139169	-0.240602	0.306861	0.682443	-0.133402	0.435662	0.741699	1
Glucose-6-phosphate	Glutamate	0.57598	0.0155318	0.558105	0.0105496	0.941796	0.0178758	0.111283	0.0639428	1
Glucose-6-phosphate	Glutamine	0.335784	0.187614	0.0977811	0.681719	0.486343	0.238003	0.470854	1	1
Glucose-6-phosphate	Glycerate	0.418148	0.0948596	0.473862	0.0348021	0.847092	-0.0557139	0.391614	0.166928	1
Glucose-6-phosphate	Glycerol-2-phosphate	0.217002	0.402812	-0.412731	0.0705205	0.0676857	0.629733	0.672037	0.247509	0.543887
Glucose-6-phosphate	Glycerol-3-phosphate	0.458333	0.0642713	0.187288	0.429129	0.397014	0.271045	0.38666	0.800973	1
Glucose-6-phosphate	Glycine	0.29902	0.243655	0.503197	0.0237192	0.496996	-0.204177	0.591599	0.107747	1
Glucose-6-phosphate	Hexadecanoate	-0.0907419	0.729075	-0.41535	0.0685782	0.330682	0.324608	1	0.247509	1
Glucose-6-phosphate	Inositol	0.531863	0.0279876	0.729598	0.000261403	0.353109	-0.197735	0.249394	0.00263396	1
Glucose-6-phosphate	Inositol-1-phosphate	0.392157	0.1195	0.167043	0.48149	0.495964	0.225114	0.435662	0.804119	1
Glucose-6-phosphate	Isoleucine	0.0514706	0.844467	0.443024	0.0504286	0.239543	-0.391553	1	0.199151	1
Glucose-6-phosphate	Lactate	0.355392	0.161541	-0.119594	0.615519	0.173007	0.474986	0.435662	1	0.668472
Glucose-6-phosphate	Linoleate	-0.286765	0.264446	-0.562288	0.00986307	0.344544	0.275524	0.591599	0.0639428	1
Glucose-6-phosphate	Lysine	0.0331085	0.899617	0.60565	0.00465401	0.0638244	-0.572542	1	0.0246141	0.487421
Glucose-6-phosphate	Malate	0.367647	0.146554	0.516736	0.0196552	0.605952	-0.149089	0.435662	0.0815017	1
Glucose-6-phosphate	Methionine	0.288167	0.262014	0.374529	0.103748	0.787861	-0.0863626	0.591599	0.270131	1
Glucose-6-phosphate	Nicotianamine	-0.0527284	0.840711	0.255657	0.27663	0.383928	-0.308385	1	0.711215	1
Glucose-6-phosphate	Phenylalanine	0.0196078	0.940458	0.607223	0.00451991	0.0577311	-0.587616	1	0.0246141	0.487421
Glucose-6-phosphate	Phosphorate	0.546569	0.0231938	0.488153	0.0289864	0.824916	0.0584152	0.199125	0.107747	1
Glucose-6-phosphate	Pipecolate	0.712095	0.0013418	0.43062	0.058043	0.232648	0.281475	0.0343211	0.247509	0.884291
Glucose-6-phosphate	Proline	0.607843	0.00964035	0.535741	0.0149071	0.766167	0.072102	0.104067	0.0639428	1
Glucose-6-phosphate	Putrescine	0.132353	0.612593	0.738149	0.000202637	0.0242333	-0.605796	1	0.00166981	0.379384
Glucose-6-phosphate	Pyroglutamate	0.39951	0.112118	0.524257	0.0176499	0.659277	-0.124747	0.435662	0.0796659	1
Glucose-6-phosphate	Raffinose	0.335784	0.187614	0.307866	0.186664	0.931225	0.0279183	0.470854	0.507335	1
Glucose-6-phosphate	Salicylate	0.512569	0.0353947	0.453554	0.0445858	0.83096	0.0590151	0.249394	0.199151	1
Glucose-6-phosphate	Serine	0.664216	0.00363635	0.470854	0.0361349	0.423021	0.193362	0.0519955	0.166928	1
Glucose-6-phosphate	Shikimate	0.575107	0.0157258	0.624483	0.00324698	0.830623	-0.0493751	0.111283	0.0203829	1
Glucose-6-phosphate	Spermidine	-0.0773007	0.768083	0.416698	0.0675942	0.14874	-0.493999	1	0.247509	0.668472
Glucose-6-phosphate	Stearate	-0.1729	0.506939	-0.749154	0.000143923	0.0273426	0.576254	0.672037	0.0016581	0.476755
Glucose-6-phosphate	Succinate	0.669118	0.00330981	0.641595	0.00229425	0.893615	0.027523	0.0519955	0.0172415	1
Glucose-6-phosphate	Sucrose	0.154412	0.554032	0.810079	1.49764e-05	0.00709972	-0.655667	0.927357	0.000261591	0.326535
Glucose-6-phosphate	Tetracosanoate	0.053154	0.839441	-0.411179	0.0716909	0.174354	0.464333	1	0.247509	0.668472
Glucose-6-phosphate	Tetradecanoate	0.377451	0.135273	0.356525	0.122835	0.946573	0.0209259	0.435662	0.41855	1
Glucose-6-phosphate	Threonate	0.578431	0.0149969	0.522753	0.0180373	0.824614	0.0556784	0.111283	0.0796659	1
Glucose-6-phosphate	Threonate-1,4-lactone	0.428922	0.085801	0.556057	0.0108994	0.640519	-0.127136	0.391614	0.0639428	1
Glucose-6-phosphate	Threonine	0.580882	0.0144767	0.602482	0.00493398	0.926614	-0.0215998	0.111283	0.0491838	1
Glucose-6-phosphate	Trehalose	0.217045	0.402717	0.627304	0.0030705	0.15247	-0.410259	0.672037	0.0186057	0.668472
Glucose-6-phosphate	Tyrosine	0.0367873	0.888525	0.559067	0.0103883	0.0994093	-0.52228	1	0.0639428	0.592739
Glucose-6-phosphate	Urea	0.24157	0.350258	0.0300865	0.899799	0.548872	0.211483	0.672037	1	1
Glucose-6-phosphate	Valine	-0.0931944	0.722022	0.517488	0.0194468	0.0648365	-0.610682	1	0.0796659	0.487421
Glutamate	Glutamine	0.843137	2.13281e-05	0.481203	0.031711	0.0499942	0.361934	0.00226794	0.117727	0.487421
Glutamate	Glycerate	0.0662171	0.800654	0.520301	0.0186832	0.157265	-0.454084	1	0.0796659	0.668472
Glutamate	Glycerol-2-phosphate	0.224442	0.386469	0.111282	0.640444	0.74667	0.11316	0.672037	1	1
Glutamate	Glycerol-3-phosphate	0.335784	0.187614	0.580451	0.00729007	0.38457	-0.244667	0.470854	0.0491838	1
Glutamate	Glycine	0.671569	0.00315573	0.33985	0.142637	0.202781	0.331719	0.0519955	0.473592	0.884291
Glutamate	Hexadecanoate	0.104231	0.690551	-0.0985333	0.679395	0.572916	0.202764	1	1	1
Glutamate	Inositol	0.759804	0.000401789	0.625564	0.00317835	0.468451	0.13424	0.0136005	0.0203829	1
Glutamate	Inositol-1-phosphate	0.144608	0.579755	0.358782	0.120315	0.524194	-0.214174	1	0.41855	1
Glutamate	Isoleucine	0.316176	0.216327	0.845113	2.73764e-06	0.0115587	-0.528936	0.591599	4.35939e-05	0.326535
Glutamate	Lactate	-0.254902	0.32346	0.347368	0.133449	0.0842602	-0.60227	0.606653	0.41855	0.592739
Glutamate	Linoleate	-0.10049	0.701167	-0.322799	0.165093	0.516856	0.222309	1	0.507335	1
Glutamate	Lysine	0.377682	0.135014	0.861447	1.069e-06	0.0124863	-0.483764	0.435662	3.90519e-05	0.326535
Glutamate	Malate	0.161765	0.535076	0.705263	0.000514145	0.0477326	-0.543498	0.682128	0.00487901	0.487421
Glutamate	Methionine	0.39485	0.116758	0.757817	0.000108601	0.112025	-0.362967	0.435662	0.0016581	0.63628
Glutamate	Nicotianamine	-0.167995	0.519246	0.456843	0.0428722	0.0662363	-0.624838	0.672037	0.199151	0.543887
Glutamate	Phenylalanine	0.495098	0.0433144	0.902595	5.23974e-08	0.00895962	-0.407497	0.249394	4.89354e-06	0.326535
Glutamate	Phosphorate	0.257353	0.318668	-0.0315789	0.894854	0.413925	0.288932	0.606653	1	1
Glutamate	Pipecolate	0.423573	0.0902161	0.551076	0.0117899	0.6418	-0.127503	0.391614	0.0639428	1
Glutamate	Proline	0.708333	0.00146105	0.903347	4.90044e-08	0.0929728	-0.195014	0.0452076	2.24042e-06	0.592739
Glutamate	Putrescine	0.365196	0.149472	0.576909	0.00774311	0.446161	-0.211713	0.435662	0.0491838	1
Glutamate	Pyroglutamate	0.870098	5.62745e-06	0.830075	5.94759e-06	0.687641	0.0400229	0.000533326	0.000144269	1
Glutamate	Raffinose	0.303922	0.235636	0.258089	0.271927	0.890306	0.0458327	0.591599	0.711215	1
Glutamate	Salicylate	0.407112	0.10483	0.679699	0.000978282	0.272039	-0.272587	0.391614	0.00955886	1
Glutamate	Serine	0.77451	0.000262068	0.869173	6.56904e-07	0.40868	-0.0946631	0.0136005	1.69465e-05	1
Glutamate	Shikimate	0.267321	0.29961	0.567772	0.00901872	0.304938	-0.300451	0.591599	0.0554902	1
Glutamate	Spermidine	0.202454	0.435815	0.419549	0.0655483	0.502773	-0.217095	0.672037	0.247509	1
Glutamate	Stearate	-0.229307	0.375982	-0.398496	0.0818054	0.601652	0.169189	0.672037	0.262457	1
Glutamate	Succinate	0.735294	0.000770053	0.816541	1.12472e-05	0.567779	-0.0812472	0.0197622	0.000261591	1
Glutamate	Sucrose	0.345588	0.174252	0.473684	0.03488	0.668817	-0.128096	0.470854	0.166928	1
Glutamate	Tetracosanoate	0.202727	0.435183	0.0151809	0.94935	0.597816	0.187546	0.672037	1	1
Glutamate	Tetradecanoate	0.769608	0.00030321	0.449624	0.0467019	0.138137	0.319984	0.0136005	0.199151	0.668472
Glutamate	Threonate	0.406863	0.105064	0.670677	0.00120997	0.292222	-0.263814	0.391614	0.00955886	1
Glutamate	Threonate-1,4-lactone	0.367647	0.146554	0.726589	0.000285276	0.137676	-0.358942	0.435662	0.00346729	0.668472
Glutamate	Threonine	0.169118	0.516418	0.744361	0.000167396	0.0287158	-0.575243	0.672037	0.0016581	0.476755
Glutamate	Trehalose	0.317597	0.214158	0.652632	0.00181361	0.211536	-0.335035	0.591599	0.0172415	0.884291
Glutamate	Tyrosine	0.32618	0.201344	0.861226	1.08351e-06	0.00784508	-0.535046	0.496718	3.90519e-05	0.326535
Glutamate	Urea	-0.297977	0.245383	0.613534	0.00401374	0.00463442	-0.911511	0.591599	0.0246141	0.291058
Glutamate	Valine	0.272226	0.290488	0.83609	4.40125e-06	0.0100688	-0.563865	0.591599	7.0905e-05	0.326535
Glutamine	Glycerate	-0.293072	0.253614	-0.189474	0.423665	0.760247	-0.103598	0.591599	0.800973	1
Glutamine	Glycerol-2-phosphate	0.0644806	0.805787	0.355042	0.124512	0.395537	-0.290562	1	0.41855	1
Glutamine	Glycerol-3-phosphate	0.127451	0.62593	0.130827	0.582473	0.99241	-0.00337609	1	1	1
Glutamine	Glycine	0.598039	0.0112211	-0.0541353	0.820674	0.0391834	0.652175	0.106718	1	0.476755
Glutamine	Hexadecanoate	0.296751	0.247425	0.342234	0.139677	0.88835	-0.0454834	0.591599	0.473592	1
Glutamine	Inositol	0.64951	0.00477609	0.204511	0.38709	0.116161	0.444999	0.0700089	0.741699	0.639367
Glutamine	Inositol-1-phosphate	0.0147059	0.955327	-0.05566	0.815706	0.845288	0.0703659	1	1	1
Glutamine	Isoleucine	0.125	0.632641	0.141353	0.552214	0.963205	-0.0163534	1	1	1
Glutamine	Lactate	-0.382353	0.129863	0.00451128	0.98494	0.259058	-0.386864	0.435662	1	1
Glutamine	Linoleate	0.0833333	0.750505	0.163281	0.491557	0.821926	-0.0799474	1	0.915351	1
Glutamine	Lysine	0.293072	0.253614	0.343374	0.138277	0.876715	-0.0503021	0.591599	0.41855	1
Glutamine	Malate	-0.252451	0.328294	0.0796992	0.738374	0.349143	-0.33215	0.606653	1	1
Glutamine	Methionine	0.150828	0.563377	0.289266	0.216088	0.686269	-0.138438	0.990143	0.557652	1
Glutamine	Nicotianamine	-0.127529	0.625717	0.61817	0.00367254	0.0184764	-0.745699	1	0.0203829	0.326535
Glutamine	Phenylalanine	0.335784	0.187614	0.282061	0.228262	0.86924	0.0537234	0.470854	0.619148	1
Glutamine	Phosphorate	0.0269608	0.918191	-0.378947	0.0994129	0.238077	0.405908	1	0.270131	1
Glutamine	Pipecolate	0.22345	0.388627	0.0836791	0.72578	0.691101	0.139771	0.672037	1	1
Glutamine	Proline	0.54902	0.0224611	0.486649	0.0295599	0.813125	0.0623705	0.199125	0.107747	1
Glutamine	Putrescine	0.137255	0.599369	0.0977811	0.681719	0.911678	0.0394738	1	1	1
Glutamine	Pyroglutamate	0.740196	0.00067992	0.621053	0.00347281	0.534464	0.119143	0.0197622	0.0203829	1
Glutamine	Raffinose	0.301471	0.239624	-0.130926	0.582187	0.219835	0.432396	0.591599	1	0.884291
Glutamine	Salicylate	0.0772532	0.768222	-0.0481203	0.840339	0.727902	0.125374	1	1	1
Glutamine	Serine	0.607843	0.00964035	0.479699	0.0323261	0.612308	0.128144	0.104067	0.156007	1
Glutamine	Shikimate	-0.101778	0.697506	-0.168675	0.477156	0.85018	0.0668968	1	0.804119	1
Glutamine	Spermidine	0.195092	0.453031	0.297744	0.20232	0.761756	-0.102652	0.672037	0.557652	1
Glutamine	Stearate	-0.035561	0.89222	0.181955	0.442621	0.542912	-0.217516	1	0.800973	1
Glutamine	Succinate	0.414216	0.0983312	0.207519	0.379993	0.523735	0.206697	0.391614	0.741699	1
Glutamine	Sucrose	0.605392	0.0100178	0.15188	0.522682	0.128527	0.453512	0.104067	1	0.668472
Glutamine	Tetracosanoate	0.443774	0.0743611	0.670239	0.0012223	0.354362	-0.226465	0.38666	0.00955886	1
Glutamine	Tetradecanoate	0.946078	9.65394e-09	0.876692	3.96792e-07	0.2316	0.0693867	0.000110108	9.15478e-06	0.884291
Glutamine	Threonate	0.0441176	0.866483	-0.0421053	0.860095	0.811062	0.0862229	1	1	1
Glutamine	Threonate-1,4-lactone	0.0490196	0.851794	-0.0353516	0.882372	0.815042	0.0843712	1	1	1
Glutamine	Threonine	-0.14951	0.566831	-0.0165414	0.944817	0.710224	-0.132968	0.990143	1	1
Glutamine	Trehalose	0.0588596	0.822452	-0.115789	0.626879	0.627283	0.174649	1	1	1
Glutamine	Tyrosine	0.071122	0.786199	0.117337	0.622247	0.897179	-0.0462153	1	1	1
Glutamine	Urea	-0.490497	0.0456071	0.511278	0.0212206	0.00227969	-1.00177	0.249394	0.0815017	0.26207
Glutamine	Valine	0.120172	0.645939	0.114286	0.631392	0.986807	0.00588598	1	1	1
Glycerate	Glycerol-2-phosphate	0.433029	0.0825175	0.180171	0.447183	0.435465	0.252859	0.391614	0.800973	1
Glycerate	Glycerol-3-phosphate	0.490497	0.0456071	0.736842	0.000210808	0.259647	-0.246345	0.249394	0.00263396	1
Glycerate	Glycine	-0.0515022	0.844373	0.669173	0.00125275	0.0170747	-0.720675	1	0.00955886	0.326535
Glycerate	Hexadecanoate	-0.586503	0.0133374	-0.0308387	0.897307	0.0755031	-0.555664	0.106718	1	0.543887
Glycerate	Inositol	-0.0551809	0.833398	0.544361	0.0130826	0.0651584	-0.599542	1	0.0639428	0.487421
Glycerate	Inositol-1-phosphate	0.451257	0.0690404	0.717563	0.00036837	0.24868	-0.266306	0.38666	0.00487901	1
Glycerate	Isoleucine	0.297977	0.245383	0.780451	4.91395e-05	0.0405347	-0.482474	0.591599	0.000671062	0.476755
Glycerate	Lactate	0.353158	0.164381	0.0330827	0.889876	0.351926	0.320075	0.435662	1	1
Glycerate	Linoleate	-0.203556	0.433267	-0.0511663	0.830369	0.667116	-0.15239	0.672037	1	1
Glycerate	Lysine	0.133742	0.608833	0.518073	0.019286	0.223675	-0.384331	1	0.0796659	0.884291
Glycerate	Malate	0.77989	0.00022239	0.720301	0.000341233	0.704613	0.059589	0.0136005	0.00346729	1
Glycerate	Methionine	0.4	0.111638	0.485877	0.0298579	0.766867	-0.0858766	0.391614	0.108523	1
Glycerate	Nicotianamine	-0.0263804	0.919947	0.194497	0.411246	0.535928	-0.220878	1	0.800973	1
Glycerate	Phenylalanine	0.207235	0.424819	0.552839	0.0114682	0.253422	-0.345605	0.672037	0.0639428	1
Glycerate	Phosphorate	0.692827	0.0020486	0.479699	0.0323261	0.359392	0.213127	0.0519955	0.156007	1
Glycerate	Pipecolate	0.509214	0.0368222	0.636263	0.00256201	0.598185	-0.127049	0.249394	0.0172415	1
Glycerate	Proline	0.142244	0.586031	0.479128	0.0325623	0.294118	-0.336883	1	0.166928	1
Glycerate	Putrescine	0.203556	0.433267	0.404663	0.0767629	0.537061	-0.201107	0.672037	0.247509	1
Glycerate	Pyroglutamate	0.076027	0.771809	0.338346	0.144526	0.444342	-0.262319	1	0.473592	1
Glycerate	Raffinose	0.0134887	0.959022	0.45523	0.0437063	0.185549	-0.441741	1	0.199151	0.802917
Glycerate	Salicylate	0.641104	0.00554727	0.789474	3.4905e-05	0.390387	-0.148369	0.0700089	0.000464493	1
Glycerate	Serine	0.223176	0.389225	0.493233	0.0271142	0.385299	-0.270057	0.672037	0.107747	1
Glycerate	Shikimate	0.56319	0.0185708	0.893073	1.17033e-07	0.0267582	-0.329883	0.111283	8.30063e-06	0.476755
Glycerate	Spermidine	-0.0288521	0.912472	0.321805	0.166474	0.315151	-0.350657	1	0.507335	1
Glycerate	Stearate	-0.433742	0.0819571	-0.589474	0.00623337	0.556253	0.155731	0.391614	0.0491838	1
Glycerate	Succinate	0.328633	0.197778	0.655639	0.00169837	0.218781	-0.327006	0.496718	0.0172415	0.884291
Glycerate	Sucrose	-0.49908	0.0414014	0.267669	0.253891	0.0226785	-0.76675	0.249394	0.665045	0.326535
Glycerate	Tetracosanoate	-0.401374	0.110299	-0.27098	0.24784	0.68304	-0.130394	0.391614	0.619148	1
Glycerate	Tetradecanoate	-0.339669	0.182241	-0.0917293	0.700516	0.468325	-0.24794	0.470854	1	1
Glycerate	Threonate	0.847333	1.76284e-05	0.909774	2.70226e-08	0.438515	-0.0624414	0.00226794	1.52441e-06	1
Glycerate	Threonate-1,4-lactone	0.690374	0.00215713	0.874013	4.76599e-07	0.164949	-0.183639	0.0519955	1.30012e-05	0.668472
Glycerate	Threonine	0.589822	0.0126986	0.804511	1.90059e-05	0.229288	-0.214689	0.106718	0.000261591	0.884291
Glycerate	Trehalose	0.450307	0.0697001	0.84812	2.32143e-06	0.0341899	-0.397814	0.38666	4.35939e-05	0.476755
Glycerate	Tyrosine	0.305521	0.233055	0.705528	0.000510549	0.119012	-0.400007	0.591599	0.00487901	0.639367
Glycerate	Urea	0.66135	0.00383907	0.0270677	0.909812	0.0333073	0.634282	0.0519955	1	0.476755
Glycerate	Valine	0.225767	0.383598	0.803008	2.02433e-05	0.0150642	-0.577241	0.672037	0.000261591	0.326535
Glycerol-2-phosphate	Glycerol-3-phosphate	0.493525	0.0440883	0.50796	0.0222198	0.957423	-0.0144357	0.249394	0.103933	1
Glycerol-2-phosphate	Glycine	-0.0223202	0.932239	0.0999266	0.675097	0.734112	-0.122247	1	1	1
Glycerol-2-phosphate	Hexadecanoate	-0.170606	0.512678	0.585775	0.00665019	0.0194296	-0.756381	0.672037	0.0491838	0.326535
Glycerol-2-phosphate	Inositol	-0.132681	0.611703	-0.27177	0.24641	0.687231	0.139089	1	0.619148	1
Glycerol-2-phosphate	Inositol-1-phosphate	0.358363	0.157816	0.290805	0.213545	0.834162	0.0675584	0.435662	0.557652	1
Glycerol-2-phosphate	Isoleucine	0.477404	0.0526315	0.236947	0.314489	0.440999	0.240457	0.278078	0.741699	1
Glycerol-2-phosphate	Lactate	0.137641	0.598332	0.112796	0.635875	0.94424	0.0248453	1	1	1
Glycerol-2-phosphate	Linoleate	0.257922	0.31756	0.649633	0.00193496	0.156985	-0.391711	0.606653	0.0172415	0.668472
Glycerol-2-phosphate	Lysine	0.364167	0.15071	-0.0212285	0.929214	0.264252	0.385395	0.435662	1	1
Glycerol-2-phosphate	Malate	0.271563	0.291712	-0.0249817	0.916738	0.400323	0.296544	0.591599	1	1
Glycerol-2-phosphate	Methionine	0.287859	0.262546	0.0910136	0.70275	0.570091	0.196846	0.591599	1	1
Glycerol-2-phosphate	Nicotianamine	-0.267386	0.299487	0.247061	0.293655	0.144743	-0.514447	0.591599	0.711215	0.668472
Glycerol-2-phosphate	Phenylalanine	0.483605	0.0492107	-0.112081	0.63803	0.0760687	0.595686	0.249394	1	0.543887
Glycerol-2-phosphate	Phosphorate	0.338523	0.183815	-0.143834	0.545189	0.168259	0.482357	0.470854	1	0.668472
Glycerol-2-phosphate	Pipecolate	0.100005	0.702548	0.162051	0.494871	0.861094	-0.0620458	1	0.915351	1
Glycerol-2-phosphate	Proline	-0.0768807	0.769311	0.0628563	0.792349	0.698137	-0.139737	1	1	1
Glycerol-2-phosphate	Putrescine	0.283963	0.269349	-0.353283	0.126523	0.0669517	0.637245	0.591599	0.41855	0.543887
Glycerol-2-phosphate	Pyroglutamate	0.448884	0.0706964	0.0711599	0.765609	0.253605	0.377724	0.38666	1	1
Glycerol-2-phosphate	Raffinose	-0.332323	0.192489	-0.199625	0.398777	0.691742	-0.132698	0.496718	0.741699	1
Glycerol-2-phosphate	Salicylate	0.4504	0.069635	0.10674	0.654224	0.29486	0.34366	0.38666	1	1
Glycerol-2-phosphate	Serine	0.535685	0.0266742	0.241489	0.305025	0.32977	0.294196	0.206933	0.711215	1
Glycerol-2-phosphate	Shikimate	0.00868541	0.973608	-0.06596	0.782326	0.835936	0.0746454	1	1	1
Glycerol-2-phosphate	Spermidine	0.289277	0.260097	0.0121123	0.959579	0.428638	0.277165	0.591599	1	1
Glycerol-2-phosphate	Stearate	-0.0558347	0.83145	0.209694	0.374905	0.456488	-0.265529	1	0.741699	1
Glycerol-2-phosphate	Succinate	0.250482	0.332207	0.00908424	0.969679	0.494003	0.241398	0.606653	1	1
Glycerol-2-phosphate	Sucrose	-0.481125	0.0505584	-0.540512	0.0138736	0.823642	0.0593877	0.278078	0.0639428	1
Glycerol-2-phosphate	Tetracosanoate	0.284554	0.268309	0.674439	0.0011083	0.144831	-0.389885	0.591599	0.00955886	0.668472
Glycerol-2-phosphate	Tetradecanoate	-0.0434004	0.868636	0.108254	0.649618	0.673418	-0.151654	1	1	1
Glycerol-2-phosphate	Threonate	0.372003	0.141464	0.202124	0.392775	0.60668	0.169879	0.435662	0.741699	1
Glycerol-2-phosphate	Threonate-1,4-lactone	0.293883	0.252241	0.137072	0.564436	0.647796	0.156811	0.591599	1	1
Glycerol-2-phosphate	Threonine	0.0892808	0.733287	-0.0158974	0.946963	0.770215	0.105178	1	1	1
Glycerol-2-phosphate	Trehalose	0.0738259	0.778257	-0.0741879	0.755919	0.681168	0.148014	1	1	1
Glycerol-2-phosphate	Tyrosine	0.360444	0.155242	0.0246124	0.917965	0.328329	0.335832	0.435662	1	1
Glycerol-2-phosphate	Urea	0.147031	0.573349	0.0885713	0.710392	0.869486	0.0584602	0.990143	1	1
Glycerol-2-phosphate	Valine	0.406973	0.10496	0.168058	0.478791	0.46734	0.238915	0.391614	0.804119	1
Glycerol-3-phosphate	Glycine	-0.0294118	0.91078	0.427068	0.0603761	0.178349	-0.456479	1	0.247509	0.668472
Glycerol-3-phosphate	Hexadecanoate	-0.288167	0.262014	0.155698	0.512157	0.208871	-0.443864	0.591599	1	0.884291
Glycerol-3-phosphate	Inositol	0.0882353	0.736305	0.446617	0.0483728	0.277408	-0.358381	1	0.199151	1
Glycerol-3-phosphate	Inositol-1-phosphate	0.870098	5.62745e-06	0.757428	0.000110011	0.34145	0.11267	0.000533326	0.0016581	1
Glycerol-3-phosphate	Isoleucine	0.605392	0.0100178	0.733835	0.000230689	0.514292	-0.128442	0.104067	0.00263396	1
Glycerol-3-phosphate	Lactate	-0.10049	0.701167	0.075188	0.752727	0.625473	-0.175678	1	1	1
Glycerol-3-phosphate	Linoleate	-0.0539216	0.837151	0.163281	0.491557	0.544476	-0.217202	1	0.915351	1
Glycerol-3-phosphate	Lysine	0.465972	0.0594012	0.582832	0.00699796	0.653867	-0.11686	0.342557	0.0491838	1
Glycerol-3-phosphate	Malate	0.362745	0.15243	0.724812	0.000300231	0.136284	-0.362067	0.435662	0.00346729	0.668472
Glycerol-3-phosphate	Methionine	0.278357	0.279324	0.669681	0.00123815	0.146324	-0.391324	0.591599	0.00955886	0.668472
Glycerol-3-phosphate	Nicotianamine	0.356836	0.159723	0.460612	0.0409714	0.729428	-0.103776	0.435662	0.184016	1
Glycerol-3-phosphate	Phenylalanine	0.306373	0.23169	0.497179	0.0257265	0.525716	-0.190807	0.591599	0.107747	1
Glycerol-3-phosphate	Phosphorate	0.681373	0.0025966	0.118797	0.617892	0.0484179	0.562576	0.0519955	1	0.487421
Glycerol-3-phosphate	Pipecolate	0.563537	0.0184828	0.543538	0.0132487	0.936313	0.0199994	0.111283	0.0639428	1
Glycerol-3-phosphate	Proline	0.477941	0.0523285	0.503949	0.0234773	0.924344	-0.0260077	0.278078	0.107747	1
Glycerol-3-phosphate	Putrescine	0.164216	0.528823	0.187288	0.429129	0.9474	-0.0230728	0.672037	0.800973	1
Glycerol-3-phosphate	Pyroglutamate	0.32598	0.201637	0.533835	0.015337	0.476114	-0.207854	0.496718	0.0639428	1
Glycerol-3-phosphate	Raffinose	0.0857843	0.743395	0.376223	0.10207	0.390892	-0.290439	1	0.270131	1
Glycerol-3-phosphate	Salicylate	0.18271	0.482745	0.615038	0.00390031	0.140313	-0.432328	0.672037	0.0203829	0.668472
Glycerol-3-phosphate	Serine	0.541667	0.0247148	0.66015	0.00153705	0.605193	-0.118484	0.199125	0.0127244	1
Glycerol-3-phosphate	Shikimate	0.25138	0.330421	0.668675	0.00126718	0.126515	-0.417296	0.606653	0.00955886	0.668472
Glycerol-3-phosphate	Spermidine	0.403681	0.108076	0.345865	0.135252	0.852071	0.0578166	0.391614	0.41855	1
Glycerol-3-phosphate	Stearate	-0.300429	0.241332	-0.422556	0.0634408	0.696422	0.122127	0.591599	0.247509	1
Glycerol-3-phosphate	Succinate	0.242647	0.348047	0.434586	0.0555188	0.545906	-0.191939	0.672037	0.247509	1
Glycerol-3-phosphate	Sucrose	-0.178922	0.492021	0.0857143	0.719366	0.459764	-0.264636	0.672037	1	1
Glycerol-3-phosphate	Tetracosanoate	-0.0370842	0.88763	-0.0121448	0.959471	0.944872	-0.0249394	1	1	1
Glycerol-3-phosphate	Tetradecanoate	0.137255	0.599369	0.0180451	0.939809	0.739347	0.11921	1	1	1
Glycerol-3-phosphate	Threonate	0.370098	0.143676	0.726316	0.000287533	0.140202	-0.356218	0.435662	0.00346729	0.668472
Glycerol-3-phosphate	Threonate-1,4-lactone	0.448529	0.0709464	0.710794	0.000443476	0.260694	-0.262264	0.38666	0.00487901	1
Glycerol-3-phosphate	Threonine	0.561275	0.0190635	0.744361	0.000167396	0.367115	-0.183086	0.120015	0.0016581	1
Glycerol-3-phosphate	Trehalose	0.322502	0.206773	0.678195	0.00101406	0.173393	-0.355694	0.591599	0.00955886	0.668472
Glycerol-3-phosphate	Tyrosine	0.505212	0.0385823	0.652125	0.00183366	0.537181	-0.146913	0.249394	0.0172415	1
Glycerol-3-phosphate	Urea	0.484366	0.0488027	0.344361	0.137073	0.638325	0.140005	0.249394	0.41855	1
Glycerol-3-phosphate	Valine	0.337216	0.185621	0.753383	0.000125612	0.0809815	-0.416167	0.470854	0.0016581	0.543887
Glycine	Hexadecanoate	-0.219497	0.39729	-0.00376081	0.987445	0.543303	-0.215736	0.672037	1	1
Glycine	Inositol	0.578431	0.0149969	0.299248	0.19994	0.330211	0.279183	0.111283	0.557652	1
Glycine	Inositol-1-phosphate	-0.0661765	0.800774	0.393381	0.0861707	0.181641	-0.459557	1	0.262457	0.668472
Glycine	Isoleucine	0.269608	0.295336	0.642105	0.00226988	0.178724	-0.372497	0.591599	0.0172415	0.668472
Glycine	Lactate	0.0269608	0.918191	0.215038	0.362574	0.595727	-0.188077	1	0.741699	1
Glycine	Linoleate	-0.318627	0.212592	-0.148232	0.532832	0.616423	-0.170396	0.591599	1	1
Glycine	Lysine	0.484366	0.0488027	0.507531	0.0223519	0.932154	-0.0231652	0.249394	0.107747	1
Glycine	Malate	0.186275	0.474095	0.403008	0.0780935	0.508254	-0.216733	0.672037	0.262457	1
Glycine	Methionine	0.521153	0.0319344	0.455745	0.0434387	0.811669	0.0654081	0.249394	0.199151	1
Glycine	Nicotianamine	-0.283262	0.270584	-0.0429704	0.857248	0.491582	-0.240291	0.591599	1	1
Glycine	Phenylalanine	0.558824	0.0197086	0.450545	0.046199	0.686353	0.108278	0.124794	0.199151	1
Glycine	Phosphorate	-0.107843	0.68035	0.535338	0.0149971	0.050487	-0.643181	1	0.0639428	0.487421
Glycine	Pipecolate	0.0662985	0.800414	0.443273	0.0502837	0.256057	-0.376975	1	0.199151	1
Glycine	Proline	0.333333	0.191058	0.414442	0.0692473	0.793682	-0.0811082	0.496718	0.247509	1
Glycine	Putrescine	0.463235	0.0611134	0.512223	0.0209428	0.85856	-0.0489874	0.342557	0.0815017	1
Glycine	Pyroglutamate	0.632353	0.00645379	0.347368	0.133449	0.288741	0.284985	0.0700089	0.41855	1
Glycine	Raffinose	0.0294118	0.91078	-0.020316	0.93225	0.890384	0.0497278	1	1	1
Glycine	Salicylate	0.400981	0.11068	0.711278	0.000437698	0.197646	-0.310297	0.391614	0.00487901	0.884291
Glycine	Serine	0.379902	0.132549	0.508271	0.0221248	0.656625	-0.128369	0.435662	0.103933	1
Glycine	Shikimate	0.321275	0.208603	0.659639	0.00155465	0.203338	-0.338364	0.591599	0.0172415	0.884291
Glycine	Spermidine	0.317792	0.213861	0.427068	0.0603761	0.724677	-0.109276	0.591599	0.247509	1
Glycine	Stearate	-0.328633	0.197778	-0.443609	0.0500892	0.707493	0.114976	0.496718	0.199151	1
Glycine	Succinate	0.612745	0.00891949	0.667669	0.00129679	0.796177	-0.0549241	0.104067	0.00955886	1
Glycine	Sucrose	0.301471	0.239624	0.180451	0.446465	0.721414	0.121019	0.591599	0.800973	1
Glycine	Tetracosanoate	-0.252173	0.328846	-0.298306	0.20143	0.889973	0.046133	0.606653	0.557652	1
Glycine	Tetradecanoate	0.610294	0.00927434	0.153383	0.518525	0.124242	0.456911	0.104067	1	0.668472
Glycine	Threonate	0.257353	0.318668	0.631579	0.00281829	0.182822	-0.374226	0.606653	0.0172415	0.802917
Glycine	Threonate-1,4-lactone	0.318627	0.212592	0.585182	0.00671905	0.345885	-0.266555	0.591599	0.0491838	1
Glycine	Threonine	0.178922	0.492021	0.542857	0.0133872	0.236393	-0.363936	0.672037	0.0639428	0.884291
Glycine	Trehalose	0.320049	0.210444	0.550376	0.0119196	0.426131	-0.230327	0.591599	0.0639428	1
Glycine	Tyrosine	0.334764	0.189043	0.553592	0.0113331	0.445478	-0.218828	0.470854	0.0639428	1
Glycine	Urea	-0.300429	0.241332	-0.249624	0.288513	0.87892	-0.0508052	0.591599	0.711215	1
Glycine	Valine	0.40466	0.107143	0.621053	0.00347281	0.409746	-0.216393	0.391614	0.0203829	1
Hexadecanoate	Inositol	0.201104	0.438947	-0.309891	0.183633	0.146291	0.510995	0.672037	0.507335	0.668472
Hexadecanoate	Inositol-1-phosphate	-0.302882	0.237323	0.447705	0.0477629	0.0277037	-0.750587	0.591599	0.199151	0.476755
Hexadecanoate	Isoleucine	-0.495402	0.0431663	-0.0172997	0.942291	0.145075	-0.478102	0.249394	1	0.668472
Hexadecanoate	Lactate	-0.488044	0.0468658	0.0391125	0.869955	0.112596	-0.527157	0.249394	1	0.63628
Hexadecanoate	Linoleate	0.127529	0.625717	0.865638	8.23878e-07	0.00100378	-0.738109	1	2.90856e-05	0.148958
Hexadecanoate	Lysine	-0.376687	0.136129	-0.115254	0.628483	0.437156	-0.261433	0.435662	1	1
Hexadecanoate	Malate	-0.54813	0.022725	-0.0767206	0.747842	0.135436	-0.47141	0.199125	1	0.668472
Hexadecanoate	Methionine	-0.39816	0.113449	-0.174454	0.461965	0.496876	-0.223706	0.435662	0.800973	1
Hexadecanoate	Nicotianamine	-0.143558	0.582538	0.320891	0.16775	0.186094	-0.464449	1	0.507335	0.802917
Hexadecanoate	Phenylalanine	-0.441447	0.0760755	-0.177577	0.453858	0.414423	-0.26387	0.391614	0.800973	1
Hexadecanoate	Phosphorate	-0.166769	0.522344	0.0812336	0.733511	0.488923	-0.248002	0.672037	1	1
Hexadecanoate	Pipecolate	-0.112408	0.667535	-0.104827	0.660061	0.983041	-0.00758113	1	1	1
Hexadecanoate	Proline	0.188841	0.467914	-0.171558	0.469547	0.312638	0.360399	0.672037	0.804119	1
Hexadecanoate	Putrescine	-0.412017	0.100311	-0.410835	0.0719519	0.996854	-0.00118203	0.391614	0.247509	1
Hexadecanoate	Pyroglutamate	0.0686695	0.793418	-0.114329	0.631262	0.610931	0.182998	1	1	1
Hexadecanoate	Raffinose	0.273452	0.288234	-0.203613	0.389224	0.177133	0.477065	0.591599	0.741699	0.668472
Hexadecanoate	Salicylate	-0.316564	0.215733	-0.197067	0.404972	0.722539	-0.119498	0.591599	0.741699	1
Hexadecanoate	Serine	0.183936	0.47976	-0.00451298	0.984934	0.597482	0.188449	0.672037	1	1
Hexadecanoate	Shikimate	-0.266871	0.300455	-0.0685499	0.773988	0.570335	-0.198321	0.591599	1	1
Hexadecanoate	Spermidine	-0.365869	0.148668	-0.203084	0.390484	0.622459	-0.162785	0.435662	0.741699	1
Hexadecanoate	Stearate	0.716564	0.00121061	0.494171	0.0267793	0.319893	0.222394	0.0343211	0.107747	1
Hexadecanoate	Succinate	-0.268547	0.297314	-0.129372	0.586711	0.687455	-0.139175	0.591599	1	1
Hexadecanoate	Sucrose	0.334764	0.189043	-0.447537	0.0478568	0.0214923	0.782301	0.470854	0.199151	0.326535
Hexadecanoate	Tetracosanoate	0.557841	0.0199719	0.548998	0.0121784	0.971823	0.00884342	0.124794	0.0639428	1
Hexadecanoate	Tetradecanoate	0.315144	0.217913	0.248214	0.291335	0.840273	0.0669305	0.591599	0.711215	1
Hexadecanoate	Threonate	-0.348253	0.170733	-0.0376081	0.874919	0.366627	-0.310645	0.470854	1	1
Hexadecanoate	Threonate-1,4-lactone	-0.604537	0.0101522	-0.102709	0.666545	0.097982	-0.501828	0.104067	1	0.592739
Hexadecanoate	Threonine	-0.484366	0.0488027	-0.266266	0.256485	0.478409	-0.2181	0.249394	0.665045	1
Hexadecanoate	Trehalose	-0.252761	0.327681	-0.215118	0.362389	0.912128	-0.0376423	0.606653	0.741699	1
Hexadecanoate	Tyrosine	-0.531902	0.0279739	-0.132054	0.57891	0.202495	-0.399848	0.206933	1	0.884291
Hexadecanoate	Urea	-0.295706	0.249173	0.116585	0.624496	0.242373	-0.412291	0.591599	1	1
Hexadecanoate	Valine	-0.607975	0.0096203	-0.109064	0.64716	0.0985402	-0.498912	0.104067	1	0.592739
Inositol	Inositol-1-phosphate	0.120098	0.646143	0.376833	0.10147	0.444946	-0.256735	1	0.270131	1
Inositol	Isoleucine	-0.0147059	0.955327	0.512782	0.0207797	0.107309	-0.527488	1	0.0815017	0.592739
Inositol	Lactate	-0.17402	0.50415	-0.0962406	0.686487	0.826151	-0.077779	0.672037	1	1
Inositol	Linoleate	-0.352941	0.164658	-0.358164	0.121001	0.986783	0.00522296	0.470854	0.41855	1
Inositol	Lysine	0.142244	0.586031	0.668675	0.00126718	0.0653366	-0.526431	1	0.00955886	0.487421
Inositol	Malate	0.17402	0.50415	0.691729	0.000728485	0.0612672	-0.51771	0.672037	0.00955886	0.487421
Inositol	Methionine	0.311465	0.223625	0.439172	0.052706	0.67964	-0.127707	0.591599	0.199151	1
Inositol	Nicotianamine	0.0416922	0.873767	0.389749	0.089373	0.305546	-0.348057	1	0.262457	1
Inositol	Phenylalanine	0.166667	0.522603	0.720572	0.000338642	0.0401641	-0.553905	0.672037	0.00346729	0.476755
Inositol	Phosphorate	0.164216	0.528823	0.245113	0.2976	0.814902	-0.0808971	0.672037	0.711215	1
Inositol	Pipecolate	0.462861	0.0613501	0.67471	0.00110126	0.377665	-0.211849	0.38666	0.00955886	1
Inositol	Proline	0.710784	0.00138239	0.609252	0.00435178	0.615935	0.101533	0.0343211	0.0246141	1
Inositol	Putrescine	0.245098	0.343047	0.478375	0.0328752	0.453244	-0.233277	0.672037	0.166928	1
Inositol	Pyroglutamate	0.666667	0.00346996	0.694737	0.000675272	0.884702	-0.0280702	0.0519955	0.00955886	1
Inositol	Raffinose	0.686275	0.00234904	0.677954	0.00101992	0.965606	0.00832097	0.0519955	0.00955886	1
Inositol	Salicylate	0.220724	0.394592	0.421053	0.0644881	0.533811	-0.200329	0.672037	0.247509	1
Inositol	Serine	0.556373	0.0203706	0.559398	0.0103333	0.990287	-0.00302595	0.124794	0.0639428	1
Inositol	Shikimate	0.425506	0.0886023	0.652109	0.00183428	0.36849	-0.226603	0.391614	0.0172415	1
Inositol	Spermidine	0.13865	0.595626	0.288722	0.216993	0.662299	-0.150071	1	0.557652	1
Inositol	Stearate	-0.245248	0.342741	-0.609023	0.00437051	0.205404	0.363774	0.672037	0.0246141	0.884291
Inositol	Succinate	0.468137	0.0580719	0.524812	0.0175087	0.83478	-0.0566748	0.342557	0.0796659	1
Inositol	Sucrose	0.595588	0.0116467	0.789474	3.4905e-05	0.287644	-0.193885	0.106718	0.000464493	1
Inositol	Tetracosanoate	-0.0939467	0.719863	-0.277811	0.235648	0.596487	0.183865	1	0.619148	1
Inositol	Tetradecanoate	0.720588	0.00110174	0.335338	0.148357	0.12072	0.38525	0.0343211	0.473592	0.668472
Inositol	Threonate	0.301471	0.239624	0.634586	0.00265141	0.224977	-0.333116	0.591599	0.0172415	0.884291
Inositol	Threonate-1,4-lactone	0.22549	0.384197	0.687477	0.000809759	0.0890349	-0.461986	0.672037	0.00955886	0.592739
Inositol	Threonine	0.269608	0.295336	0.742857	0.000175404	0.0594004	-0.473249	0.591599	0.00166981	0.487421
Inositol	Trehalose	0.515022	0.0343781	0.784962	4.1498e-05	0.175767	-0.269941	0.249394	0.000587178	0.668472
Inositol	Tyrosine	0.0453709	0.862724	0.588943	0.00629179	0.0805681	-0.543572	1	0.0491838	0.543887
Inositol	Urea	-0.120172	0.645939	0.303759	0.192914	0.228716	-0.423931	1	0.557652	0.884291
Inositol	Valine	0.0576334	0.826097	0.631579	0.00281829	0.0572071	-0.573946	1	0.0172415	0.487421
Inositol-1-phosphate	Isoleucine	0.362745	0.15243	0.569387	0.00878155	0.460137	-0.206642	0.435662	0.052133	1
Inositol-1-phosphate	Lactate	-0.0147059	0.955327	-0.00977811	0.967364	0.989104	-0.00492777	1	1	1
Inositol-1-phosphate	Linoleate	-0.120098	0.646143	0.36131	0.117536	0.166715	-0.481408	1	0.41855	0.668472
Inositol-1-phosphate	Lysine	0.264868	0.304235	0.439172	0.0527063	0.579719	-0.174303	0.591599	0.199151	1
Inositol-1-phosphate	Malate	0.372549	0.140836	0.604739	0.00473318	0.391583	-0.23219	0.435662	0.0246141	1
Inositol-1-phosphate	Methionine	0.244022	0.345237	0.327807	0.15826	0.800237	-0.0837853	0.672037	0.473592	1
Inositol-1-phosphate	Nicotianamine	0.447578	0.0716201	0.427226	0.0602707	0.9444	0.0203524	0.38666	0.247509	1
Inositol-1-phosphate	Phenylalanine	0.0833333	0.750505	0.396539	0.0834561	0.351845	-0.313205	1	0.262457	1
Inositol-1-phosphate	Phosphorate	0.573529	0.0160815	0.388116	0.0908408	0.500422	0.185414	0.111283	0.262457	1
Inositol-1-phosphate	Pipecolate	0.577042	0.0152983	0.512445	0.020878	0.798837	0.0645974	0.111283	0.0815017	1
Inositol-1-phosphate	Proline	0.286765	0.264446	0.282919	0.226789	0.990749	0.00384522	0.591599	0.619148	1
Inositol-1-phosphate	Putrescine	0.0661765	0.800774	0.0331076	0.889794	0.926807	0.0330689	1	1	1
Inositol-1-phosphate	Pyroglutamate	0.102941	0.694205	0.231666	0.325711	0.713226	-0.128725	1	0.741699	1
Inositol-1-phosphate	Raffinose	0.186275	0.474095	0.509597	0.0217223	0.300443	-0.323323	0.672037	0.103933	1
Inositol-1-phosphate	Salicylate	0.0147149	0.9553	0.40692	0.074977	0.247689	-0.392205	1	0.247509	1
Inositol-1-phosphate	Serine	0.362745	0.15243	0.357277	0.121991	0.986112	0.0054679	0.435662	0.41855	1
Inositol-1-phosphate	Shikimate	0.354384	0.162818	0.74049	0.000188675	0.107362	-0.386106	0.435662	0.00166981	0.63628
Inositol-1-phosphate	Spermidine	0.339878	0.181955	0.00150432	0.994978	0.32878	0.338373	0.470854	1	1
Inositol-1-phosphate	Stearate	-0.273452	0.288234	-0.306882	0.188148	0.919424	0.0334304	0.591599	0.507335	1
Inositol-1-phosphate	Succinate	0.0318627	0.903377	0.315908	0.174823	0.413355	-0.284046	1	0.507335	1
Inositol-1-phosphate	Sucrose	0.00980392	0.970211	0.108311	0.649443	0.783987	-0.0985075	1	1	1
Inositol-1-phosphate	Tetracosanoate	-0.190366	0.464263	-0.0903606	0.704791	0.777235	-0.100005	0.672037	1	1
Inositol-1-phosphate	Tetradecanoate	0.0661765	0.800774	0.00676946	0.977403	0.869043	0.059407	1	1	1
Inositol-1-phosphate	Threonate	0.348039	0.171013	0.69199	0.000723745	0.175836	-0.34395	0.470854	0.00955886	0.668472
Inositol-1-phosphate	Threonate-1,4-lactone	0.490196	0.04576	0.643717	0.00219437	0.527233	-0.153521	0.249394	0.0172415	1
Inositol-1-phosphate	Threonine	0.637255	0.00593244	0.578413	0.007548	0.795658	0.0588419	0.0700089	0.0491838	1
Inositol-1-phosphate	Trehalose	0.432863	0.0826485	0.64009	0.00236732	0.413845	-0.207227	0.391614	0.0172415	1
Inositol-1-phosphate	Tyrosine	0.290619	0.257792	0.537246	0.0145746	0.40422	-0.246627	0.591599	0.0639428	1
Inositol-1-phosphate	Urea	0.645003	0.00517796	0.154193	0.516292	0.0903237	0.49081	0.0700089	1	0.592739
Inositol-1-phosphate	Valine	0.188841	0.467914	0.593456	0.00580878	0.172938	-0.404615	0.672037	0.0491838	0.668472
Isoleucine	Lactate	-0.0392157	0.881214	0.407519	0.0745082	0.191057	-0.446734	1	0.247509	0.884291
Isoleucine	Linoleate	-0.0416667	0.873843	-0.207675	0.379627	0.639495	0.166008	1	0.741699	1
Isoleucine	Lysine	0.90374	6.57564e-07	0.838856	3.8167e-06	0.44614	0.0648838	0.00015649	7.0905e-05	1
Isoleucine	Malate	0.220588	0.394889	0.765414	8.40304e-05	0.0296475	-0.544825	0.672037	0.0016581	0.476755
Isoleucine	Methionine	0.602085	0.0105456	0.790209	3.39218e-05	0.298037	-0.188124	0.104067	0.000464493	1
Isoleucine	Nicotianamine	0.277131	0.281536	0.232945	0.322973	0.895793	0.044186	0.591599	0.741699	1
Isoleucine	Phenylalanine	0.867647	6.42647e-06	0.858217	1.29919e-06	0.918471	0.00942962	0.000533326	3.90519e-05	1
Isoleucine	Phosphorate	0.264706	0.304542	0.203008	0.390666	0.85643	0.0616984	0.591599	0.741699	1
Isoleucine	Pipecolate	0.155924	0.550109	0.634001	0.00268321	0.101589	-0.478077	0.893577	0.0172415	0.592739
Isoleucine	Proline	0.262255	0.309209	0.805566	1.81776e-05	0.0191094	-0.543311	0.591599	0.000261591	0.326535
Isoleucine	Putrescine	0.568627	0.0172267	0.551335	0.0117422	0.944345	0.0172923	0.111283	0.0639428	1
Isoleucine	Pyroglutamate	0.482843	0.0496216	0.639098	0.00241658	0.524006	-0.156255	0.278078	0.0172415	1
Isoleucine	Raffinose	-0.198529	0.444951	0.229496	0.330391	0.228237	-0.428025	0.672037	0.741699	0.884291
Isoleucine	Salicylate	0.16309	0.53169	0.882707	2.58815e-07	0.000699858	-0.719617	0.672037	9.15478e-06	0.148958
Isoleucine	Serine	0.242647	0.348047	0.804511	1.90059e-05	0.016706	-0.561864	0.672037	0.000261591	0.326535
Isoleucine	Shikimate	0.0784795	0.764639	0.766567	8.0754e-05	0.00970898	-0.688088	1	0.0016581	0.326535
Isoleucine	Spermidine	0.704295	0.00159866	0.347368	0.133449	0.154931	0.356927	0.0519955	0.41855	0.668472
Isoleucine	Stearate	-0.402207	0.109492	-0.404511	0.0768844	0.993917	0.00230397	0.391614	0.262457	1
Isoleucine	Succinate	0.323529	0.205247	0.867669	7.23912e-07	0.00619027	-0.54414	0.591599	1.69465e-05	0.291058
Isoleucine	Sucrose	-0.409314	0.102784	0.270677	0.248391	0.048396	-0.67999	0.391614	0.665045	0.487421
Isoleucine	Tetracosanoate	-0.212616	0.412618	-0.165472	0.485681	0.892218	-0.0471438	0.672037	0.804119	1
Isoleucine	Tetradecanoate	0.0784314	0.76478	0.142857	0.54795	0.856532	-0.0644258	1	1	1
Isoleucine	Threonate	0.159314	0.541362	0.839098	3.76906e-06	0.00339011	-0.679784	0.893577	4.35939e-05	0.26207
Isoleucine	Threonate-1,4-lactone	0.490196	0.04576	0.867243	7.4394e-07	0.0295131	-0.377047	0.249394	2.90856e-05	0.476755
Isoleucine	Threonine	0.294118	0.251844	0.86015	1.15672e-06	0.00604233	-0.566033	0.591599	3.90519e-05	0.291058
Isoleucine	Trehalose	0.369099	0.144844	0.757895	0.000108321	0.0942852	-0.388796	0.435662	0.0016581	0.592739
Isoleucine	Tyrosine	0.968731	1.732e-10	0.94246	5.32401e-10	0.387853	0.0262714	7.10588e-07	9.51441e-08	1
Isoleucine	Urea	-0.0846107	0.746797	0.378947	0.0994129	0.180217	-0.463558	1	0.270131	0.668472
Isoleucine	Valine	0.891478	1.55797e-06	0.97594	2.35192e-13	0.0317537	-0.0844621	0.000227231	1.60685e-08	0.476755
Lactate	Linoleate	-0.186275	0.474095	-0.133183	0.57564	0.879977	-0.0530916	0.672037	1	1
Lactate	Lysine	-0.171674	0.510003	0.283133	0.226423	0.198103	-0.454807	0.672037	0.619148	0.884291
Lactate	Malate	0.245098	0.343047	0.109774	0.645005	0.698137	0.135324	0.672037	1	1
Lactate	Methionine	0.0282036	0.914433	0.197364	0.40425	0.634101	-0.16916	1	0.741699	1
Lactate	Nicotianamine	-0.239117	0.355321	-0.187713	0.428066	0.88134	-0.0514045	0.672037	0.800973	1
Lactate	Phenylalanine	-0.0759804	0.771945	0.36179	0.117013	0.207338	-0.437771	1	0.41855	0.884291
Lactate	Phosphorate	-0.0490196	0.851794	-0.120301	0.613418	0.842247	0.0712811	1	1	1
Lactate	Pipecolate	-0.0675262	0.79679	0.185451	0.433752	0.479409	-0.252977	1	0.800973	1
Lactate	Proline	-0.345588	0.174252	0.262505	0.263517	0.0812539	-0.608093	0.470854	0.711215	0.543887
Lactate	Putrescine	0.333333	0.191058	0.0714554	0.764662	0.446082	0.261878	0.496718	1	1
Lactate	Pyroglutamate	-0.247549	0.338088	0.266165	0.256671	0.14535	-0.513714	0.672037	0.665045	0.668472
Lactate	Raffinose	-0.276961	0.281843	-0.173063	0.465599	0.761444	-0.103898	0.591599	0.800973	1
Lactate	Salicylate	0.419375	0.0937953	0.374436	0.103841	0.88246	0.0449386	0.391614	0.331741	1
Lactate	Serine	-0.117647	0.652933	0.42406	0.0624065	0.113728	-0.541707	1	0.247509	0.63628
Lactate	Shikimate	0.391171	0.120515	0.0376506	0.874778	0.298117	0.35352	0.435662	1	1
Lactate	Spermidine	-0.168098	0.518986	0.0706767	0.767158	0.505161	-0.238775	0.672037	1	1
Lactate	Stearate	-0.0993256	0.704483	0.148872	0.531044	0.48912	-0.248198	1	1	1
Lactate	Succinate	0.254902	0.32346	0.422556	0.0634408	0.59828	-0.167654	0.606653	0.247509	1
Lactate	Sucrose	-0.193627	0.456497	-0.276692	0.237619	0.807377	0.0830643	0.672037	0.619148	1
Lactate	Tetracosanoate	-0.250936	0.331302	-0.0599647	0.801715	0.586359	-0.190972	0.606653	1	1
Lactate	Tetradecanoate	-0.306373	0.23169	-0.0781955	0.743149	0.509281	-0.228177	0.591599	1	1
Lactate	Threonate	0.27451	0.286298	0.239098	0.309986	0.916326	0.0354121	0.591599	0.741699	1
Lactate	Threonate-1,4-lactone	0.262255	0.309209	0.272283	0.245484	0.976128	-0.0100279	0.591599	0.619148	1
Lactate	Threonine	0.39951	0.112118	0.0932331	0.695829	0.361162	0.306277	0.435662	1	1
Lactate	Trehalose	-0.0613121	0.815171	0.138346	0.560787	0.578277	-0.199658	1	1	1
Lactate	Tyrosine	-0.0220724	0.93299	0.365551	0.112976	0.261369	-0.387623	1	0.41855	1
Lactate	Urea	0.215819	0.405446	0.075188	0.752727	0.690026	0.140631	0.672037	1	1
Lactate	Valine	0.0551809	0.833398	0.305263	0.190609	0.471141	-0.250082	1	0.557652	1
Linoleate	Lysine	-0.196199	0.450422	-0.411455	0.0714819	0.508564	0.215256	0.672037	0.247509	1
Linoleate	Malate	-0.306373	0.23169	-0.24304	0.301834	0.849389	-0.0633326	0.591599	0.711215	1
Linoleate	Methionine	-0.38504	0.126963	-0.363739	0.114908	0.945271	-0.0213005	0.435662	0.41855	1
Linoleate	Nicotianamine	-0.118945	0.649333	0.187854	0.427712	0.390943	-0.306799	1	0.800973	1
Linoleate	Phenylalanine	0.0269608	0.918191	-0.459541	0.0415049	0.146761	0.486502	1	0.184016	0.668472
Linoleate	Phosphorate	-0.321078	0.208898	0.0632054	0.79122	0.272367	-0.384284	0.591599	1	1
Linoleate	Pipecolate	-0.267649	0.298994	-0.172388	0.467366	0.781285	-0.0952612	0.591599	0.800973	1
Linoleate	Proline	-0.421569	0.0919126	-0.368837	0.109533	0.862466	-0.0527316	0.391614	0.41855	1
Linoleate	Putrescine	0.154412	0.554032	-0.547986	0.0123712	0.0326199	0.702398	0.927357	0.0639428	0.476755
Linoleate	Pyroglutamate	-0.181373	0.48601	-0.303236	0.193721	0.719361	0.121863	0.672037	0.557652	1
Linoleate	Raffinose	-0.232843	0.36846	-0.131024	0.5819	0.770228	-0.101819	0.672037	1	1
Linoleate	Salicylate	-0.134887	0.605743	-0.27088	0.248021	0.693778	0.135994	1	0.619148	1
Linoleate	Serine	-0.102941	0.694205	-0.157261	0.507876	0.878286	0.05432	1	0.915351	1
Linoleate	Shikimate	-0.539546	0.0253961	-0.226827	0.3362	0.301787	-0.312719	0.199125	0.741699	1
Linoleate	Spermidine	0.217178	0.402421	-0.20617	0.383167	0.233628	0.423348	0.672037	0.741699	0.884291
Linoleate	Stearate	-0.00858369	0.973917	0.492099	0.0275235	0.129324	-0.500683	1	0.107747	0.668472
Linoleate	Succinate	-0.122549	0.639378	-0.318285	0.171425	0.567075	0.195735	1	0.507335	1
Linoleate	Sucrose	-0.0269608	0.918191	-0.575621	0.00791339	0.0813991	0.54866	1	0.052133	0.543887
Linoleate	Tetracosanoate	0.611889	0.00904212	0.57845	0.00754328	0.885859	0.0334397	0.104067	0.0491838	1
Linoleate	Tetradecanoate	-0.0931373	0.722186	-0.0300978	0.899762	0.860769	-0.0630394	1	1	1
Linoleate	Threonate	-0.343137	0.177531	-0.136945	0.5648	0.542447	-0.206192	0.470854	1	1
Linoleate	Threonate-1,4-lactone	-0.110294	0.673459	-0.21528	0.362019	0.764841	0.104986	1	0.741699	1
Linoleate	Threonine	-0.367647	0.146554	-0.326561	0.159942	0.896988	-0.0410856	0.435662	0.507335	1
Linoleate	Trehalose	-0.667076	0.00344282	-0.311513	0.18123	0.180585	-0.355563	0.0519955	0.507335	0.668472
Linoleate	Tyrosine	-0.145923	0.576276	-0.380504	0.0979172	0.482122	0.234582	0.990143	0.270131	1
Linoleate	Urea	-0.331085	0.194252	-0.115124	0.628874	0.526811	-0.215961	0.496718	1	1
Linoleate	Valine	0.0662171	0.800654	-0.247555	0.29266	0.376576	0.313772	1	0.711215	1
Lysine	Malate	0.12385	0.635797	0.740965	0.000185948	0.021757	-0.617114	1	0.00166981	0.326535
Lysine	Methionine	0.682209	0.00255294	0.835157	4.61541e-06	0.303037	-0.152948	0.0519955	7.0905e-05	1
Lysine	Nicotianamine	0.223926	0.38759	0.440921	0.0516621	0.496201	-0.216995	0.672037	0.199151	1
Lysine	Phenylalanine	0.875537	4.15093e-06	0.917515	1.2408e-08	0.548099	-0.0419781	0.000523634	1.13254e-06	1
Lysine	Phosphorate	0.224402	0.386556	0.0707832	0.766817	0.662775	0.153619	0.672037	1	1
Lysine	Pipecolate	0.160934	0.537203	0.634202	0.00267227	0.104399	-0.473268	0.682128	0.0172415	0.592739
Lysine	Proline	0.371551	0.141987	0.869304	6.5134e-07	0.00919897	-0.497752	0.435662	1.69465e-05	0.326535
Lysine	Putrescine	0.419375	0.0937953	0.53032	0.0161556	0.690594	-0.110946	0.391614	0.0725888	1
Lysine	Pyroglutamate	0.613121	0.00886606	0.820784	9.26322e-06	0.217252	-0.207663	0.104067	0.000174401	0.884291
Lysine	Raffinose	-0.107909	0.680164	0.252449	0.282909	0.310053	-0.360358	1	0.711215	1
Lysine	Salicylate	0.111656	0.669639	0.603916	0.00480556	0.103753	-0.49226	1	0.0280308	0.592739
Lysine	Serine	0.278357	0.279324	0.7997	2.32132e-05	0.0244765	-0.521343	0.591599	0.000464493	0.379384
Lysine	Shikimate	0.0319018	0.903259	0.684766	0.000865455	0.0255086	-0.652864	1	0.00955886	0.379384
Lysine	Spermidine	0.720688	0.00109915	0.284639	0.223856	0.0876741	0.436049	0.0343211	0.619148	0.592739
Lysine	Stearate	-0.369325	0.144579	-0.465362	0.0386697	0.746863	0.0960368	0.435662	0.166928	1
Lysine	Succinate	0.263642	0.306563	0.728916	0.000266653	0.0689504	-0.465275	0.591599	0.00346729	0.543887
Lysine	Sucrose	-0.273452	0.288234	0.496989	0.0257923	0.0221149	-0.77044	0.591599	0.107747	0.326535
Lysine	Tetracosanoate	-0.258512	0.316416	-0.190808	0.420347	0.843309	-0.0677037	0.606653	0.800973	1
Lysine	Tetradecanoate	0.301655	0.239322	0.43976	0.0523537	0.656339	-0.138104	0.591599	0.199151	1
Lysine	Threonate	0.0919681	0.725546	0.662651	0.0014533	0.0506718	-0.570683	1	0.0127244	0.487421
Lysine	Threonate-1,4-lactone	0.347026	0.172346	0.714125	0.000405036	0.139352	-0.367098	0.470854	0.00487901	0.668472
Lysine	Threonine	0.196199	0.450422	0.772591	6.537e-05	0.0217852	-0.576393	0.672037	0.00128938	0.326535
Lysine	Trehalose	0.434356	0.081477	0.707832	0.000480213	0.247265	-0.273476	0.391614	0.00487901	1
Lysine	Tyrosine	0.871166	5.30682e-06	0.905462	4.04769e-08	0.649842	-0.0342963	0.000523634	1.99066e-06	1
Lysine	Urea	-0.161963	0.534568	0.528615	0.0165652	0.0372868	-0.690578	0.672037	0.0725888	0.476755
Lysine	Valine	0.820859	5.39209e-05	0.850905	1.98646e-06	0.781767	-0.0300457	0.00773087	4.35939e-05	1
Malate	Methionine	0.553035	0.0212998	0.711112	0.000439668	0.459942	-0.158077	0.134325	0.00487901	1
Malate	Nicotianamine	-0.13366	0.609054	0.392764	0.0867083	0.127848	-0.526425	1	0.262457	0.668472
Malate	Phenylalanine	0.223039	0.389523	0.783001	4.46836e-05	0.0220604	-0.559962	0.672037	0.000587178	0.326535
Malate	Phosphorate	0.355392	0.161541	0.148872	0.531044	0.539179	0.20652	0.435662	1	1
Malate	Pipecolate	0.40884	0.103222	0.466643	0.0380664	0.842843	-0.0578027	0.391614	0.166928	1
Malate	Proline	0.166667	0.522603	0.581422	0.00716982	0.169022	-0.414755	0.672037	0.0491838	0.668472
Malate	Putrescine	0.291667	0.256003	0.554344	0.0111994	0.368962	-0.262677	0.591599	0.0639428	1
Malate	Pyroglutamate	0.17402	0.50415	0.631579	0.00281829	0.115381	-0.457559	0.672037	0.0172415	0.639367
Malate	Raffinose	0.17402	0.50415	0.51392	0.0204508	0.277122	-0.339901	0.672037	0.0815017	1
Malate	Salicylate	0.705089	0.0015708	0.664662	0.00138879	0.832714	0.0404274	0.0452076	0.0127244	1
Malate	Serine	0.213235	0.411226	0.610526	0.00424878	0.17176	-0.397291	0.672037	0.0246141	0.668472
Malate	Shikimate	0.734519	0.000785175	0.84488	2.77234e-06	0.406593	-0.110362	0.0197622	4.35939e-05	1
Malate	Spermidine	0.0282209	0.91438	0.321805	0.166474	0.39739	-0.293584	1	0.507335	1
Malate	Stearate	-0.550583	0.0220034	-0.53985	0.0140136	0.966243	-0.0107329	0.134325	0.0639428	1
Malate	Succinate	0.463235	0.0611134	0.618045	0.00368142	0.541382	-0.15481	0.342557	0.0203829	1
Malate	Sucrose	-0.284314	0.268732	0.470677	0.0362145	0.0260263	-0.75499	0.591599	0.166928	0.379384
Malate	Tetracosanoate	-0.540193	0.0251867	-0.349162	0.131321	0.50616	-0.191031	0.199125	0.41855	1
Malate	Tetradecanoate	-0.245098	0.343047	0.0676692	0.776821	0.378308	-0.312767	0.672037	1	1
Malate	Threonate	0.806373	9.23719e-05	0.744361	0.000167396	0.664794	0.0620116	0.00773087	0.0016581	1
Malate	Threonate-1,4-lactone	0.683824	0.00247029	0.778488	5.28257e-05	0.569533	-0.0946647	0.0519955	0.000671062	1
Malate	Threonine	0.693627	0.00201414	0.870677	5.95388e-07	0.182649	-0.177049	0.0519955	1.69465e-05	0.668472
Malate	Trehalose	0.580012	0.0146597	0.792481	3.10309e-05	0.249522	-0.212469	0.111283	0.000464493	1
Malate	Tyrosine	0.311465	0.223625	0.817601	1.07202e-05	0.0218775	-0.506135	0.591599	0.000211913	0.326535
Malate	Urea	0.555488	0.0206138	0.490226	0.0282108	0.803231	0.065262	0.134325	0.107747	1
Malate	Valine	0.22195	0.391903	0.801504	2.15499e-05	0.0150874	-0.579554	0.672037	0.000464493	0.326535
Methionine	Nicotianamine	0.11411	0.662778	0.384064	0.0945598	0.421332	-0.269953	1	0.270131	1
Methionine	Phenylalanine	0.646229	0.00506601	0.730973	0.000251072	0.653491	-0.0847435	0.0700089	0.00263396	1
Methionine	Phosphorate	0.264868	0.304235	-0.0602638	0.800745	0.358092	0.325132	0.591599	1	1
Methionine	Pipecolate	0.350737	0.167495	0.355363	0.124148	0.988319	-0.00462527	0.470854	0.41855	1
Methionine	Proline	0.332312	0.192505	0.823663	8.09683e-06	0.0226378	-0.491352	0.496718	0.000174401	0.326535
Methionine	Putrescine	0.358063	0.15819	0.532781	0.0155788	0.543318	-0.174719	0.435662	0.0725888	1
Methionine	Pyroglutamate	0.510117	0.036434	0.731451	0.000247561	0.306637	-0.221335	0.249394	0.00263396	1
Methionine	Raffinose	0.0944206	0.718503	0.0787788	0.741296	0.965168	0.0156418	1	1	1
Methionine	Salicylate	0.362577	0.152635	0.666668	0.00132684	0.239099	-0.304091	0.435662	0.0127244	1
Methionine	Serine	0.313918	0.219806	0.793975	2.92489e-05	0.0358972	-0.480057	0.591599	0.000464493	0.476755
Methionine	Shikimate	0.565644	0.0179544	0.538665	0.0142667	0.914339	0.0269795	0.111283	0.0639428	1
Methionine	Spermidine	0.389196	0.122566	0.510735	0.0213816	0.671872	-0.121539	0.435662	0.0815017	1
Methionine	Stearate	-0.423313	0.0904353	-0.345763	0.135375	0.800721	-0.0775496	0.391614	0.41855	1
Methionine	Succinate	0.533415	0.0274483	0.619963	0.0035472	0.718612	-0.0865483	0.206933	0.0203829	1
Methionine	Sucrose	-0.174126	0.503884	0.277213	0.236699	0.201891	-0.45134	0.672037	0.619148	0.884291
Methionine	Tetracosanoate	-0.415598	0.0971009	-0.181754	0.443133	0.473726	-0.233844	0.391614	0.800973	1
Methionine	Tetradecanoate	0.117719	0.652733	0.232015	0.324962	0.743594	-0.114296	1	0.741699	1
Methionine	Threonate	0.510117	0.036434	0.494916	0.0265154	0.955063	0.0152005	0.249394	0.107747	1
Methionine	Threonate-1,4-lactone	0.640098	0.00564593	0.53994	0.0139943	0.669051	0.100158	0.0700089	0.0639428	1
Methionine	Threonine	0.465972	0.0594012	0.737478	0.000206799	0.222769	-0.271506	0.342557	0.00166981	0.884291
Methionine	Trehalose	0.674847	0.00295883	0.549154	0.0121489	0.574885	0.125693	0.0519955	0.0639428	1
Methionine	Tyrosine	0.681595	0.00258492	0.795781	2.72134e-05	0.47999	-0.114186	0.0519955	0.000464493	1
Methionine	Urea	0.0196319	0.940385	0.571752	0.00844343	0.0806432	-0.552121	1	0.052133	0.543887
Methionine	Valine	0.542945	0.024311	0.774389	6.12987e-05	0.24131	-0.231445	0.199125	0.00088312	1
Nicotianamine	Phenylalanine	-0.0367873	0.888525	0.27074	0.248276	0.383576	-0.307527	1	0.619148	1
Nicotianamine	Phosphorate	0.327407	0.199556	-0.0814175	0.732928	0.242827	0.408824	0.496718	1	1
Nicotianamine	Pipecolate	0.300983	0.240423	0.227135	0.335527	0.825797	0.0738477	0.591599	0.741699	1
Nicotianamine	Proline	0.229307	0.375982	0.480393	0.032041	0.421605	-0.251086	0.672037	0.117727	1
Nicotianamine	Putrescine	-0.144697	0.57952	0.0497739	0.834924	0.587963	-0.19447	0.990143	1	1
Nicotianamine	Pyroglutamate	-0.224402	0.386556	0.536753	0.014683	0.0217977	-0.761155	0.672037	0.0639428	0.326535
Nicotianamine	Raffinose	0.370325	0.143411	0.298379	0.201314	0.822286	0.0719465	0.435662	0.557652	1
Nicotianamine	Salicylate	-0.627607	0.00699298	0	1	0.0410166	-0.627607	0.0743559	1	0.476755
Nicotianamine	Serine	-0.154506	0.553786	0.459858	0.0413462	0.0704471	-0.614365	0.893577	0.184016	0.543887
Nicotianamine	Shikimate	-0.0601227	0.8187	0.215176	0.362258	0.439837	-0.275298	1	0.741699	1
Nicotianamine	Spermidine	0.449969	0.0699354	0.312854	0.179257	0.655613	0.137115	0.38666	0.507335	1
Nicotianamine	Stearate	-0.117791	0.652533	-0.141727	0.551154	0.946215	0.0239354	1	1	1
Nicotianamine	Succinate	-0.315144	0.217913	0.177912	0.452993	0.160845	-0.493057	0.591599	0.800973	0.668472
Nicotianamine	Sucrose	0.150828	0.563377	0.225406	0.339318	0.830281	-0.0745782	0.990143	0.741699	1
Nicotianamine	Tetracosanoate	-0.17935	0.490967	0.310129	0.183279	0.164241	-0.489479	0.672037	0.507335	0.668472
Nicotianamine	Tetradecanoate	-0.0968731	0.711482	0.564646	0.00949252	0.041196	-0.661519	1	0.0554902	0.476755
Nicotianamine	Threonate	-0.312692	0.22171	0.214852	0.362999	0.133312	-0.527544	0.591599	0.741699	0.668472
Nicotianamine	Threonate-1,4-lactone	0.0232986	0.929275	0.181373	0.444106	0.657328	-0.158074	1	0.800973	1
Nicotianamine	Threonine	0.122624	0.639171	0.200528	0.396601	0.824491	-0.0779042	1	0.741699	1
Nicotianamine	Trehalose	0.213497	0.410638	0.213344	0.366457	0.999646	0.000152805	0.672037	0.741699	1
Nicotianamine	Tyrosine	0.256442	0.320445	0.311464	0.181302	0.868245	-0.0550221	0.606653	0.507335	1
Nicotianamine	Urea	0.225767	0.383598	0.409349	0.073089	0.569826	-0.183582	0.672037	0.247509	1
Nicotianamine	Valine	0.177914	0.494502	0.248022	0.29172	0.838675	-0.0701079	0.672037	0.711215	1
Phenylalanine	Phosphorate	0.0588235	0.822559	0.088003	0.712174	0.935207	-0.0291795	1	1	1
Phenylalanine	Pipecolate	0.0847147	0.746495	0.596155	0.00553477	0.0951759	-0.511441	1	0.0491838	0.592739
Phenylalanine	Proline	0.213235	0.411226	0.835214	4.60188e-06	0.00615953	-0.621979	0.672037	7.0905e-05	0.291058
Phenylalanine	Putrescine	0.656863	0.00417479	0.617005	0.00375592	0.852462	0.0398575	0.0519955	0.0203829	1
Phenylalanine	Pyroglutamate	0.671569	0.00315573	0.767206	7.8988e-05	0.579647	-0.0956371	0.0519955	0.0016581	1
Phenylalanine	Raffinose	-0.17402	0.50415	0.37787	0.100458	0.112121	-0.551889	0.672037	0.270131	0.63628
Phenylalanine	Salicylate	0.320049	0.210444	0.678451	0.00100792	0.170603	-0.358401	0.591599	0.00955886	0.668472
Phenylalanine	Serine	0.262255	0.309209	0.761188	9.7026e-05	0.04296	-0.498934	0.591599	0.0016581	0.487421
Phenylalanine	Shikimate	0.0232986	0.929275	0.701319	0.000570198	0.0189894	-0.67802	1	0.00503843	0.326535
Phenylalanine	Spermidine	0.677301	0.00281805	0.248966	0.289828	0.114379	0.428335	0.0519955	0.711215	0.63628
Phenylalanine	Stearate	-0.43409	0.0816851	-0.41745	0.0670498	0.95509	-0.0166394	0.391614	0.247509	1
Phenylalanine	Succinate	0.436275	0.0799889	0.804062	1.93688e-05	0.0750906	-0.367787	0.391614	0.000261591	0.543887
Phenylalanine	Sucrose	-0.316176	0.216327	0.606243	0.00460309	0.0043048	-0.922419	0.591599	0.0246141	0.291058
Phenylalanine	Tetracosanoate	-0.164407	0.528337	-0.2502	0.287364	0.803685	0.0857936	0.672037	0.711215	1
Phenylalanine	Tetradecanoate	0.25	0.33317	0.364047	0.114579	0.726727	-0.114047	0.672037	0.41855	1
Phenylalanine	Threonate	0.208333	0.422313	0.704024	0.000531224	0.0658732	-0.495691	0.672037	0.00487901	0.487421
Phenylalanine	Threonate-1,4-lactone	0.5	0.040969	0.774266	6.157e-05	0.182076	-0.274266	0.249394	0.00128938	0.668472
Phenylalanine	Threonine	0.107843	0.68035	0.822866	8.40636e-06	0.00339221	-0.715023	1	0.000174401	0.291058
Phenylalanine	Trehalose	0.356836	0.159723	0.737119	0.000209052	0.113691	-0.380283	0.435662	0.00166981	0.63628
Phenylalanine	Tyrosine	0.870632	5.46518e-06	0.907073	3.48856e-08	0.627612	-0.0364413	0.000523634	1.99066e-06	1
Phenylalanine	Urea	-0.337216	0.185621	0.5566	0.0108057	0.00668399	-0.893817	0.470854	0.0639428	0.326535
Phenylalanine	Valine	0.92336	1.26135e-07	0.874013	4.76599e-07	0.468672	0.0493472	0.00015649	1.30012e-05	1
Phosphorate	Pipecolate	0.66544	0.00355244	0.197513	0.403887	0.0951056	0.467927	0.0519955	0.741699	0.592739
Phosphorate	Proline	0.551471	0.0217466	-0.0142911	0.952316	0.0785996	0.565762	0.134325	1	0.543887
Phosphorate	Putrescine	-0.181373	0.48601	0.274539	0.241438	0.197435	-0.455912	0.672037	0.619148	0.884291
Phosphorate	Pyroglutamate	0.252451	0.328294	-0.103759	0.663326	0.315626	0.35621	0.606653	1	1
Phosphorate	Raffinose	0.218137	0.400295	0.0872837	0.714432	0.710024	0.130854	0.672037	1	1
Phosphorate	Salicylate	0.253832	0.325565	0.291729	0.212026	0.90966	-0.0378973	0.606653	0.557652	1
Phosphorate	Serine	0.536765	0.0263119	0.103759	0.663326	0.169801	0.433005	0.199125	1	0.668472
Phosphorate	Shikimate	0.311465	0.223625	0.465362	0.0386697	0.614124	-0.153897	0.591599	0.166928	1
Phosphorate	Spermidine	0.0441718	0.866321	0.190977	0.419927	0.679409	-0.146806	1	0.800973	1
Phosphorate	Stearate	-0.167995	0.519246	-0.311278	0.181576	0.672913	0.143283	0.672037	0.507335	1
Phosphorate	Succinate	0.188725	0.468192	0.311278	0.181576	0.716736	-0.122553	0.672037	0.507335	1
Phosphorate	Sucrose	-0.240196	0.353089	0.294737	0.207135	0.128404	-0.534933	0.672037	0.557652	0.668472
Phosphorate	Tetracosanoate	-0.0927105	0.723412	-0.397741	0.0824395	0.363463	0.30503	1	0.262457	1
Phosphorate	Tetradecanoate	0.00980392	0.970211	-0.117293	0.622379	0.723589	0.127097	1	1	1
Phosphorate	Threonate	0.553922	0.0210498	0.347368	0.133449	0.468593	0.206553	0.134325	0.41855	1
Phosphorate	Threonate-1,4-lactone	0.289216	0.260203	0.349003	0.131508	0.853596	-0.0597877	0.591599	0.41855	1
Phosphorate	Threonine	0.357843	0.158464	0.269173	0.251132	0.785042	0.0886702	0.435662	0.665045	1
Phosphorate	Trehalose	0.37523	0.137774	0.381955	0.0965386	0.982646	-0.0067249	0.435662	0.270131	1
Phosphorate	Tyrosine	0.190067	0.464976	0.148928	0.530887	0.906559	0.0411393	0.672037	1	1
Phosphorate	Urea	0.62661	0.00711082	-0.377444	0.100873	0.00169509	1.00405	0.0776618	0.270131	0.26207
Phosphorate	Valine	0.0183936	0.94414	0.215038	0.362574	0.579369	-0.196644	1	0.741699	1
Pipecolate	Proline	0.713322	0.00130465	0.568252	0.00894769	0.490274	0.14507	0.0343211	0.052133	1
Pipecolate	Putrescine	-0.0785759	0.764358	0.143288	0.54673	0.536611	-0.221864	1	1	1
Pipecolate	Pyroglutamate	0.290977	0.257181	0.537507	0.0145177	0.404257	-0.24653	0.591599	0.0639428	1
Pipecolate	Raffinose	0.607736	0.00965663	0.474539	0.0345079	0.599706	0.133197	0.104067	0.166928	1
Pipecolate	Salicylate	0.185504	0.475959	0.491521	0.0277344	0.331619	-0.306017	0.672037	0.107747	1
Pipecolate	Serine	0.353592	0.163827	0.490767	0.0280109	0.642514	-0.137175	0.435662	0.107747	1
Pipecolate	Shikimate	0.418919	0.0941896	0.638732	0.00243495	0.390904	-0.219813	0.391614	0.0172415	1
Pipecolate	Spermidine	0.0276583	0.916081	0.0535245	0.822667	0.942767	-0.0258662	1	1	1
Pipecolate	Stearate	-0.245086	0.343071	-0.587262	0.00647998	0.240844	0.342176	0.672037	0.0491838	1
Pipecolate	Succinate	0.257827	0.317745	0.49529	0.0263837	0.439052	-0.237463	0.606653	0.107747	1
Pipecolate	Sucrose	0.0122775	0.962699	0.31587	0.174878	0.383109	-0.303592	1	0.507335	1
Pipecolate	Tetracosanoate	-0.14861	0.569193	-0.0319642	0.893579	0.744238	-0.116646	0.990143	1	1
Pipecolate	Tetradecanoate	0.262738	0.308285	0.232191	0.324586	0.92815	0.0305475	0.591599	0.741699	1
Pipecolate	Threonate	0.536526	0.0263915	0.828499	6.42362e-06	0.10559	-0.291973	0.199125	0.000169594	0.592739
Pipecolate	Threonate-1,4-lactone	0.570903	0.0166873	0.836352	4.34277e-06	0.120713	-0.265449	0.111283	7.0905e-05	0.668472
Pipecolate	Threonine	0.550032	0.0221639	0.605355	0.00467956	0.817831	-0.0553229	0.134325	0.0246141	1
Pipecolate	Trehalose	0.5043	0.0389919	0.807391	1.68184e-05	0.117833	-0.303091	0.249394	0.000261591	0.639367
Pipecolate	Tyrosine	0.164619	0.527796	0.628207	0.00301571	0.112788	-0.463587	0.672037	0.0186057	0.63628
Pipecolate	Urea	0.341524	0.179712	0.0904639	0.704468	0.46261	0.25106	0.470854	1	1
Pipecolate	Valine	-0.00491401	0.985066	0.68451	0.000870873	0.019579	-0.689424	1	0.00955886	0.326535
Proline	Putrescine	0.00735294	0.977656	0.551919	0.0116352	0.089003	-0.544566	1	0.0639428	0.592739
Proline	Pyroglutamate	0.632353	0.00645379	0.822866	8.40636e-06	0.24419	-0.190513	0.0700089	0.000174401	1
Proline	Raffinose	0.622549	0.00760691	0.207	0.381211	0.150324	0.415549	0.104067	0.741699	0.668472
Proline	Salicylate	0.177805	0.494771	0.641595	0.00229425	0.107333	-0.46379	0.672037	0.0172415	0.592739
Proline	Serine	0.585784	0.013479	0.861978	1.03476e-06	0.0809899	-0.276194	0.111283	3.90519e-05	0.543887
Proline	Shikimate	0.324954	0.203143	0.48211	0.0313447	0.60136	-0.157155	0.591599	0.117727	1
Proline	Spermidine	0.103068	0.693846	0.456563	0.0430162	0.280453	-0.353495	1	0.199151	1
Proline	Stearate	-0.155733	0.550605	-0.34449	0.136915	0.575363	0.188758	0.893577	0.41855	1
Proline	Succinate	0.401961	0.10973	0.788266	3.6574e-05	0.0757857	-0.386306	0.391614	0.000464493	0.543887
Proline	Sucrose	0.22549	0.384197	0.433246	0.0563625	0.515935	-0.207755	0.672037	0.247509	1
Proline	Tetracosanoate	-0.0580986	0.824714	0.0201223	0.932895	0.828267	-0.0782209	1	1	1
Proline	Tetradecanoate	0.627451	0.00701135	0.491914	0.0275909	0.58209	0.135537	0.0776618	0.107747	1
Proline	Threonate	0.335784	0.187614	0.578413	0.007548	0.389235	-0.242629	0.470854	0.0491838	1
Proline	Threonate-1,4-lactone	0.223039	0.389523	0.620015	0.00354364	0.167477	-0.396976	0.672037	0.0203829	0.668472
Proline	Threonine	0.340686	0.180851	0.698759	0.00060928	0.157619	-0.358073	0.470854	0.00955886	0.668472
Proline	Trehalose	0.478234	0.0521636	0.570891	0.00856526	0.722526	-0.0926571	0.278078	0.052133	1
Proline	Tyrosine	0.266094	0.301917	0.808879	1.57759e-05	0.0183588	-0.542784	0.591599	0.000261591	0.326535
Proline	Urea	0.030656	0.907021	0.477623	0.0331904	0.175233	-0.446967	1	0.166928	0.668472
Proline	Valine	0.0478234	0.855375	0.812336	1.3568e-05	0.00262022	-0.764512	1	0.000261591	0.26207
Putrescine	Pyroglutamate	0.365196	0.149472	0.450545	0.046199	0.77637	-0.0853493	0.435662	0.199151	1
Putrescine	Raffinose	-0.117647	0.652933	0.0940911	0.693159	0.555876	-0.211738	1	1	1
Putrescine	Salicylate	0.469651	0.0571561	0.716059	0.000384048	0.280006	-0.246408	0.342557	0.00487901	1
Putrescine	Serine	0.176471	0.498068	0.486649	0.0295599	0.327584	-0.310179	0.672037	0.107747	1
Putrescine	Shikimate	0.353158	0.164381	0.503955	0.0234753	0.607171	-0.150797	0.435662	0.107747	1
Putrescine	Spermidine	0.530062	0.0286235	0.616773	0.00377271	0.719627	-0.0867115	0.249394	0.0203829	1
Putrescine	Stearate	-0.465972	0.0594012	-0.464836	0.0389193	0.996796	-0.00113545	0.342557	0.166928	1
Putrescine	Succinate	0.539216	0.0255037	0.788266	3.6574e-05	0.198768	-0.249051	0.199125	0.000464493	0.884291
Putrescine	Sucrose	-0.0882353	0.736305	0.638586	0.00244231	0.0193222	-0.726821	1	0.0172415	0.326535
Putrescine	Tetracosanoate	-0.264534	0.304868	-0.472305	0.0354871	0.502417	0.207771	0.591599	0.166928	1
Putrescine	Tetradecanoate	0.107843	0.68035	0.16698	0.481658	0.867319	-0.0591369	1	0.804119	1
Putrescine	Threonate	0.25	0.33317	0.37909	0.0992753	0.690746	-0.12909	0.672037	0.270131	1
Putrescine	Threonate-1,4-lactone	0.556373	0.0203706	0.442438	0.05077	0.673017	0.113935	0.124794	0.199151	1
Putrescine	Threonine	0.387255	0.124606	0.605491	0.00466776	0.416553	-0.218236	0.435662	0.0246141	1
Putrescine	Trehalose	0.214592	0.408184	0.416698	0.0675942	0.53171	-0.202106	0.672037	0.247509	1
Putrescine	Tyrosine	0.605763	0.00995986	0.623025	0.00334141	0.938751	-0.0172614	0.104067	0.0203829	1
Putrescine	Urea	-0.204782	0.430441	0.113577	0.633524	0.372599	-0.318359	0.672037	1	1
Putrescine	Valine	0.739424	0.000693509	0.561865	0.00993078	0.384808	0.177558	0.0197622	0.0639428	1
Pyroglutamate	Raffinose	0.20098	0.439234	0.17231	0.467571	0.934397	0.0286703	0.672037	0.804119	1
Pyroglutamate	Salicylate	0.440221	0.0769903	0.476692	0.0335841	0.898162	-0.0364709	0.391614	0.166928	1
Pyroglutamate	Serine	0.762255	0.000374944	0.840602	3.48378e-06	0.539125	-0.0783466	0.0136005	4.35939e-05	1
Pyroglutamate	Shikimate	0.16309	0.53169	0.450302	0.0463316	0.374487	-0.287212	0.672037	0.199151	1
Pyroglutamate	Spermidine	0.327608	0.199264	0.535338	0.0149971	0.475627	-0.207731	0.496718	0.0639428	1
Pyroglutamate	Stearate	-0.228081	0.37861	-0.413534	0.0699207	0.56495	0.185453	0.672037	0.247509	1
Pyroglutamate	Succinate	0.585784	0.013479	0.622556	0.00337224	0.872445	-0.0367721	0.111283	0.0203829	1
Pyroglutamate	Sucrose	0.117647	0.652933	0.43609	0.0545841	0.333262	-0.318443	1	0.228475	1
Pyroglutamate	Tetracosanoate	0.128559	0.622907	0.113098	0.634965	0.965324	0.0154605	1	1	1
Pyroglutamate	Tetradecanoate	0.715686	0.00123551	0.618045	0.00368142	0.624004	0.0976412	0.0343211	0.0203829	1
Pyroglutamate	Threonate	0.372549	0.140836	0.496241	0.0260515	0.671762	-0.123692	0.435662	0.107747	1
Pyroglutamate	Threonate-1,4-lactone	0.264706	0.304542	0.552839	0.0114682	0.330362	-0.288134	0.591599	0.0639428	1
Pyroglutamate	Threonine	0.0931373	0.722186	0.604511	0.0047531	0.0926889	-0.511374	1	0.0246141	0.592739
Pyroglutamate	Trehalose	0.432863	0.0826485	0.556391	0.0108418	0.649181	-0.123528	0.391614	0.0639428	1
Pyroglutamate	Tyrosine	0.461067	0.0624958	0.638586	0.00244231	0.476202	-0.177519	0.38666	0.0172415	1
Pyroglutamate	Urea	-0.285714	0.266278	0.535338	0.0149971	0.0135053	-0.821053	0.591599	0.0639428	0.326535
Pyroglutamate	Valine	0.445126	0.0733787	0.657143	0.00164309	0.391647	-0.212017	0.38666	0.0172415	1
Raffinose	Salicylate	-0.0564071	0.829746	0.150489	0.52654	0.56419	-0.206896	1	1	1
Raffinose	Serine	0.169118	0.516418	0.13845	0.560489	0.930639	0.0306676	0.672037	1	1
Raffinose	Shikimate	0.259963	0.31361	0.489827	0.0283588	0.454783	-0.229864	0.591599	0.107747	1
Raffinose	Spermidine	0.0319019	0.903259	-0.13544	0.569125	0.641198	0.167342	1	1	1
Raffinose	Stearate	-0.0269773	0.918141	-0.420617	0.0647938	0.242895	0.39364	1	0.247509	1
Raffinose	Succinate	-0.0318627	0.903377	0.115877	0.626618	0.681192	-0.147739	1	1	1
Raffinose	Sucrose	0.512255	0.0355265	0.540256	0.0139276	0.914529	-0.0280011	0.249394	0.0639428	1
Raffinose	Tetracosanoate	-0.0741684	0.777253	-0.343348	0.138309	0.432019	0.269179	1	0.473592	1
Raffinose	Tetradecanoate	0.409314	0.102784	-0.075997	0.750147	0.156865	0.485311	0.391614	1	0.668472
Raffinose	Threonate	0.137255	0.599369	0.513168	0.0206677	0.234681	-0.375913	1	0.0815017	0.884291
Raffinose	Threonate-1,4-lactone	0.10049	0.701167	0.492661	0.0273202	0.224114	-0.392171	1	0.107747	0.884291
Raffinose	Threonine	0.191176	0.462326	0.524455	0.0175996	0.281217	-0.333278	0.672037	0.0796659	1
Raffinose	Trehalose	0.426732	0.0875892	0.583145	0.00696023	0.55819	-0.156413	0.391614	0.0491838	1
Raffinose	Tyrosine	-0.169221	0.516157	0.350019	0.130313	0.13726	-0.51924	0.672037	0.41855	0.668472
Raffinose	Urea	0.131208	0.615698	0.0880361	0.712071	0.903615	0.0431717	1	1	1
Raffinose	Valine	-0.191294	0.462046	0.373213	0.105065	0.10454	-0.564507	0.672037	0.331741	0.592739
Salicylate	Serine	0.486818	0.0475049	0.675188	0.00108894	0.424334	-0.18837	0.249394	0.00955886	1
Salicylate	Shikimate	0.577914	0.0151086	0.706326	0.000499866	0.541243	-0.128412	0.111283	0.00487901	1
Salicylate	Spermidine	-0.0877839	0.737609	0.568421	0.00892276	0.0421987	-0.656205	1	0.052133	0.476755
Salicylate	Stearate	-0.341104	0.180282	-0.442105	0.0509647	0.740554	0.101001	0.470854	0.199151	1
Salicylate	Succinate	0.697732	0.00184493	0.884211	2.31753e-07	0.140552	-0.186479	0.0519955	9.15478e-06	0.668472
Salicylate	Sucrose	-0.263642	0.306563	0.246617	0.294552	0.14821	-0.510259	0.591599	0.711215	0.668472
Salicylate	Tetracosanoate	-0.173166	0.506277	-0.316523	0.17394	0.671917	0.143357	0.672037	0.507335	1
Salicylate	Tetradecanoate	0.0613121	0.815171	-0.0556391	0.815774	0.745618	0.116951	1	1	1
Salicylate	Threonate	0.798283	0.000122435	0.765414	8.40304e-05	0.814442	0.0328699	0.00773087	0.0016581	1
Salicylate	Threonate-1,4-lactone	0.481913	0.050127	0.789018	3.55264e-05	0.132188	-0.307105	0.278078	0.000464493	0.668472
Salicylate	Threonine	0.445126	0.0733787	0.789474	3.4905e-05	0.101268	-0.344348	0.38666	0.000464493	0.592739
Salicylate	Trehalose	0.233129	0.367856	0.691729	0.000728485	0.0890107	-0.4586	0.672037	0.00955886	0.592739
Salicylate	Tyrosine	0.181595	0.485466	0.806318	1.76062e-05	0.00975006	-0.624723	0.672037	0.000261591	0.326535
Salicylate	Urea	0.223313	0.388926	0.118797	0.617892	0.765217	0.104516	0.672037	1	1
Salicylate	Valine	0.18773	0.470585	0.854135	1.65132e-06	0.00273561	-0.666405	0.672037	3.90519e-05	0.26207
Serine	Shikimate	0.312692	0.22171	0.466868	0.0379613	0.613024	-0.154176	0.591599	0.166928	1
Serine	Spermidine	0.169325	0.515895	0.572932	0.00827879	0.182696	-0.403607	0.672037	0.052133	0.668472
Serine	Stearate	-0.0613121	0.815171	-0.302256	0.195238	0.487433	0.240944	1	0.557652	1
Serine	Succinate	0.615196	0.00857557	0.768421	7.57188e-05	0.407054	-0.153225	0.104067	0.0016581	1
Serine	Sucrose	0.191176	0.462326	0.299248	0.19994	0.749712	-0.108072	0.672037	0.557652	1
Serine	Tetracosanoate	0.330049	0.195736	0.0129038	0.95694	0.360553	0.317146	0.496718	1	1
Serine	Tetradecanoate	0.566176	0.0178228	0.404511	0.0768844	0.555353	0.161665	0.111283	0.262457	1
Serine	Threonate	0.455882	0.0658947	0.604511	0.0047531	0.564158	-0.148629	0.38666	0.0246141	1
Serine	Threonate-1,4-lactone	0.159314	0.541362	0.637082	0.00251928	0.100614	-0.477768	0.893577	0.0172415	0.592739
Serine	Threonine	0.215686	0.405741	0.691729	0.000728485	0.0798539	-0.476043	0.672037	0.00955886	0.543887
Serine	Trehalose	0.204782	0.430441	0.58797	0.00640017	0.19583	-0.383188	0.672037	0.0491838	0.884291
Serine	Tyrosine	0.154506	0.553786	0.754419	0.000121447	0.0218759	-0.599913	0.893577	0.0016581	0.326535
Serine	Urea	0.11404	0.662973	0.439098	0.0527507	0.323153	-0.325057	1	0.228475	1
Serine	Valine	0.080932	0.757488	0.790977	3.29187e-05	0.00593737	-0.710045	1	0.000464493	0.291058
Shikimate	Spermidine	-0.120319	0.645531	0.22741	0.334927	0.328902	-0.347729	1	0.741699	1
Shikimate	Stearate	-0.334969	0.188755	-0.70482	0.000520198	0.143167	0.369851	0.470854	0.00487901	0.668472
Shikimate	Succinate	0.566524	0.0177374	0.641567	0.00229557	0.742771	-0.0750433	0.111283	0.0172415	1
Shikimate	Sucrose	0.030656	0.907021	0.465362	0.0386697	0.189556	-0.434706	1	0.166928	0.884291
Shikimate	Tetracosanoate	-0.575158	0.0157146	-0.43635	0.0544239	0.603425	-0.138808	0.111283	0.228475	1
Shikimate	Tetradecanoate	-0.0245248	0.925562	0.0240964	0.919679	0.892812	-0.0486212	1	1	1
Shikimate	Threonate	0.759044	0.000410434	0.879519	3.25503e-07	0.292783	-0.120475	0.0136005	9.15478e-06	1
Shikimate	Threonate-1,4-lactone	0.642551	0.00540787	0.876837	3.92829e-07	0.0967427	-0.234286	0.0700089	9.15478e-06	0.592739
Shikimate	Threonine	0.832618	3.36008e-05	0.84488	2.77234e-06	0.908728	-0.0122623	0.00226794	4.35939e-05	1
Shikimate	Trehalose	0.640491	0.00560727	0.903615	4.78418e-08	0.0423733	-0.263125	0.0700089	1.99066e-06	0.487421
Shikimate	Tyrosine	0.196319	0.450138	0.787948	3.70256e-05	0.0162808	-0.591629	0.672037	0.000569147	0.326535
Shikimate	Urea	0.460123	0.0631049	0.152109	0.522048	0.340272	0.308014	0.38666	1	1
Shikimate	Valine	0.0184049	0.944106	0.802712	2.04947e-05	0.00257787	-0.784307	1	0.000261591	0.26207
Spermidine	Stearate	-0.412523	0.0998529	-0.291729	0.212026	0.701789	-0.120794	0.391614	0.557652	1
Spermidine	Succinate	0.0797547	0.760919	0.536842	0.0146633	0.149804	-0.457087	1	0.0639428	0.668472
Spermidine	Sucrose	-0.0257669	0.921803	0.245113	0.2976	0.444458	-0.27088	1	0.711215	1
Spermidine	Tetracosanoate	-0.120672	0.644557	-0.0736276	0.75771	0.895287	-0.047044	1	1	1
Spermidine	Tetradecanoate	0.180368	0.488469	0.261654	0.265124	0.812688	-0.0812859	0.672037	0.711215	1
Spermidine	Threonate	-0.213497	0.410638	0.207519	0.379993	0.236305	-0.421016	0.672037	0.741699	0.884291
Spermidine	Threonate-1,4-lactone	0.207362	0.424528	0.22941	0.330578	0.948849	-0.0220474	0.672037	0.741699	1
Spermidine	Threonine	0.0957056	0.714822	0.305263	0.190609	0.543401	-0.209558	1	0.557652	1
Spermidine	Trehalose	0.139963	0.592113	0.255639	0.276664	0.738365	-0.115676	1	0.711215	1
Spermidine	Tyrosine	0.63229	0.00646073	0.291839	0.211846	0.217936	0.340451	0.0743559	0.557652	0.884291
Spermidine	Urea	-0.0883978	0.735836	0.0766917	0.747933	0.646599	-0.16509	1	1	1
Spermidine	Valine	0.797422	0.000126072	0.303759	0.192914	0.0311431	0.493662	0.0136005	0.557652	0.476755
Stearate	Succinate	-0.446352	0.0724955	-0.395489	0.0843516	0.863939	-0.0508633	0.38666	0.262457	1
Stearate	Sucrose	0.0453709	0.862724	-0.523308	0.0178935	0.0826831	0.568679	1	0.0796659	0.592739
Stearate	Tetracosanoate	0.479298	0.0515684	0.421271	0.064335	0.840061	0.0580268	0.278078	0.247509	1
Stearate	Tetradecanoate	-0.0232986	0.929275	-0.0210526	0.929799	0.995032	-0.00224596	1	1	1
Stearate	Threonate	-0.39485	0.116758	-0.651128	0.00187364	0.3189	0.256278	0.435662	0.0172415	1
Stearate	Threonate-1,4-lactone	-0.588596	0.0129317	-0.652877	0.00180396	0.771563	0.064281	0.106718	0.0172415	1
Stearate	Threonine	-0.556714	0.0202774	-0.615038	0.00390031	0.805375	0.0583238	0.124794	0.0203829	1
Stearate	Trehalose	-0.342945	0.17779	-0.741353	0.000183739	0.0986265	0.398409	0.470854	0.00166981	0.592739
Stearate	Tyrosine	-0.456442	0.0655216	-0.493419	0.0270477	0.894716	0.0369769	0.38666	0.107747	1
Stearate	Urea	-0.136196	0.602215	0.108271	0.649567	0.495926	-0.244467	1	1	1
Stearate	Valine	-0.530061	0.0286237	-0.490226	0.0282108	0.881338	-0.0398358	0.249394	0.107747	1
Succinate	Sucrose	0.0637255	0.808021	0.410526	0.0721872	0.3021	-0.346801	1	0.247509	1
Succinate	Tetracosanoate	-0.0111253	0.966198	-0.199629	0.398766	0.596224	0.188504	1	0.741699	1
Succinate	Tetradecanoate	0.32598	0.201637	0.258647	0.270856	0.838262	0.0673338	0.496718	0.711215	1
Succinate	Threonate	0.585784	0.013479	0.703759	0.000534935	0.572874	-0.117975	0.111283	0.00487901	1
Succinate	Threonate-1,4-lactone	0.536765	0.0263119	0.740128	0.00019078	0.33055	-0.203363	0.199125	0.00166981	1
Succinate	Threonine	0.45098	0.069232	0.720301	0.000341233	0.241911	-0.26932	0.38666	0.00346729	1
Succinate	Trehalose	0.190067	0.464976	0.622556	0.00337224	0.136944	-0.432489	0.672037	0.0203829	0.668472
Succinate	Tyrosine	0.386266	0.125655	0.8349	4.67574e-06	0.0272796	-0.448634	0.435662	0.000144269	0.476755
Succinate	Urea	-0.16309	0.53169	0.177444	0.454203	0.340647	-0.340534	0.672037	0.800973	1
Succinate	Valine	0.289393	0.259898	0.839098	3.76906e-06	0.0107803	-0.549705	0.591599	4.35939e-05	0.326535
Sucrose	Tetracosanoate	0.234867	0.364193	-0.439488	0.052516	0.0488547	0.674355	0.672037	0.199151	0.487421
Sucrose	Tetradecanoate	0.654412	0.00436798	0.378947	0.0994129	0.287148	0.275464	0.0700089	0.270131	1
Sucrose	Threonate	-0.213235	0.411226	0.321805	0.166474	0.127371	-0.53504	0.672037	0.507335	0.668472
Sucrose	Threonate-1,4-lactone	-0.198529	0.444951	0.394133	0.0855182	0.0868883	-0.592663	0.672037	0.262457	0.592739
Sucrose	Threonine	-0.0759804	0.771945	0.530827	0.0160354	0.0644136	-0.606807	1	0.0725888	0.487421
Sucrose	Trehalose	-0.0257511	0.921851	0.505263	0.0230592	0.106765	-0.531014	1	0.107747	0.592739
Sucrose	Tyrosine	-0.407112	0.10483	0.430237	0.0582909	0.0134176	-0.837349	0.391614	0.247509	0.326535
Sucrose	Urea	-0.208461	0.422022	0.264662	0.259469	0.181089	-0.473123	0.672037	0.711215	0.668472
Sucrose	Valine	-0.309013	0.227486	0.374436	0.103841	0.0481928	-0.683449	0.591599	0.331741	0.487421
Tetracosanoate	Tetradecanoate	0.295438	0.249623	0.485031	0.0301866	0.532947	-0.189594	0.591599	0.117727	1
Tetracosanoate	Threonate	-0.342411	0.17851	-0.207979	0.378914	0.686299	-0.134432	0.470854	0.741699	1
Tetracosanoate	Threonate-1,4-lactone	-0.44501	0.0734621	-0.249441	0.288878	0.53547	-0.19557	0.38666	0.711215	1
Tetracosanoate	Threonine	-0.587167	0.0132077	-0.385596	0.0931405	0.459897	-0.201571	0.106718	0.270131	1
Tetracosanoate	Trehalose	-0.656793	0.00418018	-0.400777	0.0799127	0.315071	-0.256016	0.0519955	0.262457	1
Tetracosanoate	Tyrosine	-0.353753	0.163621	-0.333347	0.150932	0.948882	-0.0204058	0.435662	0.473592	1
Tetracosanoate	Urea	-0.421164	0.0922579	0.185208	0.434367	0.0778065	-0.606371	0.391614	0.800973	0.543887
Tetracosanoate	Valine	-0.298711	0.244166	-0.213292	0.366576	0.79989	-0.0854186	0.591599	0.741699	1
Tetradecanoate	Threonate	0.0147059	0.955327	0.0541353	0.820674	0.912889	-0.0394295	1	1	1
Tetradecanoate	Threonate-1,4-lactone	-0.00980392	0.970211	0.0541557	0.820608	0.859219	-0.0639596	1	1	1
Tetradecanoate	Threonine	-0.0269608	0.918191	0.00902256	0.969885	0.920565	-0.0359833	1	1	1
Tetradecanoate	Trehalose	0.147149	0.57304	0.0390977	0.870004	0.762411	0.108051	0.990143	1	1
Tetradecanoate	Tyrosine	0.0245248	0.925562	0.162467	0.493748	0.699331	-0.137942	1	0.915351	1
Tetradecanoate	Urea	-0.393624	0.118001	0.368421	0.109964	0.026144	-0.762045	0.435662	0.41855	0.379384
Tetradecanoate	Valine	0.0625383	0.811537	0.12782	0.591246	0.855109	-0.0652812	1	1	1
Threonate	Threonate-1,4-lactone	0.730392	0.000869865	0.981572	2.17724e-14	9.42362e-05	-0.25118	0.0343211	1.40924e-10	0.0650908
Threonate	Threonine	0.639706	0.00568479	0.821053	9.14858e-06	0.264904	-0.181347	0.0700089	0.000174401	1
Threonate	Trehalose	0.593501	0.0120192	0.924812	5.53916e-09	0.00933061	-0.331311	0.106718	1.13254e-06	0.326535
Threonate	Tyrosine	0.215819	0.405446	0.809327	1.54732e-05	0.012079	-0.593508	0.672037	0.000261591	0.326535
Threonate	Urea	0.464746	0.060164	0.123308	0.604509	0.293134	0.341437	0.342557	1	1
Threonate	Valine	0.0919681	0.725546	0.864662	8.76084e-07	0.000728944	-0.772694	1	3.90519e-05	0.148958
Threonate-1,4-lactone	Threonine	0.730392	0.000869865	0.858217	1.29919e-06	0.322613	-0.127825	0.0343211	3.90519e-05	1
Threonate-1,4-lactone	Trehalose	0.59718	0.0113689	0.943964	4.21794e-10	0.00265643	-0.346784	0.106718	9.51441e-08	0.26207
Threonate-1,4-lactone	Tyrosine	0.575107	0.0157258	0.845749	2.64459e-06	0.104495	-0.270641	0.111283	4.35939e-05	0.592739
Threonate-1,4-lactone	Urea	0.20233	0.436103	0.216623	0.358961	0.96696	-0.0142929	0.672037	0.741699	1
Threonate-1,4-lactone	Valine	0.49908	0.0414014	0.891313	1.34668e-07	0.0147338	-0.392232	0.249394	8.30063e-06	0.326535
Threonine	Trehalose	0.560393	0.0192937	0.855639	1.51297e-06	0.0746152	-0.295247	0.124794	3.90519e-05	0.543887
Threonine	Tyrosine	0.354384	0.162818	0.855209	1.55148e-06	0.0121767	-0.500825	0.435662	3.90519e-05	0.326535
Threonine	Urea	0.523605	0.030995	0.336842	0.146433	0.522553	0.186763	0.249394	0.473592	1
Threonine	Valine	0.187615	0.470862	0.935338	1.48211e-09	2.88015e-05	-0.747723	0.672037	7.91398e-07	0.0650908
Trehalose	Tyrosine	0.47546	0.05374	0.786762	3.87495e-05	0.130473	-0.311302	0.342557	0.000587178	0.668472
Trehalose	Urea	0.32638	0.201052	0.222556	0.345621	0.755408	0.103824	0.496718	0.741699	1
Trehalose	Valine	0.336196	0.187039	0.809023	1.56783e-05	0.0318964	-0.472826	0.470854	0.000261591	0.476755
Tyrosine	Urea	-0.122699	0.638964	0.423467	0.0628126	0.110968	-0.546167	1	0.247509	0.63628
Tyrosine	Valine	0.890184	1.69619e-06	0.93569	1.41293e-09	0.438765	-0.0455061	0.000227231	2.81543e-07	1
Urea	Valine	-0.198773	0.444381	0.345865	0.135252	0.119296	-0.544638	0.672037	0.41855	0.639367

## Sheet: (B) WT vs tt4, roots
(B) WT vs tt4 in roots
metaboliteX	metaboliteY	r1	p1	r2	p2	p (diff)	(r1-r2)	fdr (in WT)	fdr (in MU)	fdr (diff)
Alanine	Asparagine	0.818627	5.87601e-05	0.297744	0.20232	0.0191294	0.520883	0.0017281	0.528723	0.549884
Alanine	Aspartate	0.666667	0.00346996	0.317293	0.172837	0.187121	0.349373	0.0386439	0.421819	0.909415
Alanine	beta-Alanine	0.784314	0.000193652	0.0796992	0.738374	0.00680958	0.704614	0.00641851	1	0.549884
Alanine	beta-Sitosterol	0.215686	0.405741	0.344361	0.137073	0.698276	-0.128675	0.75669	0.375711	1
Alanine	Campesterol	0.178922	0.492021	0.106767	0.654142	0.838205	0.0721547	0.796894	1	1
Alanine	Cholesterol	-0.0882353	0.736305	0.0721805	0.762339	0.655981	-0.160416	1	1	1
Alanine	Citrate	0.205882	0.427915	0.26015	0.26798	0.873629	-0.054268	0.75669	0.646968	1
Alanine	Dehydroascorbate	-0.664216	0.00363635	0.100752	0.672556	0.0125018	-0.764968	0.0386439	1	0.549884
Alanine	Dihydrouracil	0.0196078	0.940458	-0.184962	0.434986	0.56678	0.20457	1	0.838803	1
Alanine	Erythritol	0.833333	3.26105e-05	0.541353	0.0136975	0.100433	0.29198	0.000936378	0.0821296	0.787844
Alanine	Ethanolamine	0.745098	0.000598715	0.554887	0.0111035	0.351243	0.190211	0.0117667	0.0661453	1
Alanine	Fructose	-0.642157	0.00544554	0.0616541	0.796239	0.022492	-0.703811	0.0740072	1	0.549884
Alanine	Fructose-6-phosphate	0.333333	0.191058	0.181955	0.442621	0.652385	0.151378	0.607122	0.838803	1
Alanine	Fumarate	0.409314	0.102784	0.186466	0.431195	0.495281	0.222848	0.464625	0.838803	1
Alanine	GABA	0.835784	2.94017e-05	0.401504	0.0793166	0.0303401	0.434281	0.000936378	0.294734	0.650016
Alanine	Galactinol	0.382353	0.129863	0.37594	0.102349	0.983443	0.00641309	0.464625	0.30978	1
Alanine	Galactonate	0.240196	0.353089	0.135338	0.569419	0.763042	0.104858	0.75669	1	1
Alanine	Glucose	-0.0147059	0.955327	0.290226	0.2145	0.385009	-0.304931	1	0.528723	1
Alanine	Glucose-6-phosphate	0.262255	0.309209	0.0842105	0.724104	0.609942	0.178044	0.730267	1	1
Alanine	Glutamate	0.693627	0.00201414	0.545865	0.0127836	0.501736	0.147763	0.028564	0.0821296	1
Alanine	Glutamine	0.764706	0.000349611	0.514286	0.0203461	0.22393	0.25042	0.0115531	0.119138	0.909415
Alanine	Glycerate	0.779412	0.000225699	0.120301	0.613418	0.0105452	0.659111	0.0102758	1	0.549884
Alanine	Glycerol-2-phosphate	-0.252451	0.328294	0.445113	0.0492253	0.0412476	-0.697564	0.730267	0.189347	0.650016
Alanine	Glycerol-3-phosphate	-0.379902	0.132549	-0.254135	0.279598	0.697841	-0.125767	0.464625	0.707512	1
Alanine	Glycine	0.52451	0.030654	-0.353383	0.126407	0.00835469	0.877893	0.17695	0.375711	0.549884
Alanine	Hexadecanoate	0.235294	0.363295	0.309774	0.183806	0.823476	-0.0744803	0.75669	0.421819	1
Alanine	Inositol	-0.166667	0.522603	0.297744	0.20232	0.187869	-0.464411	1	0.528723	0.909415
Alanine	Inositol-1-phosphate	0.414216	0.0983312	-0.321805	0.166474	0.0319068	0.73602	0.350232	0.421819	0.650016
Alanine	Isoleucine	0.720588	0.00110174	0.15188	0.522682	0.0362429	0.568709	0.0141381	0.908291	0.650016
Alanine	Lactate	-0.215686	0.405741	-0.284211	0.224585	0.839426	0.0685243	0.75669	0.528723	1
Alanine	Linoleate	0.198529	0.444951	0.231579	0.325899	0.9235	-0.0330495	0.75669	0.707512	1
Alanine	Lysine	0.79902	0.000119397	0.46015	0.0412007	0.0973101	0.338869	0.00472554	0.129989	0.787844
Alanine	Malate	0.286765	0.264446	0.0135338	0.95484	0.435395	0.273231	0.674121	1	1
Alanine	Methionine	0.817903	6.04072e-05	0.329323	0.156231	0.025099	0.48858	0.00189558	0.421819	0.650016
Alanine	Nicotianamine	0.166667	0.522603	0.663158	0.00143681	0.0807849	-0.496491	1	0.0201236	0.787844
Alanine	Phenylalanine	0.693627	0.00201414	0.0932331	0.695829	0.0348823	0.600394	0.028564	1	0.650016
Alanine	Phosphorate	-0.0416667	0.873843	0.165414	0.485838	0.563198	-0.20708	1	0.908291	1
Alanine	Pipecolate	0.551471	0.0217466	0.469173	0.0368966	0.757399	0.0822977	0.167882	0.129989	1
Alanine	Proline	0.397059	0.114542	0.55188	0.0116424	0.577709	-0.154821	0.464625	0.0661453	1
Alanine	Putrescine	0.276961	0.281843	0.270677	0.248391	0.984982	0.00628409	0.674121	0.646968	1
Alanine	Pyroglutamate	0.747549	0.000561238	0.32782	0.158244	0.0823375	0.419729	0.0117667	0.421819	0.787844
Alanine	Raffinose	0.0465686	0.859133	0.381955	0.0965386	0.32428	-0.335386	1	0.30978	1
Alanine	Salicylate	0.639706	0.00568479	0.192481	0.416206	0.118922	0.447225	0.0826805	0.838803	0.885195
Alanine	Serine	0.137255	0.599369	0.384962	0.0937255	0.458164	-0.247708	1	0.30978	1
Alanine	Shikimate	0.676471	0.00286506	0.281203	0.229741	0.139279	0.395268	0.0355598	0.626816	0.885195
Alanine	Spermidine	0.529412	0.0288557	0.67218	0.00116843	0.532303	-0.142769	0.17695	0.010942	1
Alanine	Stearate	0.240196	0.353089	0.404511	0.0768844	0.610075	-0.164315	0.75669	0.294734	1
Alanine	Succinate	0.205882	0.427915	0.254135	0.279598	0.887709	-0.048253	0.75669	0.707512	1
Alanine	Sucrose	-0.539216	0.0255037	-0.0902256	0.705213	0.155533	-0.44899	0.17695	1	0.909415
Alanine	Tetracosanoate	0.0710784	0.786327	0.338346	0.144526	0.436175	-0.267267	1	0.375711	1
Alanine	Tetradecanoate	0.642157	0.00544554	0.150376	0.526855	0.0908257	0.491781	0.0740072	1	0.787844
Alanine	Threonate	0.723039	0.00103947	-0.0857143	0.719366	0.00559591	0.808754	0.0141381	1	0.549884
Alanine	Threonate-1,4-lactone	0.497549	0.0421293	0.0571429	0.81088	0.175583	0.440406	0.210713	1	0.909415
Alanine	Threonine	0.732843	0.000818701	0.165414	0.485838	0.0333626	0.56743	0.0125906	0.908291	0.650016
Alanine	Trehalose	0.142157	0.586263	0.23609	0.316294	0.787034	-0.0939334	1	0.707512	1
Alanine	Tyrosine	0.693627	0.00201414	0.0180451	0.939809	0.0204058	0.675582	0.028564	1	0.549884
Alanine	Urea	0.781863	0.000209162	0.678195	0.00101406	0.534129	0.103667	0.00641851	0.010263	1
Alanine	Valine	0.828431	3.99231e-05	0.521805	0.0182849	0.0940518	0.306627	0.0017281	0.119138	0.787844
Asparagine	Aspartate	0.82598	4.40703e-05	0.932331	2.2067e-09	0.165443	-0.10635	0.0017281	5.44707e-06	0.909415
Asparagine	beta-Alanine	0.845588	1.90947e-05	0.580451	0.00729007	0.109675	0.265137	0.000936378	0.057002	0.85054
Asparagine	beta-Sitosterol	0.203431	0.433555	0.291729	0.212026	0.7942	-0.088298	0.75669	0.528723	1
Asparagine	Campesterol	0.186275	0.474095	0.258647	0.270856	0.832819	-0.0723721	0.75669	0.707512	1
Asparagine	Cholesterol	0.00245098	0.992551	0.2	0.397873	0.578933	-0.197549	1	0.838803	1
Asparagine	Citrate	0.127451	0.62593	0.252632	0.28255	0.71854	-0.125181	1	0.707512	1
Asparagine	Dehydroascorbate	-0.656863	0.00417479	-0.193985	0.412504	0.10163	-0.462878	0.0598753	0.838803	0.787844
Asparagine	Dihydrouracil	-0.0245098	0.925608	-0.303759	0.192914	0.423041	0.27925	1	0.421819	1
Asparagine	Erythritol	0.590686	0.0125364	0.520301	0.0186832	0.777535	0.0703855	0.10559	0.119138	1
Asparagine	Ethanolamine	0.517157	0.0335114	0.538346	0.0143355	0.935135	-0.021189	0.182131	0.0821296	1
Asparagine	Fructose	-0.610294	0.00927434	-0.184962	0.434986	0.147862	-0.425332	0.0826805	0.838803	0.909415
Asparagine	Fructose-6-phosphate	0.367647	0.146554	0.172932	0.46594	0.558766	0.194715	0.607122	0.908291	1
Asparagine	Fumarate	0.414216	0.0983312	0.455639	0.0434934	0.887395	-0.0414234	0.350232	0.170347	1
Asparagine	GABA	0.852941	1.35439e-05	0.881203	2.88608e-07	0.751517	-0.0282618	0.000936378	2.95918e-05	1
Asparagine	Galactinol	0.39951	0.112118	0.368421	0.109964	0.919508	0.0310888	0.464625	0.375711	1
Asparagine	Galactonate	-0.00490196	0.985103	0.0706767	0.767158	0.833869	-0.0755787	1	1	1
Asparagine	Glucose	0.169118	0.516418	0.0992481	0.677189	0.843645	0.0698695	1	1	1
Asparagine	Glucose-6-phosphate	0.252451	0.328294	0.0887218	0.709921	0.639448	0.163729	0.730267	1	1
Asparagine	Glutamate	0.838235	2.64641e-05	0.651128	0.00187364	0.224941	0.187107	0.000936378	0.0228237	0.909415
Asparagine	Glutamine	0.914216	2.85894e-07	0.735338	0.000220557	0.089746	0.178877	0.000215659	0.00464318	0.787844
Asparagine	Glycerate	0.654412	0.00436798	0.336842	0.146433	0.230824	0.31757	0.0598753	0.375711	0.909415
Asparagine	Glycerol-2-phosphate	-0.276961	0.281843	0.181955	0.442621	0.194347	-0.458916	0.674121	0.838803	0.909415
Asparagine	Glycerol-3-phosphate	-0.289216	0.260203	-0.124812	0.600074	0.63318	-0.164404	0.674121	1	1
Asparagine	Glycine	0.382353	0.129863	0.0225564	0.924798	0.292062	0.359797	0.464625	1	1
Asparagine	Hexadecanoate	0.276961	0.281843	0.087218	0.714638	0.585269	0.189743	0.674121	1	1
Asparagine	Inositol	-0.134804	0.605966	-0.0526316	0.825581	0.818218	-0.0821723	1	1	1
Asparagine	Inositol-1-phosphate	0.198529	0.444951	0.0857143	0.719366	0.749417	0.112815	0.75669	1	1
Asparagine	Isoleucine	0.752451	0.000492111	0.446617	0.0483728	0.167529	0.305834	0.0115531	0.189347	0.909415
Asparagine	Lactate	-0.178922	0.492021	-0.162406	0.493912	0.962405	-0.0165156	0.796894	0.908291	1
Asparagine	Linoleate	0.25	0.33317	0.0180451	0.939809	0.510733	0.231955	0.730267	1	1
Asparagine	Lysine	0.843137	2.13281e-05	0.499248	0.0250219	0.0581996	0.343889	0.000936378	0.129989	0.787844
Asparagine	Malate	0.218137	0.400295	0.505263	0.0230592	0.353796	-0.287126	0.75669	0.119138	1
Asparagine	Methionine	0.821582	5.24268e-05	0.634586	0.00265141	0.25293	0.186996	0.0017281	0.024687	1
Asparagine	Nicotianamine	-0.0269608	0.918191	0.0601504	0.801113	0.809099	-0.0871112	1	1	1
Asparagine	Phenylalanine	0.580882	0.0144767	0.0210526	0.929799	0.0749276	0.55983	0.135027	1	0.787844
Asparagine	Phosphorate	-0.181373	0.48601	0.165414	0.485838	0.331672	-0.346786	0.796894	0.908291	1
Asparagine	Pipecolate	0.365196	0.149472	0.043609	0.855148	0.347244	0.321587	0.607122	1	1
Asparagine	Proline	0.580882	0.0144767	0.490226	0.0282108	0.724012	0.0906568	0.135027	0.129989	1
Asparagine	Putrescine	0.522059	0.0315848	0.452632	0.0450757	0.800585	0.0694272	0.17695	0.170347	1
Asparagine	Pyroglutamate	0.906863	5.18287e-07	0.830075	5.94759e-06	0.373485	0.0767876	0.000225286	0.000364633	1
Asparagine	Raffinose	-0.0294118	0.91078	0.0947368	0.691153	0.73024	-0.124149	1	1	1
Asparagine	Salicylate	0.77451	0.000262068	0.675188	0.00108894	0.558258	0.0993218	0.0102758	0.010263	1
Asparagine	Serine	0.171569	0.510266	0.454135	0.0442791	0.380333	-0.282567	0.801802	0.170347	1
Asparagine	Shikimate	0.590686	0.0125364	0.366917	0.111535	0.415507	0.223769	0.10559	0.375711	1
Asparagine	Spermidine	0.487745	0.0470211	0.479699	0.0323261	0.976782	0.00804585	0.214975	0.129989	1
Asparagine	Stearate	-0.0147059	0.955327	0.0180451	0.939809	0.927687	-0.032751	1	1	1
Asparagine	Succinate	0.333333	0.191058	0.451128	0.0458833	0.699019	-0.117794	0.607122	0.170347	1
Asparagine	Sucrose	-0.553922	0.0210498	-0.13985	0.556494	0.180573	-0.414072	0.165994	1	0.909415
Asparagine	Tetracosanoate	0.0465686	0.859133	0.0992481	0.677189	0.883306	-0.0526795	1	1	1
Asparagine	Tetradecanoate	0.730392	0.000869865	0.577444	0.00767326	0.452804	0.152949	0.0141381	0.057002	1
Asparagine	Threonate	0.519608	0.0325372	0.258647	0.270856	0.388619	0.260961	0.180808	0.707512	1
Asparagine	Threonate-1,4-lactone	0.507353	0.0376329	0.284211	0.224585	0.459581	0.223142	0.201963	0.528723	1
Asparagine	Threonine	0.838235	2.64641e-05	0.762406	9.31151e-05	0.55456	0.0758293	0.000936378	0.00394649	1
Asparagine	Trehalose	0.0833333	0.750505	0.398496	0.0818054	0.348523	-0.315163	1	0.30978	1
Asparagine	Tyrosine	0.590686	0.0125364	0.216541	0.359146	0.203743	0.374145	0.10559	0.707512	0.909415
Asparagine	Urea	0.727941	0.000923647	0.374436	0.103841	0.141388	0.353505	0.0141381	0.30978	0.885195
Asparagine	Valine	0.830882	3.61106e-05	0.72782	0.000275296	0.459578	0.103063	0.000936378	0.00466412	1
Aspartate	beta-Alanine	0.64951	0.00477609	0.610526	0.00424878	0.857745	0.0389835	0.0598753	0.033863	1
Aspartate	beta-Sitosterol	0.159314	0.541362	0.246617	0.294552	0.800663	-0.0873028	1	0.707512	1
Aspartate	Campesterol	0.313725	0.220104	0.184962	0.434986	0.703097	0.128763	0.607122	0.838803	1
Aspartate	Cholesterol	0.0147059	0.955327	0.169925	0.473849	0.663786	-0.155219	1	0.908291	1
Aspartate	Citrate	-0.0196078	0.940458	0.308271	0.186056	0.34865	-0.327879	1	0.421819	1
Aspartate	Dehydroascorbate	-0.517157	0.0335114	-0.0225564	0.924798	0.127597	-0.4946	0.182131	1	0.885195
Aspartate	Dihydrouracil	-0.267157	0.299918	-0.389474	0.0896191	0.70346	0.122317	0.718481	0.30978	1
Aspartate	Erythritol	0.507353	0.0376329	0.562406	0.0098443	0.830648	-0.0550531	0.201963	0.0580967	1
Aspartate	Ethanolamine	0.235294	0.363295	0.578947	0.00747966	0.243305	-0.343653	0.75669	0.057002	1
Aspartate	Fructose	-0.571078	0.0166464	-0.0571429	0.81088	0.100986	-0.513936	0.135027	1	0.787844
Aspartate	Fructose-6-phosphate	0.651961	0.00456835	0.242105	0.303755	0.140691	0.409856	0.0598753	0.707512	0.885195
Aspartate	Fumarate	0.308824	0.227786	0.481203	0.031711	0.569451	-0.172379	0.607122	0.129989	1
Aspartate	GABA	0.830882	3.61106e-05	0.914286	1.73205e-08	0.315763	-0.0834034	0.000936378	2.95918e-05	1
Aspartate	Galactinol	0.468137	0.0580719	0.380451	0.097968	0.766664	0.0876861	0.343099	0.30978	1
Aspartate	Galactonate	-0.139706	0.592801	0.150376	0.526855	0.41823	-0.290082	1	1	1
Aspartate	Glucose	0.0808824	0.757633	0.228571	0.332397	0.6744	-0.147689	1	0.707512	1
Aspartate	Glucose-6-phosphate	0.615196	0.00857557	0.183459	0.438795	0.140701	0.431737	0.0826805	0.838803	0.885195
Aspartate	Glutamate	0.946078	9.65394e-09	0.670677	0.00120997	0.00656174	0.275402	7.88864e-06	0.010942	0.549884
Aspartate	Glutamine	0.686275	0.00234904	0.673684	0.0011281	0.948258	0.0125903	0.0355598	0.010263	1
Aspartate	Glycerate	0.644608	0.00521448	0.395489	0.0843516	0.335302	0.249119	0.0714748	0.30978	1
Aspartate	Glycerol-2-phosphate	-0.210784	0.41675	0.16391	0.489867	0.293153	-0.374694	0.75669	0.908291	1
Aspartate	Glycerol-3-phosphate	-0.340686	0.180851	-0.0571429	0.81088	0.409502	-0.283543	0.607122	1	1
Aspartate	Glycine	0.267157	0.299918	0.144361	0.543701	0.721963	0.122796	0.718481	1	1
Aspartate	Hexadecanoate	0.0833333	0.750505	0.136842	0.565096	0.88067	-0.0535088	1	1	1
Aspartate	Inositol	-0.191176	0.462326	0.0646617	0.786515	0.474158	-0.255838	0.75669	1	1
Aspartate	Inositol-1-phosphate	-0.0122549	0.962768	0.0721805	0.762339	0.814748	-0.0844354	1	1	1
Aspartate	Isoleucine	0.791667	0.000152775	0.509774	0.021669	0.154825	0.281892	0.0048434	0.119138	0.909415
Aspartate	Lactate	-0.495098	0.0433144	-0.165414	0.485838	0.297693	-0.329685	0.210713	0.908291	1
Aspartate	Linoleate	0.20098	0.439234	-0.0631579	0.791373	0.459423	0.264138	0.75669	1	1
Aspartate	Lysine	0.676471	0.00286506	0.529323	0.0163941	0.517868	0.147147	0.0355598	0.0837789	1
Aspartate	Malate	0.583333	0.0139708	0.583459	0.00692269	0.99958	-0.000125313	0.135027	0.057002	1
Aspartate	Methionine	0.727161	0.000941323	0.613534	0.00401374	0.56419	0.113628	0.0141381	0.033863	1
Aspartate	Nicotianamine	-0.210784	0.41675	0.0616541	0.796239	0.444878	-0.272438	0.75669	1	1
Aspartate	Phenylalanine	0.414216	0.0983312	0.141353	0.552214	0.408371	0.272862	0.350232	1	1
Aspartate	Phosphorate	-0.220588	0.394889	0.258647	0.270856	0.175501	-0.479235	0.75669	0.707512	0.909415
Aspartate	Pipecolate	0.0441176	0.866483	0.0270677	0.909812	0.962271	0.01705	1	1	1
Aspartate	Proline	0.605392	0.0100178	0.548872	0.0122022	0.814129	0.05652	0.0826805	0.0821296	1
Aspartate	Putrescine	0.546569	0.0231938	0.568421	0.00892276	0.929981	-0.0218524	0.17695	0.0580967	1
Aspartate	Pyroglutamate	0.892157	1.48935e-06	0.870677	5.95388e-07	0.789115	0.0214802	0.000529768	6.16997e-05	1
Aspartate	Raffinose	-0.178922	0.492021	0.123308	0.604509	0.398354	-0.30223	0.796894	1	1
Aspartate	Salicylate	0.816176	6.44926e-05	0.726316	0.000287533	0.534145	0.0898607	0.00472554	0.00466412	1
Aspartate	Serine	0.0465686	0.859133	0.475188	0.0342273	0.19268	-0.428619	1	0.129989	0.909415
Aspartate	Shikimate	0.485294	0.0483082	0.398496	0.0818054	0.764695	0.0867979	0.283147	0.30978	1
Aspartate	Spermidine	0.105392	0.687266	0.497744	0.0255326	0.22224	-0.392352	1	0.129989	0.909415
Aspartate	Stearate	-0.370098	0.143676	0.0541353	0.820674	0.219932	-0.424233	0.607122	1	0.909415
Aspartate	Succinate	0.291667	0.256003	0.503759	0.023538	0.481661	-0.212093	0.674121	0.119138	1
Aspartate	Sucrose	-0.610294	0.00927434	0.0180451	0.939809	0.0438425	-0.628339	0.0826805	1	0.650016
Aspartate	Tetracosanoate	-0.00735294	0.977656	0.118797	0.617892	0.725513	-0.12615	1	1	1
Aspartate	Tetradecanoate	0.732843	0.000818701	0.681203	0.000943573	0.774311	0.0516401	0.0125906	0.010263	1
Aspartate	Threonate	0.509804	0.0365682	0.237594	0.313131	0.3749	0.27221	0.182131	0.707512	1
Aspartate	Threonate-1,4-lactone	0.639706	0.00568479	0.348872	0.131663	0.275554	0.290834	0.0826805	0.375711	1
Aspartate	Threonine	0.884804	2.38917e-06	0.78797	3.69941e-05	0.358463	0.096834	0.000529768	0.00135915	1
Aspartate	Trehalose	-0.122549	0.639378	0.356391	0.122986	0.169415	-0.47894	1	0.375711	0.909415
Aspartate	Tyrosine	0.561275	0.0190635	0.264662	0.259469	0.31374	0.296613	0.165994	0.646968	1
Aspartate	Urea	0.659314	0.00398858	0.413534	0.0699207	0.329766	0.24578	0.0598753	0.274803	1
Aspartate	Valine	0.843137	2.13281e-05	0.708271	0.000474615	0.334616	0.134867	0.000936378	0.0073649	1
beta-Alanine	beta-Sitosterol	0.512255	0.0355265	0.416541	0.067708	0.734744	0.0957135	0.182131	0.274803	1
beta-Alanine	Campesterol	0.458333	0.0642713	0.431579	0.0574247	0.926344	0.0267544	0.343099	0.262011	1
beta-Alanine	Cholesterol	0.294118	0.251844	0.168421	0.477829	0.712431	0.125697	0.674121	0.908291	1
beta-Alanine	Citrate	0.27451	0.286298	0.464662	0.0390026	0.53938	-0.190152	0.674121	0.129989	1
beta-Alanine	Dehydroascorbate	-0.421569	0.0919126	0.469173	0.0368966	0.00790444	-0.890742	0.350232	0.129989	0.549884
beta-Alanine	Dihydrouracil	-0.262255	0.309209	-0.526316	0.0171307	0.380496	0.264061	0.730267	0.119138	1
beta-Alanine	Erythritol	0.490196	0.04576	0.180451	0.446465	0.326836	0.309745	0.214975	0.838803	1
beta-Alanine	Ethanolamine	0.681373	0.0025966	0.673684	0.0011281	0.968586	0.00768834	0.0355598	0.010263	1
beta-Alanine	Fructose	-0.335784	0.187614	0.348872	0.131663	0.0480466	-0.684656	0.607122	0.375711	0.650016
beta-Alanine	Fructose-6-phosphate	0.419118	0.0940177	0.696241	0.000649924	0.252083	-0.277123	0.350232	0.010263	1
beta-Alanine	Fumarate	0.566176	0.0178228	0.733835	0.000230689	0.413533	-0.167658	0.135027	0.00464318	1
beta-Alanine	GABA	0.747549	0.000561238	0.627068	0.00308494	0.522482	0.120481	0.0117667	0.024687	1
beta-Alanine	Galactinol	0.632353	0.00645379	0.613534	0.00401374	0.932082	0.0188191	0.0826805	0.033863	1
beta-Alanine	Galactonate	0.230392	0.373665	0.66015	0.00153705	0.121758	-0.429758	0.75669	0.0228237	0.885195
beta-Alanine	Glucose	0.42402	0.0898417	0.299248	0.19994	0.690122	0.124771	0.350232	0.528723	1
beta-Alanine	Glucose-6-phosphate	0.191176	0.462326	0.661654	0.00148622	0.0952039	-0.470478	0.75669	0.0201236	0.787844
beta-Alanine	Glutamate	0.710784	0.00138239	0.356391	0.122986	0.152774	0.354393	0.028564	0.375711	0.909415
beta-Alanine	Glutamine	0.879902	3.2179e-06	0.133835	0.573756	0.000586622	0.746067	0.000529768	1	0.099545
beta-Alanine	Glycerate	0.632353	0.00645379	0.890226	1.46683e-07	0.0604168	-0.257873	0.0826805	2.95918e-05	0.787844
beta-Alanine	Glycerol-2-phosphate	0.112745	0.666592	0.279699	0.232348	0.629465	-0.166954	1	0.626816	1
beta-Alanine	Glycerol-3-phosphate	0.0318627	0.903377	0.421053	0.0644881	0.247804	-0.38919	1	0.262011	1
beta-Alanine	Glycine	0.338235	0.184212	0.0887218	0.709921	0.465928	0.249513	0.607122	1	1
beta-Alanine	Hexadecanoate	0.539216	0.0255037	0.284211	0.224585	0.389156	0.255005	0.17695	0.528723	1
beta-Alanine	Inositol	0.0955882	0.715158	0.488722	0.028772	0.224366	-0.393134	1	0.129989	0.909415
beta-Alanine	Inositol-1-phosphate	0.431373	0.0838307	0.622556	0.00337224	0.458431	-0.191184	0.343099	0.024687	1
beta-Alanine	Isoleucine	0.573529	0.0160815	0.869173	6.56904e-07	0.060707	-0.295644	0.135027	6.16997e-05	0.787844
beta-Alanine	Lactate	0.0686275	0.793542	0.237594	0.313131	0.630729	-0.168967	1	0.707512	1
beta-Alanine	Linoleate	0.188725	0.468192	0.225564	0.338971	0.915056	-0.0368384	0.75669	0.707512	1
beta-Alanine	Lysine	0.759804	0.000401789	0.673684	0.0011281	0.621295	0.0861197	0.0115531	0.010263	1
beta-Alanine	Malate	0.254902	0.32346	0.879699	3.21367e-07	0.002028	-0.624797	0.730267	6.16997e-05	0.242591
beta-Alanine	Methionine	0.660944	0.00386847	0.616541	0.00378956	0.835198	0.044403	0.0386439	0.024687	1
beta-Alanine	Nicotianamine	0.330882	0.194543	0.215038	0.362574	0.728305	0.115845	0.607122	0.707512	1
beta-Alanine	Phenylalanine	0.561275	0.0190635	0.666165	0.00134213	0.639345	-0.104891	0.165994	0.0201236	1
beta-Alanine	Phosphorate	0.169118	0.516418	0.801504	2.15499e-05	0.00980801	-0.632386	1	0.000896903	0.549884
beta-Alanine	Pipecolate	0.57598	0.0155318	0.401504	0.0793166	0.52216	0.174477	0.135027	0.294734	1
beta-Alanine	Proline	0.531863	0.0279876	0.496241	0.0260515	0.893245	0.0356221	0.17695	0.129989	1
beta-Alanine	Putrescine	0.622549	0.00760691	0.371429	0.106871	0.347464	0.25112	0.0826805	0.375711	1
beta-Alanine	Pyroglutamate	0.698529	0.00181343	0.481203	0.031711	0.346332	0.217326	0.028564	0.129989	1
beta-Alanine	Raffinose	0.0367647	0.888593	0.407519	0.0745082	0.272716	-0.370754	1	0.274803	1
beta-Alanine	Salicylate	0.732843	0.000818701	0.673684	0.0011281	0.744995	0.0591589	0.0125906	0.010263	1
beta-Alanine	Serine	0.313725	0.220104	0.77594	5.79653e-05	0.0490193	-0.462214	0.607122	0.00135915	0.650016
beta-Alanine	Shikimate	0.671569	0.00315573	0.679699	0.000978282	0.966936	-0.00813062	0.0386439	0.010263	1
beta-Alanine	Spermidine	0.529412	0.0288557	0.129323	0.586853	0.203171	0.400088	0.17695	1	0.909415
beta-Alanine	Stearate	0.301471	0.239624	-0.0586466	0.805993	0.305464	0.360117	0.674121	1	1
beta-Alanine	Succinate	0.419118	0.0940177	0.646617	0.00206382	0.371037	-0.227499	0.350232	0.0228237	1
beta-Alanine	Sucrose	-0.279412	0.27743	0.129323	0.586853	0.247806	-0.408735	0.674121	1	1
beta-Alanine	Tetracosanoate	0.421569	0.0919126	0.178947	0.450325	0.456558	0.242621	0.350232	0.908291	1
beta-Alanine	Tetradecanoate	0.654412	0.00436798	0.410526	0.0721872	0.336687	0.243885	0.0598753	0.274803	1
beta-Alanine	Threonate	0.593137	0.0120851	0.693233	0.000701451	0.63433	-0.100096	0.10559	0.010263	1
beta-Alanine	Threonate-1,4-lactone	0.514706	0.0345077	0.560902	0.0100864	0.856989	-0.0461964	0.182131	0.0580967	1
beta-Alanine	Threonine	0.698529	0.00181343	0.933835	1.81269e-09	0.022564	-0.235305	0.028564	7.6449e-07	0.549884
beta-Alanine	Trehalose	0.328431	0.198069	0.62406	0.00327411	0.279179	-0.295629	0.607122	0.024687	1
beta-Alanine	Tyrosine	0.571078	0.0166464	0.827068	6.88422e-06	0.142214	-0.255989	0.135027	0.00056618	0.885195
beta-Alanine	Urea	0.703431	0.00162943	0.0932331	0.695829	0.0305584	0.610198	0.028564	1	0.650016
beta-Alanine	Valine	0.671569	0.00315573	0.742857	0.000175404	0.691468	-0.0712885	0.0386439	0.00464318	1
beta-Sitosterol	Campesterol	0.926471	9.32988e-08	0.920301	9.20256e-09	0.907595	0.00616984	4.70714e-05	6.32072e-06	1
beta-Sitosterol	Cholesterol	0.843137	2.13281e-05	0.774436	6.11958e-05	0.578312	0.0687012	0.000936378	0.00135915	1
beta-Sitosterol	Citrate	0.245098	0.343047	0.190977	0.419927	0.874857	0.0541206	0.75669	0.838803	1
beta-Sitosterol	Dehydroascorbate	0.0367647	0.888593	0.225564	0.338971	0.593329	-0.188799	1	0.707512	1
beta-Sitosterol	Dihydrouracil	-0.372549	0.140836	-0.440602	0.0518518	0.821131	0.0680525	0.607122	0.189347	1
beta-Sitosterol	Erythritol	-0.161765	0.535076	-0.193985	0.412504	0.926537	0.0322203	1	0.838803	1
beta-Sitosterol	Ethanolamine	0.553922	0.0210498	0.550376	0.0119196	0.988724	0.00354563	0.165994	0.0661453	1
beta-Sitosterol	Fructose	0.306373	0.23169	-0.0977444	0.681832	0.250653	0.404117	0.607122	1	1
beta-Sitosterol	Fructose-6-phosphate	0.433824	0.0818935	0.372932	0.105348	0.840199	0.0608912	0.343099	0.30978	1
beta-Sitosterol	Fumarate	0.52451	0.030654	0.643609	0.00219937	0.614507	-0.119099	0.17695	0.0228237	1
beta-Sitosterol	GABA	0.20098	0.439234	0.261654	0.265124	0.858966	-0.0606737	0.75669	0.646968	1
beta-Sitosterol	Galactinol	0.857843	1.06611e-05	0.879699	3.21367e-07	0.804538	-0.0218561	0.000936378	6.16997e-05	1
beta-Sitosterol	Galactonate	0.296569	0.247729	0.430075	0.058396	0.669118	-0.133507	0.674121	0.262011	1
beta-Sitosterol	Glucose	0.730392	0.000869865	0.511278	0.0212206	0.311706	0.219114	0.0141381	0.119138	1
beta-Sitosterol	Glucose-6-phosphate	0.169118	0.516418	0.348872	0.131663	0.592043	-0.179755	1	0.375711	1
beta-Sitosterol	Glutamate	0.161765	0.535076	0.407519	0.0745082	0.455334	-0.245754	1	0.274803	1
beta-Sitosterol	Glutamine	0.237745	0.358171	0.230075	0.329138	0.982063	0.00766991	0.75669	0.707512	1
beta-Sitosterol	Glycerate	0.176471	0.498068	0.488722	0.028772	0.323874	-0.312251	0.801802	0.129989	1
beta-Sitosterol	Glycerol-2-phosphate	0.710784	0.00138239	0.700752	0.000578664	0.955827	0.0100324	0.028564	0.0089453	1
beta-Sitosterol	Glycerol-3-phosphate	0.296569	0.247729	0.380451	0.097968	0.79273	-0.0838825	0.674121	0.30978	1
beta-Sitosterol	Glycine	-0.183824	0.480034	0.0676692	0.776821	0.482066	-0.251493	0.796894	1	1
beta-Sitosterol	Hexadecanoate	0.862745	8.31713e-06	0.77594	5.79653e-05	0.456231	0.0868052	0.000666594	0.00135915	1
beta-Sitosterol	Inositol	0.446078	0.0726918	0.233083	0.322678	0.501903	0.212996	0.343099	0.707512	1
beta-Sitosterol	Inositol-1-phosphate	0.529412	0.0288557	0.318797	0.170698	0.472944	0.210615	0.17695	0.421819	1
beta-Sitosterol	Isoleucine	0.215686	0.405741	0.390977	0.0882801	0.591229	-0.175291	0.75669	0.30978	1
beta-Sitosterol	Lactate	0.272059	0.290796	0.157895	0.506147	0.739808	0.114164	0.674121	0.908291	1
beta-Sitosterol	Linoleate	0.301471	0.239624	0.469173	0.0368966	0.583507	-0.167702	0.674121	0.129989	1
beta-Sitosterol	Lysine	0.392157	0.1195	0.383459	0.0951244	0.977369	0.00869822	0.464625	0.30978	1
beta-Sitosterol	Malate	0.357843	0.158464	0.381955	0.0965386	0.9383	-0.0241118	0.607122	0.30978	1
beta-Sitosterol	Methionine	0.155733	0.550605	0.257143	0.273751	0.768906	-0.10141	1	0.707512	1
beta-Sitosterol	Nicotianamine	0.551471	0.0217466	0.366917	0.111535	0.513818	0.184553	0.167882	0.375711	1
beta-Sitosterol	Phenylalanine	0.343137	0.177531	0.449624	0.0467019	0.725781	-0.106487	0.607122	0.170347	1
beta-Sitosterol	Phosphorate	0.64951	0.00477609	0.475188	0.0342273	0.475203	0.174322	0.0598753	0.129989	1
beta-Sitosterol	Pipecolate	0.409314	0.102784	0.398496	0.0818054	0.971428	0.0108175	0.464625	0.30978	1
beta-Sitosterol	Proline	0.458333	0.0642713	0.595489	0.00560144	0.596786	-0.137155	0.343099	0.057002	1
beta-Sitosterol	Putrescine	0.715686	0.00123551	0.206015	0.383533	0.0559867	0.509671	0.0272612	0.838803	0.787844
beta-Sitosterol	Pyroglutamate	-0.0514706	0.844467	0.0150376	0.949828	0.853691	-0.0665082	1	1	1
beta-Sitosterol	Raffinose	0.262255	0.309209	0.36391	0.114725	0.754505	-0.101655	0.730267	0.375711	1
beta-Sitosterol	Salicylate	0.443627	0.0744685	0.344361	0.137073	0.744317	0.0992665	0.343099	0.375711	1
beta-Sitosterol	Serine	0.328431	0.198069	0.538346	0.0143355	0.469985	-0.209914	0.607122	0.0821296	1
beta-Sitosterol	Shikimate	0.335784	0.187614	0.294737	0.207135	0.899483	0.0410475	0.607122	0.528723	1
beta-Sitosterol	Spermidine	0.176471	0.498068	0.421053	0.0644881	0.45333	-0.244582	0.801802	0.262011	1
beta-Sitosterol	Stearate	0.458333	0.0642713	0.571429	0.00848909	0.668702	-0.113095	0.343099	0.0580967	1
beta-Sitosterol	Succinate	0.401961	0.10973	0.47218	0.0355424	0.80975	-0.0702197	0.464625	0.129989	1
beta-Sitosterol	Sucrose	0.311275	0.223924	0.0135338	0.95484	0.392784	0.297741	0.607122	1	1
beta-Sitosterol	Tetracosanoate	0.779412	0.000225699	0.702256	0.000556435	0.633398	0.0771561	0.0102758	0.0073649	1
beta-Sitosterol	Tetradecanoate	0.318627	0.212592	0.302256	0.195238	0.95996	0.0163718	0.607122	0.528723	1
beta-Sitosterol	Threonate	0.392157	0.1195	0.294737	0.207135	0.759259	0.09742	0.464625	0.528723	1
beta-Sitosterol	Threonate-1,4-lactone	0.490196	0.04576	0.371429	0.106871	0.685329	0.118768	0.214975	0.375711	1
beta-Sitosterol	Threonine	0.230392	0.373665	0.365414	0.113122	0.680698	-0.135021	0.75669	0.375711	1
beta-Sitosterol	Trehalose	0.578431	0.0149969	0.777444	5.48828e-05	0.293943	-0.199012	0.135027	0.00135915	1
beta-Sitosterol	Tyrosine	0.330882	0.194543	0.285714	0.222035	0.889976	0.0451681	0.607122	0.528723	1
beta-Sitosterol	Urea	0.208333	0.422313	0.228571	0.332397	0.953041	-0.0202381	0.75669	0.707512	1
beta-Sitosterol	Valine	0.186275	0.474095	0.409023	0.0733409	0.495546	-0.222748	0.75669	0.274803	1
Campesterol	Cholesterol	0.821078	5.34635e-05	0.833083	5.12385e-06	0.916124	-0.0120043	0.0017281	0.000320687	1
Campesterol	Citrate	0.00980392	0.970211	0.0887218	0.709921	0.826405	-0.0789179	1	1	1
Campesterol	Dehydroascorbate	0.0661765	0.800774	0.209023	0.376472	0.68607	-0.142846	1	0.707512	1
Campesterol	Dihydrouracil	-0.514706	0.0345077	-0.350376	0.129894	0.573342	-0.16433	0.182131	0.375711	1
Campesterol	Erythritol	-0.151961	0.560415	-0.41203	0.0710472	0.429864	0.260069	1	0.274803	1
Campesterol	Ethanolamine	0.438725	0.0781167	0.407519	0.0745082	0.916103	0.0312067	0.343099	0.274803	1
Campesterol	Fructose	0.215686	0.405741	-0.115789	0.626879	0.352662	0.331476	0.75669	1	1
Campesterol	Fructose-6-phosphate	0.651961	0.00456835	0.398496	0.0818054	0.322789	0.253465	0.0598753	0.30978	1
Campesterol	Fumarate	0.328431	0.198069	0.578947	0.00747966	0.375547	-0.250516	0.607122	0.057002	1
Campesterol	GABA	0.252451	0.328294	0.183459	0.438795	0.840855	0.0689923	0.730267	0.838803	1
Campesterol	Galactinol	0.892157	1.48935e-06	0.766917	7.97815e-05	0.24498	0.12524	0.000529768	0.00276144	1
Campesterol	Galactonate	0.198529	0.444951	0.377444	0.100873	0.587315	-0.178914	0.75669	0.30978	1
Campesterol	Glucose	0.617647	0.00824233	0.443609	0.0500892	0.498152	0.174038	0.0826805	0.189347	1
Campesterol	Glucose-6-phosphate	0.397059	0.114542	0.377444	0.100873	0.949016	0.0196152	0.464625	0.30978	1
Campesterol	Glutamate	0.301471	0.239624	0.344361	0.137073	0.894423	-0.0428903	0.674121	0.375711	1
Campesterol	Glutamine	0.20098	0.439234	0.15188	0.522682	0.888302	0.0491007	0.75669	0.908291	1
Campesterol	Glycerate	0.247549	0.338088	0.475188	0.0342273	0.464561	-0.227639	0.730267	0.129989	1
Campesterol	Glycerol-2-phosphate	0.718137	0.00116704	0.631579	0.00281829	0.658029	0.0865583	0.0141381	0.024687	1
Campesterol	Glycerol-3-phosphate	0.245098	0.343047	0.469173	0.0368966	0.473289	-0.224075	0.75669	0.129989	1
Campesterol	Glycine	-0.220588	0.394889	0.0902256	0.705213	0.383152	-0.310814	0.75669	1	1
Campesterol	Hexadecanoate	0.754902	0.000460298	0.721805	0.000327066	0.840024	0.0330974	0.0115531	0.00466412	1
Campesterol	Inositol	0.379902	0.132549	0.135338	0.569419	0.464864	0.244564	0.464625	1	1
Campesterol	Inositol-1-phosphate	0.32598	0.201637	0.311278	0.181576	0.963835	0.0147022	0.607122	0.421819	1
Campesterol	Isoleucine	0.276961	0.281843	0.451128	0.0458833	0.576195	-0.174167	0.674121	0.170347	1
Campesterol	Lactate	0.0490196	0.851794	0.302256	0.195238	0.46627	-0.253236	1	0.528723	1
Campesterol	Linoleate	0.308824	0.227786	0.44812	0.0475317	0.651324	-0.139297	0.607122	0.189347	1
Campesterol	Lysine	0.328431	0.198069	0.330827	0.154236	0.994058	-0.0023957	0.607122	0.388335	1
Campesterol	Malate	0.490196	0.04576	0.415038	0.0688077	0.793152	0.0751585	0.214975	0.274803	1
Campesterol	Methionine	0.145923	0.576276	0.203008	0.390666	0.87037	-0.0570847	1	0.838803	1
Campesterol	Nicotianamine	0.357843	0.158464	0.21203	0.369486	0.659303	0.145813	0.607122	0.707512	1
Campesterol	Phenylalanine	0.281863	0.27306	0.490226	0.0282108	0.494335	-0.208363	0.674121	0.129989	1
Campesterol	Phosphorate	0.531863	0.0279876	0.419549	0.0655483	0.686642	0.112314	0.17695	0.262011	1
Campesterol	Pipecolate	0.176471	0.498068	0.282707	0.227153	0.755711	-0.106236	0.801802	0.626816	1
Campesterol	Proline	0.480392	0.0509616	0.493233	0.0271142	0.962806	-0.0128409	0.283147	0.129989	1
Campesterol	Putrescine	0.779412	0.000225699	0.190977	0.419927	0.0184416	0.588434	0.0102758	0.838803	0.549884
Campesterol	Pyroglutamate	0.0416667	0.873843	-0.0857143	0.719366	0.723638	0.127381	1	1	1
Campesterol	Raffinose	0.0882353	0.736305	0.192481	0.416206	0.768035	-0.104246	1	0.838803	1
Campesterol	Salicylate	0.526961	0.0297444	0.360902	0.11798	0.564383	0.166059	0.17695	0.375711	1
Campesterol	Serine	0.14951	0.566831	0.383459	0.0951244	0.482482	-0.233949	1	0.30978	1
Campesterol	Shikimate	0.237745	0.358171	0.15188	0.522682	0.804532	0.0858654	0.75669	0.908291	1
Campesterol	Spermidine	-0.00735294	0.977656	0.269173	0.251132	0.432429	-0.276526	1	0.646968	1
Campesterol	Stearate	0.25	0.33317	0.518797	0.0190884	0.376337	-0.268797	0.730267	0.119138	1
Campesterol	Succinate	0.264706	0.304542	0.425564	0.0613849	0.611521	-0.160858	0.718481	0.262011	1
Campesterol	Sucrose	0.191176	0.462326	-0.00300752	0.98996	0.585997	0.194184	0.75669	1	1
Campesterol	Tetracosanoate	0.769608	0.00030321	0.657143	0.00164309	0.52106	0.112465	0.0115531	0.0228237	1
Campesterol	Tetradecanoate	0.311275	0.223924	0.267669	0.253891	0.895061	0.0436053	0.607122	0.646968	1
Campesterol	Threonate	0.382353	0.129863	0.305263	0.190609	0.808436	0.0770898	0.464625	0.421819	1
Campesterol	Threonate-1,4-lactone	0.522059	0.0315848	0.269173	0.251132	0.400856	0.252886	0.17695	0.646968	1
Campesterol	Threonine	0.281863	0.27306	0.350376	0.129894	0.832851	-0.0685132	0.674121	0.375711	1
Campesterol	Trehalose	0.318627	0.212592	0.654135	0.00175519	0.210043	-0.335508	0.607122	0.0228237	0.909415
Campesterol	Tyrosine	0.311275	0.223924	0.330827	0.154236	0.951833	-0.0195526	0.607122	0.388335	1
Campesterol	Urea	0.210784	0.41675	0.159398	0.502053	0.882761	0.0513858	0.75669	0.908291	1
Campesterol	Valine	0.242647	0.348047	0.369925	0.10841	0.69654	-0.127278	0.75669	0.375711	1
Cholesterol	Citrate	-0.00245098	0.992551	-0.21203	0.369486	0.555355	0.209579	1	0.707512	1
Cholesterol	Dehydroascorbate	0.122549	0.639378	-0.00300752	0.98996	0.726632	0.125557	1	1	1
Cholesterol	Dihydrouracil	-0.477941	0.0523285	-0.371429	0.106871	0.71821	-0.106513	0.283147	0.375711	1
Cholesterol	Erythritol	-0.507353	0.0376329	-0.439098	0.0527507	0.807262	-0.0682552	0.201963	0.189347	1
Cholesterol	Ethanolamine	0.289216	0.260203	0.103759	0.663326	0.591708	0.185456	0.674121	1	1
Cholesterol	Fructose	0.446078	0.0726918	-0.439098	0.0527507	0.00841904	0.885176	0.343099	0.189347	0.549884
Cholesterol	Fructose-6-phosphate	0.20098	0.439234	0.112782	0.635917	0.802022	0.0881984	0.75669	1	1
Cholesterol	Fumarate	0.35049	0.167815	0.427068	0.0603761	0.802424	-0.0765775	0.607122	0.262011	1
Cholesterol	GABA	-0.147059	0.573277	0.0932331	0.695829	0.503155	-0.240292	1	1	1
Cholesterol	Galactinol	0.661765	0.00380916	0.639098	0.00241658	0.913288	0.022667	0.0386439	0.024687	1
Cholesterol	Galactonate	-0.00490196	0.985103	0.0766917	0.747933	0.820813	-0.0815937	1	1	1
Cholesterol	Glucose	0.860294	9.42738e-06	0.571429	0.00848909	0.0739835	0.288866	0.000666594	0.0580967	0.787844
Cholesterol	Glucose-6-phosphate	-0.0343137	0.895981	0.0857143	0.719366	0.738986	-0.120028	1	1	1
Cholesterol	Glutamate	0.0980392	0.708151	0.553383	0.0113703	0.145843	-0.455344	1	0.0661453	0.885195
Cholesterol	Glutamine	0.17402	0.50415	0.326316	0.160275	0.651745	-0.152296	0.801802	0.421819	1
Cholesterol	Glycerate	-0.166667	0.522603	0.206015	0.383533	0.295899	-0.372682	1	0.838803	1
Cholesterol	Glycerol-2-phosphate	0.823529	4.85755e-05	0.538346	0.0143355	0.116903	0.285184	0.0017281	0.0821296	0.885195
Cholesterol	Glycerol-3-phosphate	0.338235	0.184212	0.287218	0.219504	0.875452	0.0510172	0.607122	0.528723	1
Cholesterol	Glycine	-0.193627	0.456497	0.156391	0.510257	0.326947	-0.350018	0.75669	0.908291	1
Cholesterol	Hexadecanoate	0.811275	7.73804e-05	0.827068	6.88422e-06	0.894112	-0.0157932	0.00472554	0.00056618	1
Cholesterol	Inositol	0.340686	0.180851	-0.2	0.397873	0.122344	0.540686	0.607122	0.838803	0.885195
Cholesterol	Inositol-1-phosphate	0.203431	0.433555	-0.037594	0.874965	0.499129	0.241025	0.75669	1	1
Cholesterol	Isoleucine	-0.0294118	0.91078	0.154887	0.514383	0.607137	-0.184299	1	0.908291	1
Cholesterol	Lactate	0.254902	0.32346	0.154887	0.514383	0.772151	0.100015	0.730267	0.908291	1
Cholesterol	Linoleate	0.338235	0.184212	0.452632	0.0450757	0.706492	-0.114396	0.607122	0.170347	1
Cholesterol	Lysine	0.129902	0.619247	-0.00150376	0.99498	0.714256	0.131406	1	1	1
Cholesterol	Malate	0.0563725	0.829849	0.13985	0.556494	0.815226	-0.0834771	1	1	1
Cholesterol	Methionine	-0.230533	0.373364	-0.132331	0.578107	0.778228	-0.0982026	0.75669	1	1
Cholesterol	Nicotianamine	0.428922	0.085801	-0.037594	0.874965	0.169181	0.466516	0.350232	1	0.909415
Cholesterol	Phenylalanine	-0.0465686	0.859133	0.174436	0.462011	0.536938	-0.221005	1	0.908291	1
Cholesterol	Phosphorate	0.57598	0.0155318	0.124812	0.600074	0.141239	0.451168	0.135027	1	0.885195
Cholesterol	Pipecolate	0.102941	0.694205	0.0240601	0.9198	0.826209	0.078881	1	1	1
Cholesterol	Proline	0.485294	0.0483082	0.610526	0.00424878	0.618204	-0.125232	0.283147	0.033863	1
Cholesterol	Putrescine	0.742647	0.000638247	0.392481	0.0869559	0.133421	0.350166	0.0117667	0.30978	0.885195
Cholesterol	Pyroglutamate	-0.22549	0.384197	-0.177444	0.454203	0.889614	-0.0480466	0.75669	0.908291	1
Cholesterol	Raffinose	0.176471	0.498068	0.0857143	0.719366	0.797906	0.0907563	0.801802	1	1
Cholesterol	Salicylate	0.313725	0.220104	0.413534	0.0699207	0.749588	-0.0998083	0.607122	0.274803	1
Cholesterol	Serine	0.154412	0.554032	0.23609	0.316294	0.813864	-0.0816785	1	0.707512	1
Cholesterol	Shikimate	-0.0171569	0.947891	-0.213534	0.366021	0.580012	0.196377	1	0.707512	1
Cholesterol	Spermidine	-0.00245098	0.992551	0.169925	0.473849	0.62964	-0.172376	1	0.908291	1
Cholesterol	Stearate	0.213235	0.411226	0.681203	0.000943573	0.0884766	-0.467968	0.75669	0.010263	0.787844
Cholesterol	Succinate	0.453431	0.0675482	0.43609	0.0545841	0.952234	0.0173411	0.343099	0.262011	1
Cholesterol	Sucrose	0.529412	0.0288557	0.0827068	0.728851	0.160549	0.446705	0.17695	1	0.909415
Cholesterol	Tetracosanoate	0.830882	3.61106e-05	0.613534	0.00401374	0.18682	0.217349	0.000936378	0.033863	0.909415
Cholesterol	Tetradecanoate	0.272059	0.290796	0.311278	0.181576	0.905436	-0.0392194	0.674121	0.421819	1
Cholesterol	Threonate	0.00245098	0.992551	-0.0781955	0.743149	0.822835	0.0806465	1	1	1
Cholesterol	Threonate-1,4-lactone	0.169118	0.516418	0.0315789	0.894854	0.699785	0.137539	1	1	1
Cholesterol	Threonine	-0.0563725	0.829849	0.147368	0.535247	0.570246	-0.203741	1	1	1
Cholesterol	Trehalose	0.441176	0.0762767	0.374436	0.103841	0.82432	0.0667404	0.343099	0.30978	1
Cholesterol	Tyrosine	-0.0147059	0.955327	-0.0586466	0.805993	0.90295	0.0439407	1	1	1
Cholesterol	Urea	0.0171569	0.947891	0.26015	0.26798	0.490043	-0.242994	1	0.646968	1
Cholesterol	Valine	-0.00245098	0.992551	0.165414	0.485838	0.638804	-0.167865	1	0.908291	1
Citrate	Dehydroascorbate	0.0245098	0.925608	0.332331	0.152259	0.373873	-0.307821	1	0.384879	1
Citrate	Dihydrouracil	0.0735294	0.779127	-0.276692	0.237619	0.321548	0.350221	1	0.646968	1
Citrate	Erythritol	0.0514706	0.844467	0.243609	0.300668	0.584995	-0.192138	1	0.707512	1
Citrate	Ethanolamine	0.166667	0.522603	0.590977	0.00607015	0.156865	-0.424311	1	0.057002	0.909415
Citrate	Fructose	0.262255	0.309209	0.393985	0.0856465	0.681787	-0.13173	0.730267	0.30978	1
Citrate	Fructose-6-phosphate	-0.0539216	0.837151	0.308271	0.186056	0.301873	-0.362192	1	0.421819	1
Citrate	Fumarate	0.779412	0.000225699	0.550376	0.0119196	0.239013	0.229036	0.0102758	0.0661453	0.909415
Citrate	GABA	0.112745	0.666592	0.294737	0.207135	0.597573	-0.181992	1	0.528723	1
Citrate	Galactinol	0.269608	0.295336	0.264662	0.259469	0.988225	0.00494619	0.674121	0.646968	1
Citrate	Galactonate	0.563725	0.018435	0.590977	0.00607015	0.909795	-0.027252	0.135027	0.057002	1
Citrate	Glucose	0.142157	0.586263	0.087218	0.714638	0.877377	0.0549388	1	1	1
Citrate	Glucose-6-phosphate	-0.0710784	0.786327	0.416541	0.067708	0.15383	-0.48762	1	0.274803	0.909415
Citrate	Glutamate	-0.0661765	0.800774	0.043609	0.855148	0.760716	-0.109785	1	1	1
Citrate	Glutamine	0.0833333	0.750505	0.0646617	0.786515	0.958511	0.0186717	1	1	1
Citrate	Glycerate	0.156863	0.547681	0.380451	0.097968	0.501777	-0.223588	1	0.30978	1
Citrate	Glycerol-2-phosphate	-0.0882353	0.736305	0.111278	0.640455	0.579076	-0.199513	1	1	1
Citrate	Glycerol-3-phosphate	0.25	0.33317	0.249624	0.288513	0.999114	0.00037594	0.730267	0.707512	1
Citrate	Glycine	0.0441176	0.866483	-0.0406015	0.865047	0.8143	0.0847192	1	1	1
Citrate	Hexadecanoate	0.0906863	0.729235	0.112782	0.635917	0.95067	-0.0220957	1	1	1
Citrate	Inositol	0.509804	0.0365682	0.618045	0.00368142	0.658788	-0.108241	0.182131	0.024687	1
Citrate	Inositol-1-phosphate	0.693627	0.00201414	0.416541	0.067708	0.254307	0.277086	0.028564	0.274803	1
Citrate	Isoleucine	-0.0514706	0.844467	0.386466	0.0923416	0.20329	-0.437937	1	0.30978	0.909415
Citrate	Lactate	0.509804	0.0365682	0.00601504	0.979921	0.123118	0.503789	0.182131	1	0.885195
Citrate	Linoleate	-0.372549	0.140836	0.111278	0.640455	0.163301	-0.483827	0.607122	1	0.909415
Citrate	Lysine	0.208333	0.422313	0.732331	0.000241216	0.0453514	-0.523997	0.75669	0.00464318	0.650016
Citrate	Malate	0.352941	0.164658	0.606015	0.00462262	0.355019	-0.253074	0.607122	0.044831	1
Citrate	Methionine	0.228081	0.37861	0.63609	0.00257111	0.150093	-0.408009	0.75669	0.024687	0.909415
Citrate	Nicotianamine	0.659314	0.00398858	0.718797	0.000355919	0.753039	-0.0594833	0.0598753	0.00466412	1
Citrate	Phenylalanine	0.186275	0.474095	0.464662	0.0390026	0.383123	-0.278387	0.75669	0.129989	1
Citrate	Phosphorate	0.245098	0.343047	0.569925	0.00870372	0.27106	-0.324827	0.75669	0.0580967	1
Citrate	Pipecolate	0.710784	0.00138239	0.664662	0.00138879	0.808115	0.0461227	0.028564	0.0201236	1
Citrate	Proline	-0.0661765	0.800774	0.0917293	0.700516	0.661015	-0.157906	1	1	1
Citrate	Putrescine	-0.0784314	0.76478	0.0616541	0.796239	0.697413	-0.140086	1	1	1
Citrate	Pyroglutamate	-0.0343137	0.895981	0.383459	0.0951244	0.224433	-0.417772	1	0.30978	0.909415
Citrate	Raffinose	0.220588	0.394889	0.309774	0.183806	0.790195	-0.0891862	0.75669	0.421819	1
Citrate	Salicylate	0.0539216	0.837151	0.154887	0.514383	0.777105	-0.100966	1	0.908291	1
Citrate	Serine	0.772059	0.000282013	0.532331	0.0156831	0.231296	0.239728	0.0102758	0.0837789	0.909415
Citrate	Shikimate	0.477941	0.0523285	0.741353	0.000183739	0.230054	-0.263412	0.283147	0.00464318	0.909415
Citrate	Spermidine	0.132353	0.612593	0.338346	0.144526	0.543814	-0.205993	1	0.375711	1
Citrate	Stearate	0.355392	0.161541	-0.21203	0.369486	0.10391	0.567422	0.607122	0.707512	0.787844
Citrate	Succinate	0.644608	0.00521448	0.314286	0.17717	0.222024	0.330322	0.0714748	0.421819	0.909415
Citrate	Sucrose	0.139706	0.592801	0.075188	0.752727	0.856429	0.0645179	1	1	1
Citrate	Tetracosanoate	-0.0931373	0.722186	0.0947368	0.691153	0.601598	-0.187874	1	1	1
Citrate	Tetradecanoate	0.176471	0.498068	0.357895	0.121301	0.586823	-0.181424	0.801802	0.375711	1
Citrate	Threonate	0.487745	0.0470211	0.759398	0.000103032	0.200801	-0.271653	0.214975	0.00394649	0.909415
Citrate	Threonate-1,4-lactone	0.519608	0.0325372	0.696241	0.000649924	0.431067	-0.176633	0.180808	0.010263	1
Citrate	Threonine	0.262255	0.309209	0.473684	0.03488	0.494986	-0.211429	0.730267	0.129989	1
Citrate	Trehalose	0.772059	0.000282013	0.542857	0.0133872	0.247679	0.229202	0.0102758	0.0821296	1
Citrate	Tyrosine	0.25	0.33317	0.577444	0.00767326	0.263905	-0.327444	0.730267	0.057002	1
Citrate	Urea	-0.0710784	0.786327	-0.201504	0.394261	0.712278	0.130425	1	0.838803	1
Citrate	Valine	-0.0563725	0.829849	0.383459	0.0951244	0.20193	-0.439831	1	0.30978	0.909415
Dehydroascorbate	Dihydrouracil	-0.129902	0.619247	-0.35188	0.128142	0.511478	0.221978	1	0.375711	1
Dehydroascorbate	Erythritol	-0.504902	0.038721	-0.0255639	0.914804	0.141739	-0.479338	0.210713	1	0.885195
Dehydroascorbate	Ethanolamine	-0.463235	0.0611134	0.204511	0.38709	0.0495165	-0.667747	0.343099	0.838803	0.650016
Dehydroascorbate	Fructose	0.811275	7.73804e-05	0.793985	2.92373e-05	0.892828	0.0172895	0.00472554	0.00099969	1
Dehydroascorbate	Fructose-6-phosphate	-0.105392	0.687266	0.66015	0.00153705	0.0127531	-0.765543	1	0.0228237	0.549884
Dehydroascorbate	Fumarate	-0.164216	0.528823	0.296241	0.204718	0.191771	-0.460456	1	0.528723	0.909415
Dehydroascorbate	GABA	-0.625	0.00730426	-0.115789	0.626879	0.0874143	-0.509211	0.0826805	1	0.787844
Dehydroascorbate	Galactinol	-0.0514706	0.844467	0.390977	0.0882801	0.198108	-0.442448	1	0.30978	0.909415
Dehydroascorbate	Galactonate	0.0906863	0.729235	0.804511	1.90059e-05	0.00469628	-0.713825	1	0.000896903	0.549884
Dehydroascorbate	Glucose	0.142157	0.586263	0.514286	0.0203461	0.238501	-0.372129	1	0.119138	0.909415
Dehydroascorbate	Glucose-6-phosphate	-0.188725	0.468192	0.843609	2.96913e-06	7.90583e-05	-1.03233	0.75669	0.000258585	0.0332706
Dehydroascorbate	Glutamate	-0.497549	0.0421293	-0.0180451	0.939809	0.143473	-0.479504	0.210713	1	0.885195
Dehydroascorbate	Glutamine	-0.67402	0.00300754	-0.425564	0.0613849	0.313702	-0.248456	0.0355598	0.262011	1
Dehydroascorbate	Glycerate	-0.52451	0.030654	0.673684	0.0011281	0.000104826	-1.19819	0.17695	0.010263	0.0666654
Dehydroascorbate	Glycerol-2-phosphate	0.406863	0.105064	0.245113	0.2976	0.614761	0.16175	0.464625	0.707512	1
Dehydroascorbate	Glycerol-3-phosphate	0.57598	0.0155318	0.463158	0.039725	0.66737	0.112822	0.135027	0.129989	1
Dehydroascorbate	Glycine	-0.453431	0.0675482	0.308271	0.186056	0.0252319	-0.761702	0.343099	0.421819	0.650016
Dehydroascorbate	Hexadecanoate	0.0441176	0.866483	0.366917	0.111535	0.345147	-0.3228	1	0.375711	1
Dehydroascorbate	Inositol	0.377451	0.135273	0.702256	0.000556435	0.18845	-0.324805	0.464625	0.0073649	0.909415
Dehydroascorbate	Inositol-1-phosphate	-0.0122549	0.962768	0.452632	0.0450757	0.165707	-0.464886	1	0.170347	0.909415
Dehydroascorbate	Isoleucine	-0.686275	0.00234904	0.595489	0.00560144	2.32597e-05	-1.28176	0.0355598	0.057002	0.025243
Dehydroascorbate	Lactate	0.25	0.33317	0.0360902	0.879931	0.543414	0.21391	0.730267	1	1
Dehydroascorbate	Linoleate	-0.0735294	0.779127	0.0075188	0.974903	0.822027	-0.0810482	1	1	1
Dehydroascorbate	Lysine	-0.764706	0.000349611	0.443609	0.0500892	3.91648e-05	-1.20831	0.0115531	0.189347	0.0332706
Dehydroascorbate	Malate	0.0147059	0.955327	0.458647	0.0419543	0.182711	-0.443941	1	0.129989	0.909415
Dehydroascorbate	Methionine	-0.706315	0.00152855	0.193985	0.412504	0.00286243	-0.9003	0.028564	0.838803	0.549884
Dehydroascorbate	Nicotianamine	0.142157	0.586263	0.409023	0.0733409	0.41957	-0.266866	1	0.274803	1
Dehydroascorbate	Phenylalanine	-0.602941	0.0104069	0.806015	1.78346e-05	5.05189e-07	-1.40896	0.10559	0.000863005	0.0138197
Dehydroascorbate	Phosphorate	0.311275	0.223924	0.781955	4.64678e-05	0.0435564	-0.47068	0.607122	0.00135915	0.650016
Dehydroascorbate	Pipecolate	-0.245098	0.343047	0.532331	0.0156831	0.0194177	-0.777429	0.75669	0.0837789	0.549884
Dehydroascorbate	Proline	-0.262255	0.309209	0.308271	0.186056	0.103755	-0.570526	0.730267	0.421819	0.787844
Dehydroascorbate	Putrescine	-0.191176	0.462326	0.354887	0.124688	0.117735	-0.546064	0.75669	0.375711	0.885195
Dehydroascorbate	Pyroglutamate	-0.573529	0.0160815	-0.112782	0.635917	0.13495	-0.460747	0.135027	1	0.885195
Dehydroascorbate	Raffinose	0.171569	0.510266	0.437594	0.0536614	0.412174	-0.266025	0.801802	0.189347	1
Dehydroascorbate	Salicylate	-0.602941	0.0104069	0.160902	0.497974	0.017168	-0.763843	0.10559	0.908291	0.549884
Dehydroascorbate	Serine	0.210784	0.41675	0.515789	0.0199198	0.323125	-0.305005	0.75669	0.119138	1
Dehydroascorbate	Shikimate	-0.208333	0.422313	0.451128	0.0458833	0.0532651	-0.659461	0.75669	0.170347	0.787844
Dehydroascorbate	Spermidine	-0.414216	0.0983312	-0.0571429	0.81088	0.28798	-0.357073	0.350232	1	1
Dehydroascorbate	Stearate	0.0808824	0.757633	0.0947368	0.691153	0.96914	-0.0138545	1	1	1
Dehydroascorbate	Succinate	-0.181373	0.48601	0.475188	0.0342273	0.0523807	-0.656561	0.796894	0.129989	0.650016
Dehydroascorbate	Sucrose	0.666667	0.00346996	0.6	0.00516293	0.757211	0.0666667	0.0386439	0.044831	1
Dehydroascorbate	Tetracosanoate	0.169118	0.516418	0.225564	0.338971	0.870682	-0.0564463	1	0.707512	1
Dehydroascorbate	Tetradecanoate	-0.480392	0.0509616	0.172932	0.46594	0.0530476	-0.653324	0.283147	0.908291	0.650016
Dehydroascorbate	Threonate	-0.428922	0.085801	0.457143	0.0427185	0.00832594	-0.886064	0.350232	0.170347	0.549884
Dehydroascorbate	Threonate-1,4-lactone	-0.213235	0.411226	0.478195	0.0329504	0.0410874	-0.691431	0.75669	0.129989	0.650016
Dehydroascorbate	Threonine	-0.473039	0.0551445	0.365414	0.113122	0.0129299	-0.838453	0.283147	0.375711	0.549884
Dehydroascorbate	Trehalose	0.0931373	0.722186	0.42406	0.0624065	0.319569	-0.330923	1	0.262011	1
Dehydroascorbate	Tyrosine	-0.67402	0.00300754	0.654135	0.00175519	9.21265e-06	-1.32815	0.0355598	0.0228237	0.0222942
Dehydroascorbate	Urea	-0.441176	0.0762767	-0.0496241	0.835414	0.240036	-0.391552	0.343099	1	0.909415
Dehydroascorbate	Valine	-0.698529	0.00181343	0.287218	0.219504	0.00130891	-0.985747	0.028564	0.528723	0.242591
Dihydrouracil	Erythritol	0.107843	0.68035	-0.162406	0.493912	0.450851	0.270249	1	0.908291	1
Dihydrouracil	Ethanolamine	-0.0318627	0.903377	-0.314286	0.17717	0.41621	0.282423	1	0.421819	1
Dihydrouracil	Fructose	-0.245098	0.343047	-0.145865	0.539466	0.774752	-0.0992334	0.75669	1	1
Dihydrouracil	Fructose-6-phosphate	-0.492647	0.0445245	-0.645113	0.00213069	0.528763	0.152466	0.210713	0.0228237	1
Dihydrouracil	Fumarate	-0.230392	0.373665	-0.479699	0.0323261	0.424889	0.249307	0.75669	0.129989	1
Dihydrouracil	GABA	-0.0882353	0.736305	-0.263158	0.262287	0.615943	0.174923	1	0.646968	1
Dihydrouracil	Galactinol	-0.553922	0.0210498	-0.661654	0.00148622	0.634196	0.107733	0.165994	0.0201236	1
Dihydrouracil	Galactonate	-0.0441176	0.866483	-0.532331	0.0156831	0.128045	0.488213	1	0.0837789	0.885195
Dihydrouracil	Glucose	-0.348039	0.171013	-0.601504	0.0050232	0.357201	0.253465	0.607122	0.044831	1
Dihydrouracil	Glucose-6-phosphate	-0.409314	0.102784	-0.469173	0.0368966	0.837058	0.0598592	0.464625	0.129989	1
Dihydrouracil	Glutamate	-0.259804	0.313917	-0.416541	0.067708	0.622647	0.156737	0.730267	0.274803	1
Dihydrouracil	Glutamine	-0.144608	0.579755	-0.215038	0.362574	0.840099	0.0704298	1	0.707512	1
Dihydrouracil	Glycerate	-0.0759804	0.771945	-0.560902	0.0100864	0.122062	0.484922	1	0.0580967	0.885195
Dihydrouracil	Glycerol-2-phosphate	-0.458333	0.0642713	-0.42406	0.0624065	0.90611	-0.0342732	0.343099	0.262011	1
Dihydrouracil	Glycerol-3-phosphate	-0.311275	0.223924	-0.177444	0.454203	0.692727	-0.133831	0.607122	0.908291	1
Dihydrouracil	Glycine	-0.306373	0.23169	-0.144361	0.543701	0.635318	-0.162012	0.607122	1	1
Dihydrouracil	Hexadecanoate	-0.110294	0.673459	-0.53985	0.0140136	0.171762	0.429556	1	0.0821296	0.909415
Dihydrouracil	Inositol	-0.279412	0.27743	-0.338346	0.144526	0.856681	0.0589341	0.674121	0.375711	1
Dihydrouracil	Inositol-1-phosphate	-0.0465686	0.859133	-0.206015	0.383533	0.652717	0.159446	1	0.838803	1
Dihydrouracil	Isoleucine	0.125	0.632641	-0.475188	0.0342273	0.0750771	0.600188	1	0.129989	0.787844
Dihydrouracil	Lactate	-0.00490196	0.985103	0.270677	0.248391	0.433777	-0.275579	1	0.646968	1
Dihydrouracil	Linoleate	-0.0220588	0.93303	-0.00451128	0.98494	0.961214	-0.0175475	1	1	1
Dihydrouracil	Lysine	0.120098	0.646143	-0.279699	0.232348	0.258226	0.399797	1	0.626816	1
Dihydrouracil	Malate	-0.321078	0.208898	-0.514286	0.0203461	0.513721	0.193207	0.607122	0.119138	1
Dihydrouracil	Methionine	0.0944206	0.718503	-0.102256	0.667935	0.584565	0.196676	1	1	1
Dihydrouracil	Nicotianamine	-0.0220588	0.93303	-0.209023	0.376472	0.598405	0.186964	1	0.707512	1
Dihydrouracil	Phenylalanine	0.129902	0.619247	-0.362406	0.116345	0.157383	0.492308	1	0.375711	0.909415
Dihydrouracil	Phosphorate	-0.296569	0.247729	-0.452632	0.0450757	0.613568	0.156063	0.674121	0.170347	1
Dihydrouracil	Pipecolate	0.17402	0.50415	-0.245113	0.2976	0.237837	0.419132	0.801802	0.707512	0.909415
Dihydrouracil	Proline	-0.110294	0.673459	-0.494737	0.0265786	0.231776	0.384443	1	0.129989	0.909415
Dihydrouracil	Putrescine	-0.477941	0.0523285	-0.457143	0.0427185	0.941204	-0.0207983	0.283147	0.170347	1
Dihydrouracil	Pyroglutamate	-0.117647	0.652933	-0.154887	0.514383	0.916256	0.0372402	1	0.908291	1
Dihydrouracil	Raffinose	-0.22549	0.384197	-0.430075	0.058396	0.522935	0.204585	0.75669	0.262011	1
Dihydrouracil	Salicylate	-0.139706	0.592801	-0.335338	0.148357	0.564008	0.195632	1	0.375711	1
Dihydrouracil	Serine	0.00980392	0.970211	-0.67218	0.00116843	0.0223376	0.681984	1	0.010942	0.549884
Dihydrouracil	Shikimate	-0.0833333	0.750505	-0.24812	0.291523	0.637847	0.164787	1	0.707512	1
Dihydrouracil	Spermidine	0.313725	0.220104	-0.037594	0.874965	0.315464	0.351319	0.607122	1	1
Dihydrouracil	Stearate	0.245098	0.343047	-0.353383	0.126407	0.0860691	0.598481	0.75669	0.375711	0.787844
Dihydrouracil	Succinate	-0.235294	0.363295	-0.452632	0.0450757	0.491599	0.217337	0.75669	0.170347	1
Dihydrouracil	Sucrose	-0.313725	0.220104	-0.374436	0.103841	0.848596	0.0607106	0.607122	0.30978	1
Dihydrouracil	Tetracosanoate	-0.306373	0.23169	-0.419549	0.0655483	0.717436	0.113176	0.607122	0.262011	1
Dihydrouracil	Tetradecanoate	-0.0245098	0.925608	-0.118797	0.617892	0.792704	0.0942872	1	1	1
Dihydrouracil	Threonate	-0.169118	0.516418	-0.178947	0.450325	0.977592	0.00982972	1	0.908291	1
Dihydrouracil	Threonate-1,4-lactone	-0.147059	0.573277	-0.427068	0.0603761	0.393168	0.280009	1	0.262011	1
Dihydrouracil	Threonine	-0.0343137	0.895981	-0.533835	0.015337	0.119973	0.499521	1	0.0821296	0.885195
Dihydrouracil	Trehalose	-0.159314	0.541362	-0.506767	0.0225882	0.270497	0.347453	1	0.119138	1
Dihydrouracil	Tyrosine	0.0294118	0.91078	-0.333835	0.150299	0.296776	0.363246	1	0.381435	1
Dihydrouracil	Urea	-0.14951	0.566831	-0.303759	0.192914	0.651492	0.15425	1	0.421819	1
Dihydrouracil	Valine	0.0416667	0.873843	-0.433083	0.0564656	0.161423	0.474749	1	0.262011	0.909415
Erythritol	Ethanolamine	0.468137	0.0580719	0.345865	0.135252	0.683896	0.122273	0.343099	0.375711	1
Erythritol	Fructose	-0.715686	0.00123551	0.150376	0.526855	0.00361307	-0.866062	0.0272612	1	0.549884
Erythritol	Fructose-6-phosphate	0.301471	0.239624	0.141353	0.552214	0.63993	0.160117	0.674121	1	1
Erythritol	Fumarate	0.0931373	0.722186	-0.0676692	0.776821	0.655162	0.160806	1	1	1
Erythritol	GABA	0.732843	0.000818701	0.571429	0.00848909	0.42939	0.161415	0.0125906	0.0580967	1
Erythritol	Galactinol	0.0637255	0.808021	-0.00150376	0.99498	0.856385	0.0652292	1	1	1
Erythritol	Galactonate	0.134804	0.605966	-0.0135338	0.95484	0.679382	0.148338	1	1	1
Erythritol	Glucose	-0.404412	0.107379	-0.0421053	0.860095	0.283854	-0.362307	0.464625	1	1
Erythritol	Glucose-6-phosphate	0.367647	0.146554	0.0270677	0.909812	0.320376	0.340579	0.607122	1	1
Erythritol	Glutamate	0.492647	0.0445245	0.347368	0.133449	0.623627	0.145279	0.210713	0.375711	1
Erythritol	Glutamine	0.458333	0.0642713	0.500752	0.0245193	0.878636	-0.0424185	0.343099	0.119138	1
Erythritol	Glycerate	0.67402	0.00300754	0.0721805	0.762339	0.0387924	0.601839	0.0355598	1	0.650016
Erythritol	Glycerol-2-phosphate	-0.421569	0.0919126	0.0827068	0.728851	0.140093	-0.504275	0.350232	1	0.885195
Erythritol	Glycerol-3-phosphate	-0.5	0.040969	-0.541353	0.0136975	0.875027	0.0413534	0.210713	0.0821296	1
Erythritol	Glycine	0.539216	0.0255037	-0.142857	0.54795	0.0384997	0.682073	0.17695	1	0.650016
Erythritol	Hexadecanoate	-0.196078	0.450705	-0.282707	0.227153	0.798852	0.0866283	0.75669	0.626816	1
Erythritol	Inositol	-0.357843	0.158464	0.190977	0.419927	0.115681	-0.548821	0.607122	0.838803	0.885195
Erythritol	Inositol-1-phosphate	0.218137	0.400295	-0.206015	0.383533	0.23271	0.424152	0.75669	0.838803	0.909415
Erythritol	Isoleucine	0.539216	0.0255037	0.148872	0.531044	0.209351	0.390344	0.17695	1	0.909415
Erythritol	Lactate	-0.394608	0.117002	-0.390977	0.0882801	0.99051	-0.0036304	0.464625	0.30978	1
Erythritol	Linoleate	0.0147059	0.955327	-0.365414	0.113122	0.27033	0.380119	1	0.375711	1
Erythritol	Lysine	0.504902	0.038721	0.320301	0.168577	0.535038	0.184601	0.210713	0.421819	1
Erythritol	Malate	0.227941	0.378911	0.0902256	0.705213	0.694914	0.137716	0.75669	1	1
Erythritol	Methionine	0.741876	0.000651117	0.427068	0.0603761	0.167342	0.314809	0.0117667	0.262011	0.909415
Erythritol	Nicotianamine	-0.125	0.632641	0.266165	0.256671	0.269652	-0.391165	1	0.646968	1
Erythritol	Phenylalanine	0.531863	0.0279876	-0.100752	0.672556	0.0545446	0.632615	0.17695	1	0.787844
Erythritol	Phosphorate	-0.198529	0.444951	0.0511278	0.830495	0.484377	-0.249657	0.75669	1	1
Erythritol	Pipecolate	0.291667	0.256003	0.0526316	0.825581	0.492493	0.239035	0.674121	1	1
Erythritol	Proline	0.0833333	0.750505	0.189474	0.423665	0.764192	-0.10614	1	0.838803	1
Erythritol	Putrescine	-0.105392	0.687266	0.237594	0.313131	0.334913	-0.342986	1	0.707512	1
Erythritol	Pyroglutamate	0.698529	0.00181343	0.732331	0.000241216	0.847701	-0.0338014	0.028564	0.00464318	1
Erythritol	Raffinose	0.0661765	0.800774	0.27218	0.245669	0.555172	-0.206004	1	0.646968	1
Erythritol	Salicylate	0.29902	0.243655	0.147368	0.535247	0.65754	0.151651	0.674121	1	1
Erythritol	Serine	-0.0563725	0.829849	0.315789	0.174994	0.288091	-0.372162	1	0.421819	1
Erythritol	Shikimate	0.585784	0.013479	0.314286	0.17717	0.337807	0.271499	0.114105	0.421819	1
Erythritol	Spermidine	0.316176	0.216327	0.406015	0.0756894	0.774414	-0.0898386	0.607122	0.274803	1
Erythritol	Stearate	0.0980392	0.708151	-0.0992481	0.677189	0.583396	0.197287	1	1	1
Erythritol	Succinate	-0.161765	0.535076	0.0842105	0.724104	0.492664	-0.245975	1	1	1
Erythritol	Sucrose	-0.617647	0.00824233	0.0195489	0.934803	0.0401247	-0.637196	0.0826805	1	0.650016
Erythritol	Tetracosanoate	-0.232843	0.36846	-0.0285714	0.904822	0.563243	-0.204272	0.75669	1	1
Erythritol	Tetradecanoate	0.321078	0.208898	0.141353	0.552214	0.597528	0.179725	0.607122	1	1
Erythritol	Threonate	0.571078	0.0166464	0.0105263	0.964869	0.0768223	0.560552	0.135027	1	0.787844
Erythritol	Threonate-1,4-lactone	0.279412	0.27743	0.0766917	0.747933	0.560278	0.20272	0.674121	1	1
Erythritol	Threonine	0.553922	0.0210498	0.368421	0.109964	0.510625	0.185501	0.165994	0.375711	1
Erythritol	Trehalose	-0.166667	0.522603	0.0120301	0.959853	0.617437	-0.178697	1	1	1
Erythritol	Tyrosine	0.517157	0.0335114	0.0556391	0.815774	0.152192	0.461518	0.182131	1	0.909415
Erythritol	Urea	0.681373	0.0025966	0.442105	0.0509647	0.322809	0.239267	0.0355598	0.189347	1
Erythritol	Valine	0.617647	0.00824233	0.466165	0.0382905	0.54945	0.151482	0.0826805	0.129989	1
Ethanolamine	Fructose	-0.296569	0.247729	0.249624	0.288513	0.120238	-0.546193	0.674121	0.707512	0.885195
Ethanolamine	Fructose-6-phosphate	0.147059	0.573277	0.46015	0.0412007	0.333026	-0.313092	1	0.129989	1
Ethanolamine	Fumarate	0.428922	0.085801	0.643609	0.00219937	0.396918	-0.214687	0.350232	0.0228237	1
Ethanolamine	GABA	0.509804	0.0365682	0.717293	0.000371141	0.346746	-0.207489	0.182131	0.00537109	1
Ethanolamine	Galactinol	0.512255	0.0355265	0.634586	0.00265141	0.611577	-0.122332	0.182131	0.024687	1
Ethanolamine	Galactonate	0.446078	0.0726918	0.403008	0.0780935	0.884212	0.0430709	0.343099	0.294734	1
Ethanolamine	Glucose	0.230392	0.373665	0.240602	0.306861	0.976107	-0.0102093	0.75669	0.707512	1
Ethanolamine	Glucose-6-phosphate	-0.0637255	0.808021	0.335338	0.148357	0.25289	-0.399064	1	0.375711	1
Ethanolamine	Glutamate	0.306373	0.23169	0.357895	0.121301	0.872472	-0.0515222	0.607122	0.375711	1
Ethanolamine	Glutamine	0.610294	0.00927434	0.324812	0.162323	0.302177	0.285482	0.0826805	0.421819	1
Ethanolamine	Glycerate	0.585784	0.013479	0.609023	0.00437051	0.92023	-0.0232382	0.114105	0.033863	1
Ethanolamine	Glycerol-2-phosphate	0.181373	0.48601	0.442105	0.0509647	0.419359	-0.260733	0.796894	0.189347	1
Ethanolamine	Glycerol-3-phosphate	-0.10049	0.701167	0.237594	0.313131	0.34184	-0.338084	1	0.707512	1
Ethanolamine	Glycine	0.32598	0.201637	-0.126316	0.595653	0.19729	0.452296	0.607122	1	0.909415
Ethanolamine	Hexadecanoate	0.610294	0.00927434	0.209023	0.376472	0.168276	0.401272	0.0826805	0.707512	0.909415
Ethanolamine	Inositol	0.0637255	0.808021	0.515789	0.0199198	0.160266	-0.452064	1	0.119138	0.909415
Ethanolamine	Inositol-1-phosphate	0.602941	0.0104069	0.336842	0.146433	0.335995	0.266099	0.10559	0.375711	1
Ethanolamine	Isoleucine	0.468137	0.0580719	0.553383	0.0113703	0.748814	-0.0852462	0.343099	0.0661453	1
Ethanolamine	Lactate	0.276961	0.281843	0.0736842	0.757529	0.559591	0.203277	0.674121	1	1
Ethanolamine	Linoleate	0.428922	0.085801	0.246617	0.294552	0.566703	0.182305	0.350232	0.707512	1
Ethanolamine	Lysine	0.683824	0.00247029	0.694737	0.000675272	0.954056	-0.0109133	0.0355598	0.010263	1
Ethanolamine	Malate	0.0539216	0.837151	0.649624	0.00193533	0.0458409	-0.595702	1	0.0228237	0.650016
Ethanolamine	Methionine	0.537094	0.0262022	0.703759	0.000534935	0.446658	-0.166665	0.17695	0.0073649	1
Ethanolamine	Nicotianamine	0.504902	0.038721	0.503759	0.023538	0.996612	0.00114256	0.210713	0.119138	1
Ethanolamine	Phenylalanine	0.720588	0.00110174	0.452632	0.0450757	0.243561	0.267957	0.0141381	0.170347	1
Ethanolamine	Phosphorate	0.35049	0.167815	0.57594	0.00787094	0.421083	-0.22545	0.607122	0.0580967	1
Ethanolamine	Pipecolate	0.715686	0.00123551	0.43609	0.0545841	0.23201	0.279596	0.0272612	0.262011	0.909415
Ethanolamine	Proline	0.323529	0.205247	0.446617	0.0483728	0.688096	-0.123087	0.607122	0.189347	1
Ethanolamine	Putrescine	0.372549	0.140836	0.0857143	0.719366	0.397353	0.286835	0.607122	1	1
Ethanolamine	Pyroglutamate	0.267157	0.299918	0.603008	0.00488661	0.239998	-0.335851	0.718481	0.044831	0.909415
Ethanolamine	Raffinose	0.22549	0.384197	0.409023	0.0733409	0.570016	-0.183532	0.75669	0.274803	1
Ethanolamine	Salicylate	0.502451	0.039833	0.380451	0.097968	0.673651	0.122	0.210713	0.30978	1
Ethanolamine	Serine	0.10049	0.701167	0.598496	0.00530584	0.102112	-0.498006	1	0.044831	0.787844
Ethanolamine	Shikimate	0.553922	0.0210498	0.711278	0.000437698	0.46153	-0.157357	0.165994	0.00537109	1
Ethanolamine	Spermidine	0.740196	0.00067992	0.609023	0.00437051	0.499788	0.131174	0.0125906	0.033863	1
Ethanolamine	Stearate	0.610294	0.00927434	0.0481203	0.840339	0.0669286	0.562174	0.0826805	1	0.787844
Ethanolamine	Succinate	0.117647	0.652933	0.362406	0.116345	0.468787	-0.244759	1	0.375711	1
Ethanolamine	Sucrose	-0.183824	0.480034	-0.0887218	0.709921	0.788147	-0.0951017	0.796894	1	1
Ethanolamine	Tetracosanoate	0.433824	0.0818935	0.326316	0.160275	0.72721	0.107508	0.343099	0.421819	1
Ethanolamine	Tetradecanoate	0.419118	0.0940177	0.372932	0.105348	0.879321	0.0461853	0.350232	0.30978	1
Ethanolamine	Threonate	0.588235	0.0130009	0.476692	0.0335841	0.66502	0.111544	0.10559	0.129989	1
Ethanolamine	Threonate-1,4-lactone	0.294118	0.251844	0.491729	0.0276582	0.514471	-0.197612	0.674121	0.129989	1
Ethanolamine	Threonine	0.357843	0.158464	0.634586	0.00265141	0.299233	-0.276743	0.607122	0.024687	1
Ethanolamine	Trehalose	0.414216	0.0983312	0.618045	0.00368142	0.435977	-0.203829	0.350232	0.024687	1
Ethanolamine	Tyrosine	0.561275	0.0190635	0.530827	0.0160354	0.904291	0.0304474	0.165994	0.0837789	1
Ethanolamine	Urea	0.514706	0.0345077	0.312782	0.179364	0.496383	0.201924	0.182131	0.421819	1
Ethanolamine	Valine	0.492647	0.0445245	0.62406	0.00327411	0.594579	-0.131413	0.210713	0.024687	1
Fructose	Fructose-6-phosphate	-0.240196	0.353089	0.556391	0.0108418	0.0156173	-0.796587	0.75669	0.0661453	0.549884
Fructose	Fumarate	0.193627	0.456497	0.117293	0.622379	0.828314	0.0763342	0.75669	1	1
Fructose	GABA	-0.710784	0.00138239	-0.0781955	0.743149	0.0247359	-0.632589	0.028564	1	0.650016
Fructose	Galactinol	0.105392	0.687266	0.145865	0.539466	0.909272	-0.0404725	1	1	1
Fructose	Galactonate	0.134804	0.605966	0.634586	0.00265141	0.089188	-0.499783	1	0.024687	0.787844
Fructose	Glucose	0.47549	0.0537227	0.263158	0.262287	0.492605	0.212332	0.283147	0.646968	1
Fructose	Glucose-6-phosphate	-0.335784	0.187614	0.646617	0.00206382	0.00193536	-0.982401	0.607122	0.0228237	0.242591
Fructose	Glutamate	-0.522059	0.0315848	-0.291729	0.212026	0.439963	-0.23033	0.17695	0.528723	1
Fructose	Glutamine	-0.531863	0.0279876	-0.482707	0.0311052	0.854393	-0.049156	0.17695	0.129989	1
Fructose	Glycerate	-0.571078	0.0166464	0.503759	0.023538	0.000854386	-1.07484	0.135027	0.119138	0.242591
Fructose	Glycerol-2-phosphate	0.54902	0.0224611	0.0315789	0.894854	0.104803	0.517441	0.167882	1	0.787844
Fructose	Glycerol-3-phosphate	0.566176	0.0178228	0.320301	0.168577	0.390527	0.245876	0.135027	0.421819	1
Fructose	Glycine	-0.355392	0.161541	0.087218	0.714638	0.203401	-0.44261	0.607122	1	0.909415
Fructose	Hexadecanoate	0.259804	0.313917	-0.12782	0.591246	0.274452	0.387623	0.730267	1	1
Fructose	Inositol	0.534314	0.0271398	0.730827	0.000252151	0.354245	-0.196513	0.17695	0.00464318	1
Fructose	Inositol-1-phosphate	0.139706	0.592801	0.443609	0.0500892	0.351728	-0.303903	1	0.189347	1
Fructose	Isoleucine	-0.72549	0.000980148	0.464662	0.0390026	8.10909e-05	-1.19015	0.0141381	0.129989	0.0376704
Fructose	Lactate	0.463235	0.0611134	-0.0977444	0.681832	0.0967036	0.56098	0.343099	1	0.787844
Fructose	Linoleate	-0.0147059	0.955327	-0.22406	0.342286	0.554659	0.209354	1	0.707512	1
Fructose	Lysine	-0.602941	0.0104069	0.404511	0.0768844	0.00179555	-1.00745	0.10559	0.294734	0.242591
Fructose	Malate	-0.0294118	0.91078	0.345865	0.135252	0.279671	-0.375276	1	0.375711	1
Fructose	Methionine	-0.751686	0.000502403	0.269173	0.251132	0.000518028	-1.02086	0.0117667	0.646968	0.099545
Fructose	Nicotianamine	0.384804	0.127216	0.344361	0.137073	0.897143	0.040443	0.464625	0.375711	1
Fructose	Phenylalanine	-0.563725	0.018435	0.598496	0.00530584	0.000230839	-1.16222	0.135027	0.044831	0.099545
Fructose	Phosphorate	0.470588	0.0565941	0.610526	0.00424878	0.581489	-0.139938	0.283147	0.033863	1
Fructose	Pipecolate	-0.0392157	0.881214	0.473684	0.03488	0.124745	-0.5129	1	0.129989	0.885195
Fructose	Proline	-0.147059	0.573277	-0.043609	0.855148	0.772168	-0.10345	1	1	1
Fructose	Putrescine	-0.0490196	0.851794	0.0481203	0.840339	0.787646	-0.0971399	1	1	1
Fructose	Pyroglutamate	-0.705882	0.00154335	0.0691729	0.771985	0.00860598	-0.775055	0.028564	1	0.549884
Fructose	Raffinose	0.404412	0.107379	0.461654	0.0404576	0.845126	-0.0572424	0.464625	0.129989	1
Fructose	Salicylate	-0.522059	0.0315848	-0.0917293	0.700516	0.177055	-0.43033	0.17695	1	0.909415
Fructose	Serine	0.291667	0.256003	0.35188	0.128142	0.852288	-0.060213	0.674121	0.375711	1
Fructose	Shikimate	-0.237745	0.358171	0.550376	0.0119196	0.017009	-0.788121	0.75669	0.0661453	0.549884
Fructose	Spermidine	-0.313725	0.220104	-0.123308	0.604509	0.578078	-0.190417	0.607122	1	1
Fructose	Stearate	0.164216	0.528823	-0.344361	0.137073	0.145952	0.508577	1	0.375711	0.885195
Fructose	Succinate	0.218137	0.400295	0.234586	0.319476	0.961684	-0.0164492	0.75669	0.707512	1
Fructose	Sucrose	0.872549	4.91459e-06	0.568421	0.00892276	0.052948	0.304128	0.000666594	0.0580967	0.650016
Fructose	Tetracosanoate	0.313725	0.220104	-0.0631579	0.791373	0.282447	0.376883	0.607122	1	1
Fructose	Tetradecanoate	-0.377451	0.135273	0.0195489	0.934803	0.248328	-0.397	0.464625	1	1
Fructose	Threonate	-0.35049	0.167815	0.466165	0.0382905	0.0157858	-0.816656	0.607122	0.129989	0.549884
Fructose	Threonate-1,4-lactone	-0.110294	0.673459	0.500752	0.0245193	0.0670024	-0.611046	1	0.119138	0.787844
Fructose	Threonine	-0.546569	0.0231938	0.227068	0.335674	0.019276	-0.773636	0.17695	0.707512	0.549884
Fructose	Trehalose	0.468137	0.0580719	0.278195	0.234974	0.538553	0.189942	0.343099	0.626816	1
Fructose	Tyrosine	-0.588235	0.0130009	0.578947	0.00747966	0.000214439	-1.16718	0.10559	0.057002	0.0666654
Fructose	Urea	-0.42402	0.0898417	-0.0631579	0.791373	0.280681	-0.360862	0.350232	1	1
Fructose	Valine	-0.676471	0.00286506	0.198496	0.401504	0.00455956	-0.874967	0.0355598	0.838803	0.549884
Fructose-6-phosphate	Fumarate	0.0906863	0.729235	0.422556	0.0634408	0.318708	-0.33187	1	0.262011	1
Fructose-6-phosphate	GABA	0.617647	0.00824233	0.282707	0.227153	0.232857	0.33494	0.0826805	0.626816	0.909415
Fructose-6-phosphate	Galactinol	0.727941	0.000923647	0.57594	0.00787094	0.457791	0.152001	0.0141381	0.0580967	1
Fructose-6-phosphate	Galactonate	0.147059	0.573277	0.669173	0.00125275	0.0669788	-0.522114	1	0.0201236	0.787844
Fructose-6-phosphate	Glucose	0.0147059	0.955327	0.392481	0.0869559	0.267694	-0.377775	1	0.30978	1
Fructose-6-phosphate	Glucose-6-phosphate	0.914216	2.85894e-07	0.83609	4.40125e-06	0.339703	0.0781255	0.000215659	0.000258585	1
Fructose-6-phosphate	Glutamate	0.517157	0.0335114	0.186466	0.431195	0.287612	0.330691	0.182131	0.838803	1
Fructose-6-phosphate	Glutamine	0.20098	0.439234	-0.0977444	0.681832	0.403006	0.298725	0.75669	1	1
Fructose-6-phosphate	Glycerate	0.561275	0.0190635	0.822556	8.52918e-06	0.141975	-0.261282	0.165994	0.00056618	0.885195
Fructose-6-phosphate	Glycerol-2-phosphate	0.176471	0.498068	0.488722	0.028772	0.323874	-0.312251	0.801802	0.129989	1
Fructose-6-phosphate	Glycerol-3-phosphate	-0.0294118	0.91078	0.308271	0.186056	0.334849	-0.337682	1	0.421819	1
Fructose-6-phosphate	Glycine	-0.0710784	0.786327	0.0330827	0.889876	0.772599	-0.104161	1	1	1
Fructose-6-phosphate	Hexadecanoate	0.132353	0.612593	0.288722	0.216993	0.649457	-0.156369	1	0.528723	1
Fructose-6-phosphate	Inositol	0.186275	0.474095	0.700752	0.000578664	0.0594312	-0.514477	0.75669	0.0089453	0.787844
Fructose-6-phosphate	Inositol-1-phosphate	0.0882353	0.736305	0.354887	0.124688	0.433675	-0.266652	1	0.375711	1
Fructose-6-phosphate	Isoleucine	0.458333	0.0642713	0.83609	4.40125e-06	0.0482515	-0.377757	0.343099	0.000258585	0.650016
Fructose-6-phosphate	Lactate	-0.384804	0.127216	0.0917293	0.700516	0.167906	-0.476533	0.464625	1	0.909415
Fructose-6-phosphate	Linoleate	-0.0833333	0.750505	-0.103759	0.663326	0.954467	0.0204261	1	1	1
Fructose-6-phosphate	Lysine	0.335784	0.187614	0.586466	0.00657062	0.370906	-0.250682	0.607122	0.057002	1
Fructose-6-phosphate	Malate	0.732843	0.000818701	0.691729	0.000728485	0.816867	0.0411138	0.0125906	0.010263	1
Fructose-6-phosphate	Methionine	0.495402	0.0431663	0.437594	0.0536614	0.837665	0.0578077	0.210713	0.189347	1
Fructose-6-phosphate	Nicotianamine	-0.105392	0.687266	0.404511	0.0768844	0.138373	-0.509903	1	0.294734	0.885195
Fructose-6-phosphate	Phenylalanine	0.35049	0.167815	0.789474	3.4905e-05	0.0510881	-0.438983	0.607122	0.00135915	0.650016
Fructose-6-phosphate	Phosphorate	0.0710784	0.786327	0.712782	0.000420175	0.022813	-0.641704	1	0.00537109	0.549884
Fructose-6-phosphate	Pipecolate	-0.0269608	0.918191	0.396992	0.0830713	0.215468	-0.423953	1	0.30978	0.909415
Fructose-6-phosphate	Proline	0.210784	0.41675	0.37594	0.102349	0.615362	-0.165156	0.75669	0.30978	1
Fructose-6-phosphate	Putrescine	0.492647	0.0445245	0.282707	0.227153	0.490361	0.20994	0.210713	0.626816	1
Fructose-6-phosphate	Pyroglutamate	0.482843	0.0496216	0.162406	0.493912	0.314738	0.320437	0.283147	0.908291	1
Fructose-6-phosphate	Raffinose	-0.171569	0.510266	0.529323	0.0163941	0.0346255	-0.700892	0.801802	0.0837789	0.650016
Fructose-6-phosphate	Salicylate	0.551471	0.0217466	0.311278	0.181576	0.408137	0.240192	0.167882	0.421819	1
Fructose-6-phosphate	Serine	-0.00735294	0.977656	0.581955	0.00710444	0.0623059	-0.589308	1	0.057002	0.787844
Fructose-6-phosphate	Shikimate	0.330882	0.194543	0.393985	0.0856465	0.840378	-0.0631026	0.607122	0.30978	1
Fructose-6-phosphate	Spermidine	-0.308824	0.227786	-0.0526316	0.825581	0.46015	-0.256192	0.607122	1	1
Fructose-6-phosphate	Stearate	-0.134804	0.605966	0.153383	0.518525	0.421292	-0.288187	1	0.908291	1
Fructose-6-phosphate	Succinate	0.0245098	0.925608	0.37594	0.102349	0.304213	-0.35143	1	0.30978	1
Fructose-6-phosphate	Sucrose	-0.321078	0.208898	0.26015	0.26798	0.0969049	-0.581229	0.607122	0.646968	0.787844
Fructose-6-phosphate	Tetracosanoate	0.223039	0.389523	0.439098	0.0527507	0.498533	-0.216059	0.75669	0.189347	1
Fructose-6-phosphate	Tetradecanoate	0.247549	0.338088	0.00150376	0.99498	0.486243	0.246045	0.730267	1	1
Fructose-6-phosphate	Threonate	0.602941	0.0104069	0.433083	0.0564656	0.516618	0.169858	0.10559	0.262011	1
Fructose-6-phosphate	Threonate-1,4-lactone	0.696078	0.00191163	0.333835	0.150299	0.155583	0.362244	0.028564	0.381435	0.909415
Fructose-6-phosphate	Threonine	0.573529	0.0160815	0.613534	0.00401374	0.864033	-0.0400044	0.135027	0.033863	1
Fructose-6-phosphate	Trehalose	-0.129902	0.619247	0.457143	0.0427185	0.0836458	-0.587045	1	0.170347	0.787844
Fructose-6-phosphate	Tyrosine	0.468137	0.0580719	0.784962	4.1498e-05	0.127184	-0.316825	0.343099	0.00135915	0.885195
Fructose-6-phosphate	Urea	0.267157	0.299918	0.27218	0.245669	0.988023	-0.00502359	0.718481	0.646968	1
Fructose-6-phosphate	Valine	0.39951	0.112118	0.595489	0.00560144	0.466064	-0.195979	0.464625	0.057002	1
Fumarate	GABA	0.281863	0.27306	0.505263	0.0230592	0.460015	-0.2234	0.674121	0.119138	1
Fumarate	Galactinol	0.568627	0.0172267	0.669173	0.00125275	0.650026	-0.100545	0.135027	0.0201236	1
Fumarate	Galactonate	0.348039	0.171013	0.574436	0.00807276	0.420213	-0.226397	0.607122	0.0580967	1
Fumarate	Glucose	0.541667	0.0247148	0.442105	0.0509647	0.715242	0.0995614	0.17695	0.189347	1
Fumarate	Glucose-6-phosphate	0	1	0.445113	0.0492253	0.184813	-0.445113	1	0.189347	0.909415
Fumarate	Glutamate	0.323529	0.205247	0.368421	0.109964	0.8876	-0.0448916	0.607122	0.375711	1
Fumarate	Glutamine	0.45098	0.069232	0.168421	0.477829	0.381427	0.282559	0.343099	0.908291	1
Fumarate	Glycerate	0.286765	0.264446	0.637594	0.00249285	0.203372	-0.350829	0.674121	0.024687	0.909415
Fumarate	Glycerol-2-phosphate	0.183824	0.480034	0.239098	0.309986	0.872586	-0.0552742	0.796894	0.707512	1
Fumarate	Glycerol-3-phosphate	0.0808824	0.757633	0.557895	0.010585	0.128416	-0.477012	1	0.0661453	0.885195
Fumarate	Glycine	0.203431	0.433555	0.0421053	0.860095	0.649174	0.161326	0.75669	1	1
Fumarate	Hexadecanoate	0.414216	0.0983312	0.57594	0.00787094	0.550107	-0.161724	0.350232	0.0580967	1
Fumarate	Inositol	0.335784	0.187614	0.386466	0.0923416	0.871657	-0.0506819	0.607122	0.30978	1
Fumarate	Inositol-1-phosphate	0.659314	0.00398858	0.577444	0.00767326	0.712529	0.0818701	0.0598753	0.057002	1
Fumarate	Isoleucine	0.198529	0.444951	0.568421	0.00892276	0.218621	-0.369892	0.75669	0.0580967	0.909415
Fumarate	Lactate	0.392157	0.1195	0.222556	0.345621	0.602423	0.1696	0.464625	0.707512	1
Fumarate	Linoleate	0.0735294	0.779127	0.428571	0.0593798	0.286726	-0.355042	1	0.262011	1
Fumarate	Lysine	0.473039	0.0551445	0.6	0.00516293	0.619582	-0.126961	0.283147	0.044831	1
Fumarate	Malate	0.384804	0.127216	0.757895	0.000108321	0.104699	-0.373091	0.464625	0.00464318	0.787844
Fumarate	Methionine	0.331085	0.194252	0.467669	0.0375885	0.651454	-0.136584	0.607122	0.129989	1
Fumarate	Nicotianamine	0.664216	0.00363635	0.329323	0.156231	0.204181	0.334892	0.0386439	0.421819	0.909415
Fumarate	Phenylalanine	0.259804	0.313917	0.554887	0.0111035	0.319174	-0.295083	0.730267	0.0661453	1
Fumarate	Phosphorate	0.441176	0.0762767	0.642105	0.00226988	0.424782	-0.200929	0.343099	0.024687	1
Fumarate	Pipecolate	0.683824	0.00247029	0.538346	0.0143355	0.515962	0.145478	0.0355598	0.0821296	1
Fumarate	Proline	0.379902	0.132549	0.548872	0.0122022	0.547993	-0.16897	0.464625	0.0821296	1
Fumarate	Putrescine	0.321078	0.208898	0.354887	0.124688	0.91576	-0.0338088	0.607122	0.375711	1
Fumarate	Pyroglutamate	0.191176	0.462326	0.291729	0.212026	0.767083	-0.100553	0.75669	0.528723	1
Fumarate	Raffinose	0.433824	0.0818935	0.378947	0.0994129	0.855403	0.0548762	0.343099	0.30978	1
Fumarate	Salicylate	0.404412	0.107379	0.649624	0.00193533	0.338078	-0.245212	0.464625	0.0228237	1
Fumarate	Serine	0.607843	0.00964035	0.738346	0.000201429	0.503682	-0.130503	0.0826805	0.00464318	1
Fumarate	Shikimate	0.666667	0.00346996	0.541353	0.0136975	0.582028	0.125313	0.0386439	0.0821296	1
Fumarate	Spermidine	0.303922	0.235636	0.198496	0.401504	0.754902	0.105425	0.607122	0.838803	1
Fumarate	Stearate	0.220588	0.394889	0.0646617	0.786515	0.658484	0.155927	0.75669	1	1
Fumarate	Succinate	0.830882	3.61106e-05	0.688722	0.000785205	0.338464	0.142161	0.000936378	0.010263	1
Fumarate	Sucrose	0.122549	0.639378	0.0857143	0.719366	0.917809	0.0368347	1	1	1
Fumarate	Tetracosanoate	0.22549	0.384197	0.219549	0.352346	0.986181	0.00594132	0.75669	0.707512	1
Fumarate	Tetradecanoate	0.54902	0.0224611	0.56391	0.00960697	0.95234	-0.0148902	0.167882	0.0580967	1
Fumarate	Threonate	0.522059	0.0315848	0.643609	0.00219937	0.60795	-0.12155	0.17695	0.0228237	1
Fumarate	Threonate-1,4-lactone	0.615196	0.00857557	0.616541	0.00378956	0.995209	-0.00134527	0.0826805	0.024687	1
Fumarate	Threonine	0.441176	0.0762767	0.676692	0.00105094	0.333128	-0.235515	0.343099	0.010263	1
Fumarate	Trehalose	0.852941	1.35439e-05	0.718797	0.000355919	0.316249	0.134144	0.000936378	0.00466412	1
Fumarate	Tyrosine	0.321078	0.208898	0.545865	0.0127836	0.438468	-0.224786	0.607122	0.0821296	1
Fumarate	Urea	0.279412	0.27743	-0.00451128	0.98494	0.419179	0.283923	0.674121	1	1
Fumarate	Valine	0.262255	0.309209	0.499248	0.0250219	0.438217	-0.236993	0.730267	0.129989	1
GABA	Galactinol	0.448529	0.0709464	0.35188	0.128142	0.749429	0.0966497	0.343099	0.375711	1
GABA	Galactonate	0.223039	0.389523	0.0857143	0.719366	0.69618	0.137325	0.75669	1	1
GABA	Glucose	-0.115196	0.65975	0.0827068	0.728851	0.582113	-0.197903	1	1	1
GABA	Glucose-6-phosphate	0.54902	0.0224611	0.117293	0.622379	0.166656	0.431726	0.167882	1	0.909415
GABA	Glutamate	0.718137	0.00116704	0.621053	0.00347281	0.623687	0.0970846	0.0141381	0.024687	1
GABA	Glutamine	0.693627	0.00201414	0.675188	0.00108894	0.923412	0.0184395	0.028564	0.010263	1
GABA	Glycerate	0.823529	4.85755e-05	0.398496	0.0818054	0.0387765	0.425033	0.0017281	0.30978	0.650016
GABA	Glycerol-2-phosphate	-0.355392	0.161541	0.178947	0.450325	0.125802	-0.53434	0.607122	0.908291	0.885195
GABA	Glycerol-3-phosphate	-0.230392	0.373665	-0.075188	0.752727	0.658983	-0.155204	0.75669	1	1
GABA	Glycine	0.355392	0.161541	-0.0541353	0.820674	0.238085	0.409527	0.607122	1	0.909415
GABA	Hexadecanoate	0.117647	0.652933	0.0556391	0.815774	0.862518	0.062008	1	1	1
GABA	Inositol	-0.0833333	0.750505	0.132331	0.578107	0.548329	-0.215664	1	1	1
GABA	Inositol-1-phosphate	0.279412	0.27743	0.102256	0.667935	0.609337	0.177156	0.674121	1	1
GABA	Isoleucine	0.862745	8.31713e-06	0.517293	0.0195005	0.0427211	0.345452	0.000666594	0.119138	0.650016
GABA	Lactate	-0.294118	0.251844	-0.00150376	0.99498	0.403392	-0.292614	0.674121	1	1
GABA	Linoleate	0.0931373	0.722186	0.037594	0.874965	0.877136	0.0555433	1	1	1
GABA	Lysine	0.803922	0.000100739	0.571429	0.00848909	0.202499	0.232493	0.00472554	0.0580967	0.909415
GABA	Malate	0.490196	0.04576	0.565414	0.00937432	0.772294	-0.0752175	0.214975	0.0580967	1
GABA	Methionine	0.941754	1.70015e-08	0.67218	0.00116843	0.00930199	0.269573	4.70714e-05	0.010942	0.549884
GABA	Nicotianamine	-0.0514706	0.844467	0.121805	0.608957	0.62986	-0.173275	1	1	1
GABA	Phenylalanine	0.794118	0.000140876	0.159398	0.502053	0.0106525	0.634719	0.0048434	0.908291	0.549884
GABA	Phosphorate	-0.102941	0.694205	0.246617	0.294552	0.325137	-0.349558	1	0.707512	1
GABA	Pipecolate	0.367647	0.146554	0.0526316	0.825581	0.356145	0.315015	0.607122	1	1
GABA	Proline	0.306373	0.23169	0.506767	0.0225882	0.502811	-0.200394	0.607122	0.119138	1
GABA	Putrescine	0.375	0.138035	0.422556	0.0634408	0.875443	-0.0475564	0.464625	0.262011	1
GABA	Pyroglutamate	0.857843	1.06611e-05	0.887218	1.84968e-07	0.732034	-0.0293749	0.000936378	2.95918e-05	1
GABA	Raffinose	-0.154412	0.554032	0.190977	0.419927	0.333525	-0.345389	1	0.838803	1
GABA	Salicylate	0.752451	0.000492111	0.711278	0.000437698	0.805613	0.0411728	0.0115531	0.00537109	1
GABA	Serine	0.142157	0.586263	0.422556	0.0634408	0.393933	-0.2804	1	0.262011	1
GABA	Shikimate	0.659314	0.00398858	0.43609	0.0545841	0.369018	0.223223	0.0598753	0.262011	1
GABA	Spermidine	0.365196	0.149472	0.536842	0.0146633	0.547958	-0.171646	0.607122	0.0821296	1
GABA	Stearate	0.0490196	0.851794	0.0135338	0.95484	0.92159	0.0354858	1	1	1
GABA	Succinate	0.0833333	0.750505	0.384962	0.0937255	0.371772	-0.301629	1	0.30978	1
GABA	Sucrose	-0.708333	0.00146105	-0.196992	0.405152	0.0579768	-0.511341	0.028564	0.838803	0.787844
GABA	Tetracosanoate	-0.0784314	0.76478	0.112782	0.635917	0.595004	-0.191213	1	1	1
GABA	Tetradecanoate	0.541667	0.0247148	0.577444	0.00767326	0.8852	-0.0357769	0.17695	0.057002	1
GABA	Threonate	0.732843	0.000818701	0.222556	0.345621	0.0496328	0.510287	0.0125906	0.707512	0.650016
GABA	Threonate-1,4-lactone	0.612745	0.00891949	0.186466	0.431195	0.146041	0.426279	0.0826805	0.838803	0.885195
GABA	Threonine	0.894608	1.26272e-06	0.741353	0.000183739	0.173627	0.153254	0.000225286	0.00464318	0.909415
GABA	Trehalose	-0.0220588	0.93303	0.287218	0.219504	0.378862	-0.309277	1	0.528723	1
GABA	Tyrosine	0.821078	5.34635e-05	0.320301	0.168577	0.0217553	0.500778	0.0017281	0.421819	0.549884
GABA	Urea	0.644608	0.00521448	0.458647	0.0419543	0.453683	0.185961	0.0714748	0.129989	1
GABA	Valine	0.833333	3.26105e-05	0.72782	0.000275296	0.446286	0.105514	0.000936378	0.00466412	1
Galactinol	Galactonate	0.377451	0.135273	0.592481	0.00591047	0.43069	-0.21503	0.464625	0.057002	1
Galactinol	Glucose	0.534314	0.0271398	0.646617	0.00206382	0.6311	-0.112303	0.17695	0.0228237	1
Galactinol	Glucose-6-phosphate	0.477941	0.0523285	0.535338	0.0149971	0.830434	-0.0573972	0.283147	0.0821296	1
Galactinol	Glutamate	0.436275	0.0799889	0.493233	0.0271142	0.840348	-0.0569586	0.343099	0.129989	1
Galactinol	Glutamine	0.382353	0.129863	0.24812	0.291523	0.678896	0.134233	0.464625	0.707512	1
Galactinol	Glycerate	0.47549	0.0537227	0.720301	0.000341233	0.278477	-0.244811	0.283147	0.00466412	1
Galactinol	Glycerol-2-phosphate	0.522059	0.0315848	0.745865	0.000159702	0.286826	-0.223806	0.17695	0.00464318	1
Galactinol	Glycerol-3-phosphate	0.237745	0.358171	0.371429	0.106871	0.682364	-0.133683	0.75669	0.375711	1
Galactinol	Glycine	-0.0686275	0.793542	0.075188	0.752727	0.689761	-0.143815	1	1	1
Galactinol	Hexadecanoate	0.656863	0.00417479	0.717293	0.000371141	0.750476	-0.0604305	0.0598753	0.00537109	1
Galactinol	Inositol	0.492647	0.0445245	0.443609	0.0500892	0.861784	0.049038	0.210713	0.189347	1
Galactinol	Inositol-1-phosphate	0.536765	0.0263119	0.353383	0.126407	0.523405	0.183381	0.17695	0.375711	1
Galactinol	Isoleucine	0.311275	0.223924	0.578947	0.00747966	0.347685	-0.267673	0.607122	0.057002	1
Galactinol	Lactate	0.137255	0.599369	-0.00150376	0.99498	0.698838	0.138759	1	1	1
Galactinol	Linoleate	0.129902	0.619247	0.395489	0.0843516	0.425437	-0.265587	1	0.30978	1
Galactinol	Lysine	0.428922	0.085801	0.487218	0.029342	0.837905	-0.0582965	0.350232	0.129989	1
Galactinol	Malate	0.568627	0.0172267	0.521805	0.0182849	0.853428	0.0468229	0.135027	0.119138	1
Galactinol	Methionine	0.374004	0.139169	0.359398	0.119633	0.962707	0.0146053	0.464625	0.375711	1
Galactinol	Nicotianamine	0.426471	0.0878046	0.386466	0.0923416	0.894335	0.0400044	0.350232	0.30978	1
Galactinol	Phenylalanine	0.372549	0.140836	0.553383	0.0113703	0.520577	-0.180834	0.607122	0.0661453	1
Galactinol	Phosphorate	0.47549	0.0537227	0.673684	0.0011281	0.405338	-0.198194	0.283147	0.010263	1
Galactinol	Pipecolate	0.379902	0.132549	0.451128	0.0458833	0.81129	-0.0712259	0.464625	0.170347	1
Galactinol	Proline	0.428922	0.085801	0.676692	0.00105094	0.312631	-0.24777	0.350232	0.010263	1
Galactinol	Putrescine	0.730392	0.000869865	0.305263	0.190609	0.0887582	0.425129	0.0141381	0.421819	0.787844
Galactinol	Pyroglutamate	0.272059	0.290796	0.184962	0.434986	0.798853	0.0870964	0.674121	0.838803	1
Galactinol	Raffinose	0.169118	0.516418	0.616541	0.00378956	0.12846	-0.447424	1	0.024687	0.885195
Galactinol	Salicylate	0.60049	0.0108079	0.404511	0.0768844	0.462985	0.195979	0.10559	0.294734	1
Galactinol	Serine	0.333333	0.191058	0.768421	7.57188e-05	0.0634345	-0.435088	0.607122	0.00276144	0.787844
Galactinol	Shikimate	0.519608	0.0325372	0.464662	0.0390026	0.840655	0.0549462	0.180808	0.129989	1
Galactinol	Spermidine	0.0294118	0.91078	0.315789	0.174994	0.409691	-0.286378	1	0.421819	1
Galactinol	Stearate	0.223039	0.389523	0.466165	0.0382905	0.440624	-0.243126	0.75669	0.129989	1
Galactinol	Succinate	0.453431	0.0675482	0.62406	0.00327411	0.501428	-0.170629	0.343099	0.024687	1
Galactinol	Sucrose	0.0759804	0.771945	0.230075	0.329138	0.661255	-0.154095	1	0.707512	1
Galactinol	Tetracosanoate	0.610294	0.00927434	0.679699	0.000978282	0.741261	-0.0694051	0.0826805	0.010263	1
Galactinol	Tetradecanoate	0.42402	0.0898417	0.287218	0.219504	0.663447	0.136802	0.350232	0.528723	1
Galactinol	Threonate	0.647059	0.0049914	0.38797	0.0909729	0.317431	0.259089	0.0598753	0.30978	1
Galactinol	Threonate-1,4-lactone	0.718137	0.00116704	0.565414	0.00937432	0.466115	0.152724	0.0141381	0.0580967	1
Galactinol	Threonine	0.495098	0.0433144	0.55188	0.0116424	0.828268	-0.0567817	0.210713	0.0661453	1
Galactinol	Trehalose	0.495098	0.0433144	0.816541	1.12472e-05	0.0944553	-0.321443	0.210713	0.000863005	0.787844
Galactinol	Tyrosine	0.377451	0.135273	0.467669	0.0375885	0.760528	-0.0902182	0.464625	0.129989	1
Galactinol	Urea	0.254902	0.32346	0.311278	0.181576	0.865102	-0.0563762	0.730267	0.421819	1
Galactinol	Valine	0.294118	0.251844	0.550376	0.0119196	0.381482	-0.256258	0.674121	0.0661453	1
Galactonate	Glucose	-0.117647	0.652933	0.342857	0.13891	0.187644	-0.460504	1	0.375711	0.909415
Galactonate	Glucose-6-phosphate	-0.00980392	0.970211	0.851128	1.96153e-06	0.000433121	-0.860932	1	0.0001904	0.099545
Galactonate	Glutamate	-0.22549	0.384197	0.0481203	0.840339	0.441803	-0.27361	0.75669	1	1
Galactonate	Glutamine	-0.00735294	0.977656	-0.203008	0.390666	0.582287	0.195655	1	0.838803	1
Galactonate	Glycerate	0.473039	0.0551445	0.748872	0.00014522	0.206011	-0.275833	0.283147	0.00464318	0.909415
Galactonate	Glycerol-2-phosphate	-0.0588235	0.822559	0.221053	0.348974	0.431895	-0.279876	1	0.707512	1
Galactonate	Glycerol-3-phosphate	0.512255	0.0355265	0.603008	0.00488661	0.714393	-0.0907526	0.182131	0.044831	1
Galactonate	Glycine	0.0833333	0.750505	0.201504	0.394261	0.737898	-0.11817	1	0.838803	1
Galactonate	Hexadecanoate	0.208333	0.422313	0.469173	0.0368966	0.409632	-0.26084	0.75669	0.129989	1
Galactonate	Inositol	0.740196	0.00067992	0.807519	1.67263e-05	0.639706	-0.0673227	0.0125906	0.000863005	1
Galactonate	Inositol-1-phosphate	0.823529	4.85755e-05	0.705263	0.000514145	0.421678	0.118266	0.0017281	0.0073649	1
Galactonate	Isoleucine	-0.00980392	0.970211	0.729323	0.000263507	0.00941822	-0.739127	1	0.00464318	0.549884
Galactonate	Lactate	0.553922	0.0210498	0.0541353	0.820674	0.114359	0.499786	0.165994	1	0.885195
Galactonate	Linoleate	-0.269608	0.295336	0.291729	0.212026	0.109938	-0.561337	0.674121	0.528723	0.85054
Galactonate	Lysine	0.110294	0.673459	0.694737	0.000675272	0.0386507	-0.584443	1	0.010263	0.650016
Galactonate	Malate	0.259804	0.313917	0.649624	0.00193533	0.158642	-0.38982	0.730267	0.0228237	0.909415
Galactonate	Methionine	0.267321	0.29961	0.413534	0.0699207	0.645766	-0.146213	0.674121	0.274803	1
Galactonate	Nicotianamine	0.678922	0.00272814	0.535338	0.0149971	0.524818	0.143583	0.0355598	0.0821296	1
Galactonate	Phenylalanine	0.519608	0.0325372	0.839098	3.76906e-06	0.0751195	-0.31949	0.180808	0.000258585	0.787844
Galactonate	Phosphorate	0.443627	0.0744685	0.873684	4.87296e-07	0.0157213	-0.430057	0.343099	6.16997e-05	0.549884
Galactonate	Pipecolate	0.683824	0.00247029	0.699248	0.000601642	0.934707	-0.0154246	0.0355598	0.010263	1
Galactonate	Proline	-0.438725	0.0781167	0.297744	0.20232	0.0311738	-0.73647	0.343099	0.528723	0.650016
Galactonate	Putrescine	-0.129902	0.619247	0.291729	0.212026	0.232288	-0.421631	1	0.528723	0.909415
Galactonate	Pyroglutamate	-0.102941	0.694205	0.0511278	0.830495	0.668626	-0.154069	1	1	1
Galactonate	Raffinose	0.142157	0.586263	0.499248	0.0250219	0.261576	-0.357091	1	0.129989	1
Galactonate	Salicylate	0.0759804	0.771945	0.288722	0.216993	0.540225	-0.212741	1	0.528723	1
Galactonate	Serine	0.566176	0.0178228	0.721805	0.000327066	0.455182	-0.155628	0.135027	0.00466412	1
Galactonate	Shikimate	0.509804	0.0365682	0.73985	0.00019241	0.282735	-0.230046	0.182131	0.00464318	1
Galactonate	Spermidine	0.22549	0.384197	0.105263	0.658728	0.731623	0.120227	0.75669	1	1
Galactonate	Stearate	0.693627	0.00201414	0.0300752	0.899837	0.0222865	0.663552	0.028564	1	0.549884
Galactonate	Succinate	0.110294	0.673459	0.562406	0.0098443	0.145298	-0.452112	1	0.0580967	0.885195
Galactonate	Sucrose	0.0392157	0.881214	0.299248	0.19994	0.455294	-0.260032	1	0.528723	1
Galactonate	Tetracosanoate	0.00735294	0.977656	0.196992	0.405152	0.594251	-0.18964	1	0.838803	1
Galactonate	Tetradecanoate	-0.22549	0.384197	0.24812	0.291523	0.18094	-0.47361	0.75669	0.707512	0.909415
Galactonate	Threonate	0.671569	0.00315573	0.720301	0.000341233	0.79307	-0.0487321	0.0386439	0.00466412	1
Galactonate	Threonate-1,4-lactone	0.389706	0.122034	0.705263	0.000514145	0.196401	-0.315557	0.464625	0.0073649	0.909415
Galactonate	Threonine	0.203431	0.433555	0.560902	0.0100864	0.235834	-0.357471	0.75669	0.0580967	0.909415
Galactonate	Trehalose	0.585784	0.013479	0.709774	0.000455839	0.550423	-0.12399	0.114105	0.00537109	1
Galactonate	Tyrosine	0.323529	0.205247	0.795489	2.75342e-05	0.037541	-0.471959	0.607122	0.00099969	0.650016
Galactonate	Urea	-0.205882	0.427915	-0.156391	0.510257	0.887224	-0.0494914	0.75669	0.908291	1
Galactonate	Valine	-0.110294	0.673459	0.500752	0.0245193	0.0670024	-0.611046	1	0.119138	0.787844
Glucose	Glucose-6-phosphate	-0.208333	0.422313	0.348872	0.131663	0.110746	-0.557206	0.75669	0.375711	0.885195
Glucose	Glutamate	0.213235	0.411226	0.520301	0.0186832	0.318265	-0.307065	0.75669	0.119138	1
Glucose	Glutamine	0.321078	0.208898	0.135338	0.569419	0.585788	0.18574	0.607122	1	1
Glucose	Glycerate	-0.164216	0.528823	0.43609	0.0545841	0.0793915	-0.600306	1	0.262011	0.787844
Glucose	Glycerol-2-phosphate	0.718137	0.00116704	0.580451	0.00729007	0.504911	0.137686	0.0141381	0.057002	1
Glucose	Glycerol-3-phosphate	0.279412	0.27743	0.165414	0.485838	0.739312	0.113998	0.674121	0.908291	1
Glucose	Glycine	-0.139706	0.592801	0.148872	0.531044	0.420685	-0.288578	1	1	1
Glucose	Hexadecanoate	0.796569	0.000129764	0.700752	0.000578664	0.54145	0.0958167	0.00472554	0.0089453	1
Glucose	Inositol	0.247549	0.338088	0.177444	0.454203	0.838714	0.0701054	0.730267	0.908291	1
Glucose	Inositol-1-phosphate	0.220588	0.394889	-0.00451128	0.98494	0.526131	0.2251	0.75669	1	1
Glucose	Isoleucine	-0.0318627	0.903377	0.251128	0.285522	0.424086	-0.282991	1	0.707512	1
Glucose	Lactate	0.240196	0.353089	-0.209023	0.376472	0.205289	0.449219	0.75669	0.707512	0.909415
Glucose	Linoleate	0.340686	0.180851	0.100752	0.672556	0.481956	0.239934	0.607122	1	1
Glucose	Lysine	0.183824	0.480034	0.115789	0.626879	0.847021	0.0680341	0.796894	1	1
Glucose	Malate	-0.0171569	0.947891	0.230075	0.329138	0.486016	-0.247232	1	0.707512	1
Glucose	Methionine	-0.188841	0.467914	-0.0796992	0.738374	0.757855	-0.109142	0.75669	1	1
Glucose	Nicotianamine	0.431373	0.0838307	0.210526	0.37297	0.492225	0.220846	0.343099	0.707512	1
Glucose	Phenylalanine	-0.129902	0.619247	0.332331	0.152259	0.18712	-0.462233	1	0.384879	0.909415
Glucose	Phosphorate	0.534314	0.0271398	0.42406	0.0624065	0.690853	0.110254	0.17695	0.262011	1
Glucose	Pipecolate	0.171569	0.510266	0.326316	0.160275	0.646708	-0.154747	0.801802	0.421819	1
Glucose	Proline	0.595588	0.0116467	0.724812	0.000300231	0.521365	-0.129224	0.10559	0.00466412	1
Glucose	Putrescine	0.642157	0.00544554	0.609023	0.00437051	0.880035	0.0331343	0.0740072	0.033863	1
Glucose	Pyroglutamate	-0.0686275	0.793542	-0.0075188	0.974903	0.865309	-0.0611087	1	1	1
Glucose	Raffinose	0.343137	0.177531	0.533835	0.015337	0.509873	-0.190697	0.607122	0.0821296	1
Glucose	Salicylate	0.296569	0.247729	0.345865	0.135252	0.878907	-0.049296	0.674121	0.375711	1
Glucose	Serine	0.27451	0.286298	0.569925	0.00870372	0.310954	-0.295415	0.674121	0.0580967	1
Glucose	Shikimate	0.161765	0.535076	0.0631579	0.791373	0.781811	0.0986068	1	1	1
Glucose	Spermidine	0.151961	0.560415	0.075188	0.752727	0.829287	0.0767728	1	1	1
Glucose	Stearate	0.188725	0.468192	0.493233	0.0271142	0.333109	-0.304508	0.75669	0.129989	1
Glucose	Succinate	0.627451	0.00701135	0.658647	0.00158933	0.88277	-0.0311956	0.0826805	0.0228237	1
Glucose	Sucrose	0.495098	0.0433144	0.772932	6.45802e-05	0.179196	-0.277834	0.210713	0.00188299	0.909415
Glucose	Tetracosanoate	0.776961	0.000243315	0.562406	0.0098443	0.266156	0.214555	0.0102758	0.0580967	1
Glucose	Tetradecanoate	0.379902	0.132549	0.377444	0.100873	0.993655	0.00245835	0.464625	0.30978	1
Glucose	Threonate	-0.0710784	0.786327	0.037594	0.874965	0.763039	-0.108672	1	1	1
Glucose	Threonate-1,4-lactone	0.169118	0.516418	0.360902	0.11798	0.565958	-0.191785	1	0.375711	1
Glucose	Threonine	0.0343137	0.895981	0.263158	0.262287	0.514649	-0.228844	1	0.646968	1
Glucose	Trehalose	0.546569	0.0231938	0.418045	0.0666216	0.64127	0.128524	0.17695	0.262011	1
Glucose	Tyrosine	-0.102941	0.694205	0.108271	0.649567	0.556919	-0.211212	1	1	1
Glucose	Urea	0.218137	0.400295	0.425564	0.0613849	0.518956	-0.207427	0.75669	0.262011	1
Glucose	Valine	0.0808824	0.757633	0.237594	0.313131	0.655197	-0.156712	1	0.707512	1
Glucose-6-phosphate	Glutamate	0.443627	0.0744685	0.126316	0.595653	0.332507	0.317312	0.343099	1	1
Glucose-6-phosphate	Glutamine	0.0490196	0.851794	-0.22406	0.342286	0.442798	0.27308	1	0.707512	1
Glucose-6-phosphate	Glycerate	0.453431	0.0675482	0.796992	2.59175e-05	0.0956941	-0.343561	0.343099	0.00099969	0.787844
Glucose-6-phosphate	Glycerol-2-phosphate	-0.00980392	0.970211	0.330827	0.154236	0.327258	-0.340631	1	0.388335	1
Glucose-6-phosphate	Glycerol-3-phosphate	-0.269608	0.295336	0.496241	0.0260515	0.0229577	-0.765848	0.674121	0.129989	0.650016
Glucose-6-phosphate	Glycine	0.0392157	0.881214	0.329323	0.156231	0.401416	-0.290108	1	0.421819	1
Glucose-6-phosphate	Hexadecanoate	-0.20098	0.439234	0.344361	0.137073	0.118907	-0.545341	0.75669	0.375711	0.885195
Glucose-6-phosphate	Inositol	-0.0196078	0.940458	0.762406	9.31151e-05	0.00464729	-0.782014	1	0.00394649	0.549884
Glucose-6-phosphate	Inositol-1-phosphate	-0.0857843	0.743395	0.499248	0.0250219	0.0788279	-0.585032	1	0.129989	0.787844
Glucose-6-phosphate	Isoleucine	0.431373	0.0838307	0.834586	4.75061e-06	0.0399266	-0.403214	0.343099	0.000258585	0.650016
Glucose-6-phosphate	Lactate	-0.573529	0.0160815	0.0962406	0.686487	0.0378765	-0.66977	0.135027	1	0.650016
Glucose-6-phosphate	Linoleate	-0.196078	0.450705	0.0496241	0.835414	0.491429	-0.245702	0.75669	1	1
Glucose-6-phosphate	Lysine	0.254902	0.32346	0.67218	0.00116843	0.124734	-0.417278	0.730267	0.010942	0.885195
Glucose-6-phosphate	Malate	0.730392	0.000869865	0.714286	0.000403253	0.925632	0.0161064	0.0141381	0.00537109	1
Glucose-6-phosphate	Methionine	0.470877	0.0564219	0.478195	0.0329504	0.97912	-0.00731864	0.283147	0.129989	1
Glucose-6-phosphate	Nicotianamine	-0.272059	0.290796	0.449624	0.0467019	0.0344295	-0.721683	0.674121	0.170347	0.650016
Glucose-6-phosphate	Phenylalanine	0.252451	0.328294	0.887218	1.84968e-07	0.00143111	-0.634767	0.730267	2.95918e-05	0.242591
Glucose-6-phosphate	Phosphorate	-0.0588235	0.822559	0.840602	3.48378e-06	0.000381596	-0.899425	1	0.000258585	0.099545
Glucose-6-phosphate	Pipecolate	-0.181373	0.48601	0.499248	0.0250219	0.0426193	-0.680621	0.796894	0.129989	0.650016
Glucose-6-phosphate	Proline	0.0759804	0.771945	0.291729	0.212026	0.534223	-0.215749	1	0.528723	1
Glucose-6-phosphate	Putrescine	0.245098	0.343047	0.338346	0.144526	0.777397	-0.0932478	0.75669	0.375711	1
Glucose-6-phosphate	Pyroglutamate	0.448529	0.0709464	0.0661654	0.781664	0.248373	0.382364	0.343099	1	1
Glucose-6-phosphate	Raffinose	-0.159314	0.541362	0.416541	0.067708	0.0941152	-0.575855	1	0.274803	0.787844
Glucose-6-phosphate	Salicylate	0.411765	0.10054	0.318797	0.170698	0.765962	0.0929677	0.350232	0.421819	1
Glucose-6-phosphate	Serine	-0.129902	0.619247	0.58797	0.00640017	0.0256775	-0.717872	1	0.057002	0.650016
Glucose-6-phosphate	Shikimate	0.227941	0.378911	0.512782	0.0207797	0.354039	-0.284841	0.75669	0.119138	1
Glucose-6-phosphate	Spermidine	-0.490196	0.04576	-0.0586466	0.805993	0.185718	-0.431549	0.214975	1	0.909415
Glucose-6-phosphate	Stearate	-0.328431	0.198069	0.0646617	0.786515	0.26082	-0.393093	0.607122	1	1
Glucose-6-phosphate	Succinate	-0.0294118	0.91078	0.463158	0.039725	0.141401	-0.49257	1	0.129989	0.885195
Glucose-6-phosphate	Sucrose	-0.397059	0.114542	0.321805	0.166474	0.0367373	-0.718863	0.464625	0.421819	0.650016
Glucose-6-phosphate	Tetracosanoate	-0.0637255	0.808021	0.285714	0.222035	0.32162	-0.34944	1	0.528723	1
Glucose-6-phosphate	Tetradecanoate	0.171569	0.510266	0.133835	0.573756	0.914738	0.037734	0.801802	1	1
Glucose-6-phosphate	Threonate	0.526961	0.0297444	0.618045	0.00368142	0.70649	-0.0910843	0.17695	0.024687	1
Glucose-6-phosphate	Threonate-1,4-lactone	0.625	0.00730426	0.502256	0.0240247	0.616299	0.122744	0.0826805	0.119138	1
Glucose-6-phosphate	Threonine	0.497549	0.0421293	0.621053	0.00347281	0.616644	-0.123504	0.210713	0.024687	1
Glucose-6-phosphate	Trehalose	-0.284314	0.268732	0.536842	0.0146633	0.0134441	-0.821156	0.674121	0.0821296	0.549884
Glucose-6-phosphate	Tyrosine	0.458333	0.0642713	0.854135	1.65132e-06	0.0315326	-0.395802	0.343099	0.0001904	0.650016
Glucose-6-phosphate	Urea	0.210784	0.41675	-0.0511278	0.830495	0.462509	0.261912	0.75669	1	1
Glucose-6-phosphate	Valine	0.375	0.138035	0.506767	0.0225882	0.64925	-0.131767	0.464625	0.119138	1
Glutamate	Glutamine	0.781863	0.000209162	0.834586	4.75061e-06	0.671779	-0.0527237	0.00641851	0.000258585	1
Glutamate	Glycerate	0.595588	0.0116467	0.24812	0.291523	0.230368	0.347468	0.10559	0.707512	0.909415
Glutamate	Glycerol-2-phosphate	-0.0833333	0.750505	0.467669	0.0375885	0.101741	-0.551003	1	0.129989	0.787844
Glutamate	Glycerol-3-phosphate	-0.379902	0.132549	-0.181955	0.442621	0.549617	-0.197947	0.464625	0.838803	1
Glutamate	Glycine	0.301471	0.239624	0.0345865	0.884902	0.443539	0.266884	0.674121	1	1
Glutamate	Hexadecanoate	0.178922	0.492021	0.550376	0.0119196	0.224839	-0.371454	0.796894	0.0661453	0.909415
Glutamate	Inositol	-0.247549	0.338088	-0.0586466	0.805993	0.590731	-0.188902	0.730267	1	1
Glutamate	Inositol-1-phosphate	-0.0441176	0.866483	-0.311278	0.181576	0.441436	0.267161	1	0.421819	1
Glutamate	Isoleucine	0.688725	0.0022327	0.318797	0.170698	0.153413	0.369928	0.0355598	0.421819	0.909415
Glutamate	Lactate	-0.463235	0.0611134	-0.189474	0.423665	0.39093	-0.273762	0.343099	0.838803	1
Glutamate	Linoleate	0.272059	0.290796	0.306767	0.188323	0.916394	-0.0347081	0.674121	0.421819	1
Glutamate	Lysine	0.651961	0.00456835	0.35188	0.128142	0.254653	0.300081	0.0598753	0.375711	1
Glutamate	Malate	0.42402	0.0898417	0.249624	0.288513	0.584082	0.174396	0.350232	0.707512	1
Glutamate	Methionine	0.614347	0.00869348	0.267669	0.253891	0.221187	0.346678	0.0826805	0.646968	0.909415
Glutamate	Nicotianamine	-0.151961	0.560415	0.210526	0.37297	0.309379	-0.362487	1	0.707512	1
Glutamate	Phenylalanine	0.279412	0.27743	0.0646617	0.786515	0.537941	0.21475	0.674121	1	1
Glutamate	Phosphorate	-0.232843	0.36846	0.166917	0.481825	0.260977	-0.39976	0.75669	0.908291	1
Glutamate	Pipecolate	0.0514706	0.844467	0.114286	0.631392	0.860834	-0.0628151	1	1	1
Glutamate	Proline	0.72549	0.000980148	0.818045	1.05055e-05	0.520804	-0.0925549	0.0141381	0.00056618	1
Glutamate	Putrescine	0.580882	0.0144767	0.771429	6.81247e-05	0.318454	-0.190546	0.135027	0.00188299	1
Glutamate	Pyroglutamate	0.877451	3.71678e-06	0.469173	0.0368966	0.0177579	0.408278	0.000529768	0.129989	0.549884
Glutamate	Raffinose	-0.129902	0.619247	0.267669	0.253891	0.261796	-0.397571	1	0.646968	1
Glutamate	Salicylate	0.801471	0.000109735	0.711278	0.000437698	0.555171	0.0901924	0.00472554	0.00537109	1
Glutamate	Serine	-0.00735294	0.977656	0.449624	0.0467019	0.173172	-0.456977	1	0.170347	0.909415
Glutamate	Shikimate	0.438725	0.0781167	0.0526316	0.825581	0.246815	0.386094	0.343099	1	1
Glutamate	Spermidine	0.188725	0.468192	0.457143	0.0427185	0.401657	-0.268417	0.75669	0.170347	1
Glutamate	Stearate	-0.32598	0.201637	0.521805	0.0182849	0.0110464	-0.847785	0.607122	0.119138	0.549884
Glutamate	Succinate	0.360294	0.155427	0.565414	0.00937432	0.46527	-0.205119	0.607122	0.0580967	1
Glutamate	Sucrose	-0.52451	0.030654	0.0887218	0.709921	0.0628016	-0.613232	0.17695	1	0.787844
Glutamate	Tetracosanoate	0.156863	0.547681	0.418045	0.0666216	0.426238	-0.261182	1	0.262011	1
Glutamate	Tetradecanoate	0.791667	0.000152775	0.508271	0.0221248	0.153201	0.283396	0.0048434	0.119138	0.909415
Glutamate	Threonate	0.411765	0.10054	-0.0947368	0.691153	0.139899	0.506502	0.350232	1	0.885195
Glutamate	Threonate-1,4-lactone	0.531863	0.0279876	-0.0150376	0.949828	0.0921739	0.5469	0.17695	1	0.787844
Glutamate	Threonine	0.786765	0.000179117	0.506767	0.0225882	0.162139	0.279998	0.00641851	0.119138	0.909415
Glutamate	Trehalose	-0.107843	0.68035	0.195489	0.408819	0.396045	-0.303332	1	0.838803	1
Glutamate	Tyrosine	0.411765	0.10054	0.0466165	0.84527	0.278533	0.365148	0.350232	1	1
Glutamate	Urea	0.745098	0.000598715	0.631579	0.00281829	0.546178	0.113519	0.0117667	0.024687	1
Glutamate	Valine	0.828431	3.99231e-05	0.610526	0.00424878	0.189662	0.217905	0.0017281	0.033863	0.909415
Glutamine	Glycerate	0.57598	0.0155318	-0.0646617	0.786515	0.0456893	0.640642	0.135027	1	0.650016
Glutamine	Glycerol-2-phosphate	-0.102941	0.694205	0.278195	0.234974	0.281062	-0.381137	1	0.626816	1
Glutamine	Glycerol-3-phosphate	-0.208333	0.422313	-0.401504	0.0793166	0.553189	0.19317	0.75669	0.294734	1
Glutamine	Glycine	0.460784	0.0626776	-0.132331	0.578107	0.0801972	0.593115	0.343099	1	0.787844
Glutamine	Hexadecanoate	0.375	0.138035	0.246617	0.294552	0.69312	0.128383	0.464625	0.707512	1
Glutamine	Inositol	-0.147059	0.573277	-0.198496	0.401504	0.883174	0.0514374	1	0.838803	1
Glutamine	Inositol-1-phosphate	0.181373	0.48601	-0.393985	0.0856465	0.0964646	0.575358	0.796894	0.30978	0.787844
Glutamine	Isoleucine	0.615196	0.00857557	0.0511278	0.830495	0.064958	0.564068	0.0826805	1	0.787844
Glutamine	Lactate	-0.00980392	0.970211	-0.312782	0.179364	0.384551	0.302978	1	0.421819	1
Glutamine	Linoleate	0.281863	0.27306	0.18797	0.427421	0.78284	0.0938928	0.674121	0.838803	1
Glutamine	Lysine	0.794118	0.000140876	0.26015	0.26798	0.0237238	0.533967	0.0048434	0.646968	0.650016
Glutamine	Malate	0.00245098	0.992551	0.0541353	0.820674	0.88601	-0.0516844	1	1	1
Glutamine	Methionine	0.645003	0.00517796	0.306767	0.188323	0.212729	0.338236	0.0598753	0.421819	0.909415
Glutamine	Nicotianamine	0.122549	0.639378	0.145865	0.539466	0.947544	-0.0233156	1	1	1
Glutamine	Phenylalanine	0.490196	0.04576	-0.245113	0.2976	0.0293082	0.735309	0.214975	0.707512	0.650016
Glutamine	Phosphorate	-0.0784314	0.76478	-0.178947	0.450325	0.776824	0.100516	1	0.908291	1
Glutamine	Pipecolate	0.428922	0.085801	-0.087218	0.714638	0.130304	0.51614	0.350232	1	0.885195
Glutamine	Proline	0.571078	0.0166464	0.493233	0.0271142	0.763065	0.0778453	0.135027	0.129989	1
Glutamine	Putrescine	0.553922	0.0210498	0.478195	0.0329504	0.774538	0.0757261	0.165994	0.129989	1
Glutamine	Pyroglutamate	0.769608	0.00030321	0.639098	0.00241658	0.466648	0.13051	0.0115531	0.024687	1
Glutamine	Raffinose	-0.0318627	0.903377	0.0766917	0.747933	0.763237	-0.108554	1	1	1
Glutamine	Salicylate	0.757353	0.000430216	0.458647	0.0419543	0.170736	0.298706	0.0115531	0.129989	0.909415
Glutamine	Serine	0.0857843	0.743395	0.222556	0.345621	0.697365	-0.136772	1	0.707512	1
Glutamine	Shikimate	0.502451	0.039833	0.0195489	0.934803	0.139696	0.482902	0.210713	1	0.885195
Glutamine	Spermidine	0.590686	0.0125364	0.631579	0.00281829	0.856378	-0.0408927	0.10559	0.024687	1
Glutamine	Stearate	0.0588235	0.822559	0.356391	0.122986	0.384502	-0.297567	1	0.375711	1
Glutamine	Succinate	0.411765	0.10054	0.227068	0.335674	0.566944	0.184697	0.350232	0.707512	1
Glutamine	Sucrose	-0.421569	0.0919126	-0.213534	0.366021	0.519029	-0.208035	0.350232	0.707512	1
Glutamine	Tetracosanoate	0.227941	0.378911	0.251128	0.285522	0.945658	-0.0231866	0.75669	0.707512	1
Glutamine	Tetradecanoate	0.723039	0.00103947	0.41203	0.0710472	0.187264	0.311009	0.0141381	0.274803	0.909415
Glutamine	Threonate	0.421569	0.0919126	-0.183459	0.438795	0.078424	0.605027	0.350232	0.838803	0.787844
Glutamine	Threonate-1,4-lactone	0.328431	0.198069	-0.112782	0.635917	0.208076	0.441213	0.607122	1	0.909415
Glutamine	Threonine	0.647059	0.0049914	0.332331	0.152259	0.239205	0.314728	0.0598753	0.384879	0.909415
Glutamine	Trehalose	0.161765	0.535076	0.0481203	0.840339	0.749911	0.113644	1	1	1
Glutamine	Tyrosine	0.495098	0.0433144	-0.183459	0.438795	0.0435782	0.678557	0.210713	0.838803	0.650016
Glutamine	Urea	0.678922	0.00272814	0.550376	0.0119196	0.564036	0.128546	0.0355598	0.0661453	1
Glutamine	Valine	0.737745	0.000723825	0.482707	0.0311052	0.245647	0.255038	0.0125906	0.129989	1
Glycerate	Glycerol-2-phosphate	-0.269608	0.295336	0.44812	0.0475317	0.0355132	-0.717728	0.674121	0.189347	0.650016
Glycerate	Glycerol-3-phosphate	-0.191176	0.462326	0.461654	0.0404576	0.0548465	-0.652831	0.75669	0.129989	0.787844
Glycerate	Glycine	0.223039	0.389523	0.144361	0.543701	0.821393	0.0786783	0.75669	1	1
Glycerate	Hexadecanoate	0.110294	0.673459	0.384962	0.0937255	0.413503	-0.274668	1	0.30978	1
Glycerate	Inositol	0.120098	0.646143	0.66015	0.00153705	0.0624489	-0.540052	1	0.0228237	0.787844
Glycerate	Inositol-1-phosphate	0.39951	0.112118	0.598496	0.00530584	0.458181	-0.198986	0.464625	0.044831	1
Glycerate	Isoleucine	0.639706	0.00568479	0.849624	2.13487e-06	0.168377	-0.209918	0.0826805	0.000258585	0.909415
Glycerate	Lactate	-0.181373	0.48601	0.112782	0.635917	0.411074	-0.294155	0.796894	1	1
Glycerate	Linoleate	-0.0784314	0.76478	0.129323	0.586853	0.563186	-0.207755	1	1	1
Glycerate	Lysine	0.647059	0.0049914	0.639098	0.00241658	0.969994	0.00796108	0.0598753	0.024687	1
Glycerate	Malate	0.470588	0.0565941	0.803008	2.02433e-05	0.0985442	-0.332419	0.283147	0.000896903	0.787844
Glycerate	Methionine	0.798283	0.000122435	0.586466	0.00657062	0.242736	0.211817	0.00472554	0.057002	0.909415
Glycerate	Nicotianamine	0.125	0.632641	0.341353	0.140765	0.523998	-0.216353	1	0.375711	1
Glycerate	Phenylalanine	0.715686	0.00123551	0.798496	2.43836e-05	0.58764	-0.08281	0.0272612	0.000896903	1
Glycerate	Phosphorate	-0.0759804	0.771945	0.86015	1.15672e-06	0.000146958	-0.936131	1	0.0001904	0.0666654
Glycerate	Pipecolate	0.463235	0.0611134	0.445113	0.0492253	0.949553	0.0181225	0.343099	0.189347	1
Glycerate	Proline	0.107843	0.68035	0.530827	0.0160354	0.180769	-0.422984	1	0.0837789	0.909415
Glycerate	Putrescine	0.14951	0.566831	0.303759	0.192914	0.651492	-0.15425	1	0.421819	1
Glycerate	Pyroglutamate	0.669118	0.00330981	0.303759	0.192914	0.169782	0.365358	0.0386439	0.421819	0.909415
Glycerate	Raffinose	-0.125	0.632641	0.557895	0.010585	0.0363355	-0.682895	1	0.0661453	0.650016
Glycerate	Salicylate	0.671569	0.00315573	0.473684	0.03488	0.407739	0.197884	0.0386439	0.129989	1
Glycerate	Serine	0.0465686	0.859133	0.772932	6.45802e-05	0.00656613	-0.726364	1	0.00188299	0.549884
Glycerate	Shikimate	0.627451	0.00701135	0.618045	0.00368142	0.966041	0.00940587	0.0826805	0.024687	1
Glycerate	Spermidine	0.360294	0.155427	0.0706767	0.767158	0.395849	0.289617	0.607122	1	1
Glycerate	Stearate	0.186275	0.474095	0.100752	0.672556	0.808692	0.0855226	0.75669	1	1
Glycerate	Succinate	0.107843	0.68035	0.606015	0.00462262	0.0996006	-0.498172	1	0.044831	0.787844
Glycerate	Sucrose	-0.70098	0.00171941	0.264662	0.259469	0.00157947	-0.965642	0.028564	0.646968	0.242591
Glycerate	Tetracosanoate	0.0318627	0.903377	0.37594	0.102349	0.31391	-0.344077	1	0.30978	1
Glycerate	Tetradecanoate	0.335784	0.187614	0.291729	0.212026	0.89227	0.044055	0.607122	0.528723	1
Glycerate	Threonate	0.857843	1.06611e-05	0.627068	0.00308494	0.128527	0.230775	0.000936378	0.024687	0.885195
Glycerate	Threonate-1,4-lactone	0.647059	0.0049914	0.604511	0.0047531	0.846217	0.0425475	0.0598753	0.044831	1
Glycerate	Threonine	0.715686	0.00123551	0.790977	3.29187e-05	0.627178	-0.0752912	0.0272612	0.00099969	1
Glycerate	Trehalose	0.0784314	0.76478	0.679699	0.000978282	0.0377088	-0.601268	1	0.010263	0.650016
Glycerate	Tyrosine	0.661765	0.00380916	0.851128	1.96153e-06	0.198287	-0.189363	0.0386439	0.0001904	0.909415
Glycerate	Urea	0.485294	0.0483082	0.0736842	0.757529	0.206345	0.41161	0.283147	1	0.909415
Glycerate	Valine	0.654412	0.00436798	0.627068	0.00308494	0.897685	0.0273441	0.0598753	0.024687	1
Glycerol-2-phosphate	Glycerol-3-phosphate	0.272059	0.290796	-0.15188	0.522682	0.231148	0.423939	0.674121	0.908291	0.909415
Glycerol-2-phosphate	Glycine	-0.301471	0.239624	-0.190977	0.419927	0.744152	-0.110493	0.674121	0.838803	1
Glycerol-2-phosphate	Hexadecanoate	0.632353	0.00645379	0.535338	0.0149971	0.682298	0.0970146	0.0826805	0.0821296	1
Glycerol-2-phosphate	Inositol	0.22549	0.384197	0.23609	0.316294	0.975251	-0.0106	0.75669	0.707512	1
Glycerol-2-phosphate	Inositol-1-phosphate	0.125	0.632641	-0.123308	0.604509	0.489198	0.248308	1	1	1
Glycerol-2-phosphate	Isoleucine	-0.289216	0.260203	0.318797	0.170698	0.0818378	-0.608013	0.674121	0.421819	0.787844
Glycerol-2-phosphate	Lactate	0.215686	0.405741	0.0360902	0.879931	0.612071	0.179596	0.75669	1	1
Glycerol-2-phosphate	Linoleate	0.25	0.33317	0.145865	0.539466	0.763694	0.104135	0.730267	1	1
Glycerol-2-phosphate	Lysine	-0.142157	0.586263	0.273684	0.242966	0.2401	-0.415841	1	0.646968	0.909415
Glycerol-2-phosphate	Malate	0.0392157	0.881214	0.150376	0.526855	0.7557	-0.11116	1	1	1
Glycerol-2-phosphate	Methionine	-0.40466	0.107143	0.231579	0.325899	0.0653618	-0.636239	0.464625	0.707512	0.787844
Glycerol-2-phosphate	Nicotianamine	0.389706	0.122034	0.461654	0.0404576	0.807451	-0.0719483	0.464625	0.129989	1
Glycerol-2-phosphate	Phenylalanine	-0.262255	0.309209	0.32782	0.158244	0.0915684	-0.590074	0.730267	0.421819	0.787844
Glycerol-2-phosphate	Phosphorate	0.610294	0.00927434	0.396992	0.0830713	0.42276	0.213302	0.0826805	0.30978	1
Glycerol-2-phosphate	Pipecolate	-0.0269608	0.918191	0.312782	0.179364	0.331334	-0.339743	1	0.421819	1
Glycerol-2-phosphate	Proline	0.338235	0.184212	0.578947	0.00747966	0.392235	-0.240712	0.607122	0.057002	1
Glycerol-2-phosphate	Putrescine	0.492647	0.0445245	0.156391	0.510257	0.290021	0.336256	0.210713	0.908291	1
Glycerol-2-phosphate	Pyroglutamate	-0.397059	0.114542	0.0736842	0.757529	0.171093	-0.470743	0.464625	1	0.909415
Glycerol-2-phosphate	Raffinose	0.272059	0.290796	0.596992	0.00545199	0.256667	-0.324934	0.674121	0.044831	1
Glycerol-2-phosphate	Salicylate	0.0392157	0.881214	0.130827	0.582473	0.79805	-0.0916114	1	1	1
Glycerol-2-phosphate	Serine	-0.0122549	0.962768	0.484211	0.0305085	0.134068	-0.496465	1	0.129989	0.885195
Glycerol-2-phosphate	Shikimate	-0.0612745	0.815283	0.108271	0.649567	0.637518	-0.169545	1	1	1
Glycerol-2-phosphate	Spermidine	-0.117647	0.652933	0.278195	0.234974	0.263061	-0.395843	1	0.626816	1
Glycerol-2-phosphate	Stearate	0.245098	0.343047	0.687218	0.000814937	0.100665	-0.44212	0.75669	0.010263	0.787844
Glycerol-2-phosphate	Succinate	0.205882	0.427915	0.333835	0.150299	0.70163	-0.127952	0.75669	0.381435	1
Glycerol-2-phosphate	Sucrose	0.583333	0.0139708	0.228571	0.332397	0.228279	0.354762	0.135027	0.707512	0.909415
Glycerol-2-phosphate	Tetracosanoate	0.872549	4.91459e-06	0.947368	2.42973e-10	0.200702	-0.0748194	0.000666594	7.6449e-07	0.909415
Glycerol-2-phosphate	Tetradecanoate	0.0245098	0.925608	0.0120301	0.959853	0.972406	0.0124797	1	1	1
Glycerol-2-phosphate	Threonate	-0.132353	0.612593	0.109774	0.645005	0.50013	-0.242127	1	1	1
Glycerol-2-phosphate	Threonate-1,4-lactone	0.00980392	0.970211	0.196992	0.405152	0.598962	-0.187189	1	0.838803	1
Glycerol-2-phosphate	Threonine	-0.306373	0.23169	0.254135	0.279598	0.110265	-0.560508	0.607122	0.707512	0.85054
Glycerol-2-phosphate	Trehalose	0.294118	0.251844	0.457143	0.0427185	0.597369	-0.163025	0.674121	0.170347	1
Glycerol-2-phosphate	Tyrosine	-0.25	0.33317	0.267669	0.253891	0.142137	-0.517669	0.730267	0.646968	0.885195
Glycerol-2-phosphate	Urea	-0.0343137	0.895981	0.52782	0.0167591	0.0850859	-0.562133	1	0.119138	0.787844
Glycerol-2-phosphate	Valine	-0.257353	0.318668	0.41203	0.0710472	0.0519867	-0.669383	0.730267	0.274803	0.650016
Glycerol-3-phosphate	Glycine	-0.240196	0.353089	0.380451	0.097968	0.0736546	-0.620647	0.75669	0.30978	0.787844
Glycerol-3-phosphate	Hexadecanoate	0.308824	0.227786	0.360902	0.11798	0.870843	-0.0520787	0.607122	0.375711	1
Glycerol-3-phosphate	Inositol	0.752451	0.000492111	0.454135	0.0442791	0.17572	0.298316	0.0115531	0.170347	0.909415
Glycerol-3-phosphate	Inositol-1-phosphate	0.392157	0.1195	0.687218	0.000814937	0.23531	-0.295061	0.464625	0.010263	0.909415
Glycerol-3-phosphate	Isoleucine	-0.409314	0.102784	0.457143	0.0427185	0.0100924	-0.866457	0.464625	0.170347	0.549884
Glycerol-3-phosphate	Lactate	0.617647	0.00824233	0.323308	0.16439	0.28501	0.294339	0.0826805	0.421819	1
Glycerol-3-phosphate	Linoleate	-0.235294	0.363295	0.37594	0.102349	0.0784467	-0.611234	0.75669	0.30978	0.787844
Glycerol-3-phosphate	Lysine	-0.387255	0.124606	0.323308	0.16439	0.039282	-0.710563	0.464625	0.421819	0.650016
Glycerol-3-phosphate	Malate	-0.0245098	0.925608	0.571429	0.00848909	0.0617673	-0.595938	1	0.0580967	0.787844
Glycerol-3-phosphate	Methionine	-0.32618	0.201344	0.120301	0.613418	0.203016	-0.446481	0.607122	1	0.909415
Glycerol-3-phosphate	Nicotianamine	0.379902	0.132549	0.0451128	0.850206	0.325563	0.334789	0.464625	1	1
Glycerol-3-phosphate	Phenylalanine	-0.0906863	0.729235	0.654135	0.00175519	0.0155158	-0.744822	1	0.0228237	0.549884
Glycerol-3-phosphate	Phosphorate	0.387255	0.124606	0.544361	0.0130826	0.576124	-0.157106	0.464625	0.0821296	1
Glycerol-3-phosphate	Pipecolate	0.137255	0.599369	0.297744	0.20232	0.639759	-0.160489	1	0.528723	1
Glycerol-3-phosphate	Proline	-0.294118	0.251844	0.043609	0.855148	0.336726	-0.337727	0.674121	1	1
Glycerol-3-phosphate	Putrescine	0.159314	0.541362	0.0330827	0.889876	0.723697	0.126231	1	1	1
Glycerol-3-phosphate	Pyroglutamate	-0.333333	0.191058	-0.210526	0.37297	0.712793	-0.122807	0.607122	0.707512	1
Glycerol-3-phosphate	Raffinose	-0.0269608	0.918191	-0.00300752	0.98996	0.947069	-0.0239533	1	1	1
Glycerol-3-phosphate	Salicylate	-0.203431	0.433555	0.2	0.397873	0.257055	-0.403431	0.75669	0.838803	1
Glycerol-3-phosphate	Serine	0.558824	0.0197086	0.225564	0.338971	0.2658	0.33326	0.165994	0.707512	1
Glycerol-3-phosphate	Shikimate	0.0171569	0.947891	0.389474	0.0896191	0.274939	-0.372317	1	0.30978	1
Glycerol-3-phosphate	Spermidine	-0.0367647	0.888593	-0.0766917	0.747933	0.911614	0.039927	1	1	1
Glycerol-3-phosphate	Stearate	0.35049	0.167815	-0.218045	0.355736	0.103494	0.568535	0.607122	0.707512	0.787844
Glycerol-3-phosphate	Succinate	0.0931373	0.722186	0.324812	0.162323	0.499678	-0.231675	1	0.421819	1
Glycerol-3-phosphate	Sucrose	0.517157	0.0335114	0.0781955	0.743149	0.170985	0.438961	0.182131	1	0.909415
Glycerol-3-phosphate	Tetracosanoate	0.232843	0.36846	-0.108271	0.649567	0.337862	0.341114	0.75669	1	1
Glycerol-3-phosphate	Tetradecanoate	-0.367647	0.146554	0.258647	0.270856	0.0715423	-0.626294	0.607122	0.707512	0.787844
Glycerol-3-phosphate	Threonate	-0.0563725	0.829849	0.511278	0.0212206	0.0853643	-0.567651	1	0.119138	0.787844
Glycerol-3-phosphate	Threonate-1,4-lactone	-0.10049	0.701167	0.458647	0.0419543	0.0984147	-0.559137	1	0.129989	0.787844
Glycerol-3-phosphate	Threonine	-0.161765	0.535076	0.237594	0.313131	0.26129	-0.399359	1	0.707512	1
Glycerol-3-phosphate	Trehalose	0.421569	0.0919126	0.491729	0.0276582	0.805773	-0.0701607	0.350232	0.129989	1
Glycerol-3-phosphate	Tyrosine	-0.235294	0.363295	0.47218	0.0355424	0.0370258	-0.707475	0.75669	0.129989	0.650016
Glycerol-3-phosphate	Urea	-0.433824	0.0818935	-0.431579	0.0574247	0.993895	-0.00224458	0.343099	0.262011	1
Glycerol-3-phosphate	Valine	-0.507353	0.0376329	0.0406015	0.865047	0.0965355	-0.547954	0.201963	1	0.787844
Glycine	Hexadecanoate	-0.208333	0.422313	0.112782	0.635917	0.3683	-0.321115	0.75669	1	1
Glycine	Inositol	-0.183824	0.480034	0.0165414	0.944817	0.574774	-0.200365	0.796894	1	1
Glycine	Inositol-1-phosphate	0.144608	0.579755	0.27218	0.245669	0.711271	-0.127573	1	0.646968	1
Glycine	Isoleucine	0.193627	0.456497	0.0887218	0.709921	0.766554	0.104906	0.75669	1	1
Glycine	Lactate	-0.0857843	0.743395	-0.266165	0.256671	0.604868	0.180381	1	0.646968	1
Glycine	Linoleate	0.166667	0.522603	-0.186466	0.431195	0.322697	0.353133	1	0.838803	1
Glycine	Lysine	0.272059	0.290796	-0.0360902	0.879931	0.382479	0.308149	0.674121	1	1
Glycine	Malate	-0.0955882	0.715158	0.306767	0.188323	0.252648	-0.402355	1	0.421819	1
Glycine	Methionine	0.327407	0.199556	0.0210526	0.929799	0.376958	0.306354	0.607122	1	1
Glycine	Nicotianamine	0.0294118	0.91078	-0.24812	0.291523	0.433235	0.277532	1	0.707512	1
Glycine	Phenylalanine	0.264706	0.304542	0.160902	0.497974	0.762956	0.103804	0.718481	0.908291	1
Glycine	Phosphorate	0.0588235	0.822559	0.118797	0.617892	0.866938	-0.0599735	1	1	1
Glycine	Pipecolate	0.156863	0.547681	-0.317293	0.172837	0.177388	0.474156	1	0.421819	0.909415
Glycine	Proline	-0.0269608	0.918191	-0.043609	0.855148	0.963161	0.0166482	1	1	1
Glycine	Putrescine	-0.0245098	0.925608	0.315789	0.174994	0.330116	-0.340299	1	0.421819	1
Glycine	Pyroglutamate	0.419118	0.0940177	0.00300752	0.98996	0.219007	0.41611	0.350232	1	0.909415
Glycine	Raffinose	0.392157	0.1195	-0.323308	0.16439	0.0377799	0.715465	0.464625	0.421819	0.650016
Glycine	Salicylate	0.102941	0.694205	0.0902256	0.705213	0.971629	0.0127156	1	1	1
Glycine	Serine	0.0367647	0.888593	-0.0736842	0.757529	0.759262	0.110449	1	1	1
Glycine	Shikimate	0.343137	0.177531	0.0075188	0.974903	0.331981	0.335618	0.607122	1	1
Glycine	Spermidine	0.193627	0.456497	-0.0225564	0.924798	0.544597	0.216184	0.75669	1	1
Glycine	Stearate	0.0196078	0.940458	-0.0421053	0.860095	0.864167	0.0617131	1	1	1
Glycine	Succinate	0.0980392	0.708151	-0.00300752	0.98996	0.77882	0.101047	1	1	1
Glycine	Sucrose	-0.0735294	0.779127	0.276692	0.237619	0.321548	-0.350221	1	0.646968	1
Glycine	Tetracosanoate	-0.306373	0.23169	-0.120301	0.613418	0.587741	-0.186072	0.607122	1	1
Glycine	Tetradecanoate	0.156863	0.547681	0.276692	0.237619	0.727148	-0.119829	1	0.646968	1
Glycine	Threonate	0.264706	0.304542	0.00902256	0.969885	0.467631	0.255683	0.718481	1	1
Glycine	Threonate-1,4-lactone	-0.0539216	0.837151	0.12782	0.591246	0.613093	-0.181741	1	1	1
Glycine	Threonine	0.22549	0.384197	0.209023	0.376472	0.961804	0.0164676	0.75669	0.707512	1
Glycine	Trehalose	0.0710784	0.786327	0.16391	0.489867	0.794077	-0.0928313	1	0.908291	1
Glycine	Tyrosine	0.276961	0.281843	0.0481203	0.840339	0.512758	0.22884	0.674121	1	1
Glycine	Urea	0.482843	0.0496216	-0.422556	0.0634408	0.00676021	0.9054	0.283147	0.262011	0.549884
Glycine	Valine	0.357843	0.158464	-0.206015	0.383533	0.105978	0.563858	0.607122	0.838803	0.85054
Hexadecanoate	Inositol	0.318627	0.212592	0.189474	0.423665	0.701512	0.129154	0.607122	0.838803	1
Hexadecanoate	Inositol-1-phosphate	0.455882	0.0658947	0.123308	0.604509	0.307677	0.332574	0.343099	1	1
Hexadecanoate	Isoleucine	0.213235	0.411226	0.288722	0.216993	0.823253	-0.0754865	0.75669	0.528723	1
Hexadecanoate	Lactate	0.338235	0.184212	0.0481203	0.840339	0.399696	0.290115	0.607122	1	1
Hexadecanoate	Linoleate	0.490196	0.04576	0.542857	0.0133872	0.842134	-0.0526611	0.214975	0.0821296	1
Hexadecanoate	Lysine	0.394608	0.117002	0.263158	0.262287	0.682259	0.13145	0.464625	0.646968	1
Hexadecanoate	Malate	0.00735294	0.977656	0.245113	0.2976	0.50101	-0.23776	1	0.707512	1
Hexadecanoate	Methionine	0.0637646	0.807905	-0.0285714	0.904822	0.797868	0.092336	1	1	1
Hexadecanoate	Nicotianamine	0.561275	0.0190635	0.341353	0.140765	0.439376	0.219921	0.165994	0.375711	1
Hexadecanoate	Phenylalanine	0.289216	0.260203	0.440602	0.0518518	0.627228	-0.151386	0.674121	0.189347	1
Hexadecanoate	Phosphorate	0.588235	0.0130009	0.407519	0.0745082	0.501931	0.180716	0.10559	0.274803	1
Hexadecanoate	Pipecolate	0.438725	0.0781167	0.404511	0.0768844	0.90819	0.0342142	0.343099	0.294734	1
Hexadecanoate	Proline	0.541667	0.0247148	0.729323	0.000263507	0.374115	-0.187657	0.17695	0.00464318	1
Hexadecanoate	Putrescine	0.676471	0.00286506	0.541353	0.0136975	0.548567	0.135117	0.0355598	0.0821296	1
Hexadecanoate	Pyroglutamate	-0.0318627	0.903377	-0.171429	0.469886	0.695488	0.139566	1	0.908291	1
Hexadecanoate	Raffinose	0.198529	0.444951	0.342857	0.13891	0.665309	-0.144328	0.75669	0.375711	1
Hexadecanoate	Salicylate	0.433824	0.0818935	0.43609	0.0545841	0.99382	-0.0022667	0.343099	0.262011	1
Hexadecanoate	Serine	0.29902	0.243655	0.533835	0.015337	0.426402	-0.234815	0.674121	0.0821296	1
Hexadecanoate	Shikimate	0.308824	0.227786	0.0781955	0.743149	0.504479	0.230628	0.607122	1	1
Hexadecanoate	Spermidine	0.431373	0.0838307	0.281203	0.229741	0.632489	0.15017	0.343099	0.626816	1
Hexadecanoate	Stearate	0.546569	0.0231938	0.72782	0.000275296	0.38945	-0.181251	0.17695	0.00466412	1
Hexadecanoate	Succinate	0.335784	0.187614	0.613534	0.00401374	0.311538	-0.27775	0.607122	0.033863	1
Hexadecanoate	Sucrose	0.301471	0.239624	0.233083	0.322678	0.838213	0.0683879	0.674121	0.707512	1
Hexadecanoate	Tetracosanoate	0.833333	3.26105e-05	0.618045	0.00368142	0.186172	0.215288	0.000936378	0.024687	0.909415
Hexadecanoate	Tetradecanoate	0.397059	0.114542	0.38797	0.0909729	0.97625	0.0090889	0.464625	0.30978	1
Hexadecanoate	Threonate	0.176471	0.498068	0.118797	0.617892	0.870193	0.0576736	0.801802	1	1
Hexadecanoate	Threonate-1,4-lactone	0.259804	0.313917	0.26015	0.26798	0.999178	-0.000346454	0.730267	0.646968	1
Hexadecanoate	Threonine	0.186275	0.474095	0.242105	0.303755	0.871158	-0.0558308	0.75669	0.707512	1
Hexadecanoate	Trehalose	0.522059	0.0315848	0.517293	0.0195005	0.985567	0.00476559	0.17695	0.119138	1
Hexadecanoate	Tyrosine	0.164216	0.528823	0.165414	0.485838	0.997278	-0.00119785	1	0.908291	1
Hexadecanoate	Urea	0.235294	0.363295	0.22406	0.342286	0.973785	0.011234	0.75669	0.707512	1
Hexadecanoate	Valine	0.223039	0.389523	0.297744	0.20232	0.824164	-0.0747051	0.75669	0.528723	1
Inositol	Inositol-1-phosphate	0.644608	0.00521448	0.481203	0.031711	0.503453	0.163405	0.0714748	0.129989	1
Inositol	Isoleucine	-0.321078	0.208898	0.64812	0.00199871	0.00220251	-0.969199	0.607122	0.0228237	0.242591
Inositol	Lactate	0.563725	0.018435	0.0150376	0.949828	0.0841893	0.548688	0.135027	1	0.787844
Inositol	Linoleate	-0.348039	0.171013	0.0601504	0.801113	0.240693	-0.40819	0.607122	1	0.909415
Inositol	Lysine	-0.166667	0.522603	0.742857	0.000175404	0.00182493	-0.909524	1	0.00464318	0.242591
Inositol	Malate	0.242647	0.348047	0.566917	0.00914627	0.273282	-0.32427	0.75669	0.0580967	1
Inositol	Methionine	-0.0674433	0.797034	0.559398	0.0103333	0.0525995	-0.626842	1	0.0661453	0.650016
Inositol	Nicotianamine	0.536765	0.0263119	0.688722	0.000785205	0.495619	-0.151957	0.17695	0.010263	1
Inositol	Phenylalanine	0.0808824	0.757633	0.830075	5.94759e-06	0.0021537	-0.749193	1	0.000364633	0.242591
Inositol	Phosphorate	0.411765	0.10054	0.757895	0.000108321	0.125106	-0.34613	0.350232	0.00464318	0.885195
Inositol	Pipecolate	0.308824	0.227786	0.618045	0.00368142	0.264634	-0.309222	0.607122	0.024687	1
Inositol	Proline	-0.269608	0.295336	0.145865	0.539466	0.240782	-0.415473	0.674121	1	0.909415
Inositol	Putrescine	0.144608	0.579755	0.0601504	0.801113	0.812934	0.0844575	1	1	1
Inositol	Pyroglutamate	-0.223039	0.389523	0.198496	0.401504	0.235638	-0.421535	0.75669	0.838803	0.909415
Inositol	Raffinose	0.215686	0.405741	0.58797	0.00640017	0.20698	-0.372284	0.75669	0.057002	0.909415
Inositol	Salicylate	-0.0171569	0.947891	0.0511278	0.830495	0.849832	-0.0682847	1	1	1
Inositol	Serine	0.659314	0.00398858	0.536842	0.0146633	0.594939	0.122472	0.0598753	0.0821296	1
Inositol	Shikimate	0.210784	0.41675	0.703759	0.000534935	0.0671411	-0.492975	0.75669	0.0073649	0.787844
Inositol	Spermidine	-0.151961	0.560415	0.172932	0.46594	0.363683	-0.324893	1	0.908291	1
Inositol	Stearate	0.436275	0.0799889	-0.102256	0.667935	0.114103	0.53853	0.343099	1	0.885195
Inositol	Succinate	0.365196	0.149472	0.296241	0.204718	0.830025	0.0689555	0.607122	0.528723	1
Inositol	Sucrose	0.416667	0.0961571	0.172932	0.46594	0.456121	0.243734	0.350232	0.908291	1
Inositol	Tetracosanoate	0.186275	0.474095	0.213534	0.366021	0.937287	-0.0272593	0.75669	0.707512	1
Inositol	Tetradecanoate	-0.318627	0.212592	0.105263	0.658728	0.22726	-0.423891	0.607122	1	0.909415
Inositol	Threonate	0.377451	0.135273	0.618045	0.00368142	0.368212	-0.240594	0.464625	0.024687	1
Inositol	Threonate-1,4-lactone	0.360294	0.155427	0.565414	0.00937432	0.46527	-0.205119	0.607122	0.0580967	1
Inositol	Threonine	0.0441176	0.866483	0.378947	0.0994129	0.325724	-0.33483	1	0.30978	1
Inositol	Trehalose	0.632353	0.00645379	0.494737	0.0265786	0.573765	0.137616	0.0826805	0.129989	1
Inositol	Tyrosine	-0.0637255	0.808021	0.769925	7.18354e-05	0.00266947	-0.83365	1	0.00276144	0.40565
Inositol	Urea	-0.392157	0.1195	-0.0646617	0.786515	0.332714	-0.327495	0.464625	1	1
Inositol	Valine	-0.377451	0.135273	0.409023	0.0733409	0.0212232	-0.786474	0.464625	0.274803	0.549884
Inositol-1-phosphate	Isoleucine	0.0882353	0.736305	0.490226	0.0282108	0.214596	-0.40199	1	0.129989	0.909415
Inositol-1-phosphate	Lactate	0.546569	0.0231938	0.258647	0.270856	0.33379	0.287922	0.17695	0.707512	1
Inositol-1-phosphate	Linoleate	-0.0735294	0.779127	0.222556	0.345621	0.405825	-0.296086	1	0.707512	1
Inositol-1-phosphate	Lysine	0.289216	0.260203	0.390977	0.0882801	0.749486	-0.101762	0.674121	0.30978	1
Inositol-1-phosphate	Malate	0.269608	0.295336	0.598496	0.00530584	0.250921	-0.328888	0.674121	0.044831	1
Inositol-1-phosphate	Methionine	0.376456	0.136389	0.338346	0.144526	0.903622	0.0381104	0.464625	0.375711	1
Inositol-1-phosphate	Nicotianamine	0.759804	0.000401789	0.0781955	0.743149	0.0110241	0.681608	0.0115531	1	0.549884
Inositol-1-phosphate	Phenylalanine	0.507353	0.0376329	0.565414	0.00937432	0.821132	-0.0580606	0.201963	0.0580967	1
Inositol-1-phosphate	Phosphorate	0.571078	0.0166464	0.643609	0.00219937	0.7496	-0.0725306	0.135027	0.0228237	1
Inositol-1-phosphate	Pipecolate	0.752451	0.000492111	0.377444	0.100873	0.107126	0.375007	0.0115531	0.30978	0.85054
Inositol-1-phosphate	Proline	-0.0294118	0.91078	-0.0390977	0.870004	0.978564	0.00968598	1	1	1
Inositol-1-phosphate	Putrescine	0.125	0.632641	-0.0571429	0.81088	0.612381	0.182143	1	1	1
Inositol-1-phosphate	Pyroglutamate	0.0220588	0.93303	0.0601504	0.801113	0.915792	-0.0380916	1	1	1
Inositol-1-phosphate	Raffinose	0.419118	0.0940177	0.228571	0.332397	0.553324	0.190546	0.350232	0.707512	1
Inositol-1-phosphate	Salicylate	0.196078	0.450705	0.2	0.397873	0.990977	-0.00392157	0.75669	0.838803	1
Inositol-1-phosphate	Serine	0.747549	0.000561238	0.463158	0.039725	0.196584	0.284391	0.0117667	0.129989	0.909415
Inositol-1-phosphate	Shikimate	0.723039	0.00103947	0.687218	0.000814937	0.843348	0.0358212	0.0141381	0.010263	1
Inositol-1-phosphate	Spermidine	0.362745	0.15243	-0.0736842	0.757529	0.208549	0.436429	0.607122	1	0.909415
Inositol-1-phosphate	Stearate	0.693627	0.00201414	-0.356391	0.122986	0.000669887	1.05002	0.028564	0.375711	0.242591
Inositol-1-phosphate	Succinate	0.414216	0.0983312	0.321805	0.166474	0.766801	0.0924112	0.350232	0.421819	1
Inositol-1-phosphate	Sucrose	0.14951	0.566831	0.0842105	0.724104	0.8544	0.0652993	1	1	1
Inositol-1-phosphate	Tetracosanoate	0.196078	0.450705	-0.13985	0.556494	0.346972	0.335928	0.75669	1	1
Inositol-1-phosphate	Tetradecanoate	0.105392	0.687266	0.240602	0.306861	0.698844	-0.135209	1	0.707512	1
Inositol-1-phosphate	Threonate	0.67402	0.00300754	0.741353	0.000183739	0.707526	-0.0673338	0.0355598	0.00464318	1
Inositol-1-phosphate	Threonate-1,4-lactone	0.455882	0.0658947	0.618045	0.00368142	0.524416	-0.162163	0.343099	0.024687	1
Inositol-1-phosphate	Threonine	0.340686	0.180851	0.470677	0.0362145	0.66542	-0.12999	0.607122	0.129989	1
Inositol-1-phosphate	Trehalose	0.833333	3.26105e-05	0.651128	0.00187364	0.242631	0.182206	0.000936378	0.0228237	0.909415
Inositol-1-phosphate	Tyrosine	0.321078	0.208898	0.642105	0.00226988	0.234676	-0.321027	0.607122	0.024687	0.909415
Inositol-1-phosphate	Urea	0.0514706	0.844467	-0.532331	0.0156831	0.0739502	0.583801	1	0.0837789	0.787844
Inositol-1-phosphate	Valine	0.0343137	0.895981	0.196992	0.405152	0.646992	-0.162679	1	0.838803	1
Isoleucine	Lactate	-0.389706	0.122034	0.282707	0.227153	0.0517365	-0.672413	0.464625	0.626816	0.650016
Isoleucine	Linoleate	0.352941	0.164658	0.142857	0.54795	0.533075	0.210084	0.607122	1	1
Isoleucine	Lysine	0.872549	4.91459e-06	0.790977	3.29187e-05	0.455015	0.0815716	0.000666594	0.00099969	1
Isoleucine	Malate	0.431373	0.0838307	0.82406	7.94655e-06	0.0498715	-0.392688	0.343099	0.00056618	0.650016
Isoleucine	Methionine	0.830166	3.71921e-05	0.633083	0.00273379	0.220557	0.197083	0.000936378	0.024687	0.909415
Isoleucine	Nicotianamine	-0.0612745	0.815283	0.335338	0.148357	0.255731	-0.396613	1	0.375711	1
Isoleucine	Phenylalanine	0.769608	0.00030321	0.833083	5.12385e-06	0.620375	-0.0634749	0.0115531	0.000320687	1
Isoleucine	Phosphorate	-0.0735294	0.779127	0.819549	9.80669e-06	0.000660137	-0.893078	1	0.00056618	0.099545
Isoleucine	Pipecolate	0.269608	0.295336	0.461654	0.0404576	0.5367	-0.192046	0.674121	0.129989	1
Isoleucine	Proline	0.485294	0.0483082	0.463158	0.039725	0.936921	0.0221362	0.283147	0.129989	1
Isoleucine	Putrescine	0.409314	0.102784	0.409023	0.0733409	0.999227	0.000291169	0.464625	0.274803	1
Isoleucine	Pyroglutamate	0.691176	0.00212112	0.371429	0.106871	0.202337	0.319748	0.0355598	0.375711	0.909415
Isoleucine	Raffinose	-0.267157	0.299918	0.425564	0.0613849	0.0436025	-0.692721	0.718481	0.262011	0.650016
Isoleucine	Salicylate	0.830882	3.61106e-05	0.631579	0.00281829	0.215571	0.199303	0.000936378	0.024687	0.909415
Isoleucine	Serine	0	1	0.625564	0.00317835	0.0419475	-0.625564	1	0.024687	0.650016
Isoleucine	Shikimate	0.485294	0.0483082	0.613534	0.00401374	0.608846	-0.12824	0.283147	0.033863	1
Isoleucine	Spermidine	0.421569	0.0919126	0.0917293	0.700516	0.321748	0.329839	0.350232	1	1
Isoleucine	Stearate	-0.0122549	0.962768	0	1	0.972911	-0.0122549	1	1	1
Isoleucine	Succinate	0.0539216	0.837151	0.607519	0.0044951	0.0712602	-0.553597	1	0.033863	0.787844
Isoleucine	Sucrose	-0.737745	0.000723825	0.0962406	0.686487	0.00388519	-0.833986	0.0125906	1	0.549884
Isoleucine	Tetracosanoate	-0.0196078	0.940458	0.255639	0.276664	0.436139	-0.275247	1	0.707512	1
Isoleucine	Tetradecanoate	0.671569	0.00315573	0.329323	0.156231	0.191379	0.342245	0.0386439	0.421819	0.909415
Isoleucine	Threonate	0.514706	0.0345077	0.63609	0.00257111	0.613147	-0.121384	0.182131	0.024687	1
Isoleucine	Threonate-1,4-lactone	0.529412	0.0288557	0.46015	0.0412007	0.799162	0.0692614	0.17695	0.129989	1
Isoleucine	Threonine	0.828431	3.99231e-05	0.813534	1.2868e-05	0.899184	0.0148975	0.0017281	0.000863005	1
Isoleucine	Trehalose	-0.122549	0.639378	0.547368	0.0124902	0.0409274	-0.669917	1	0.0821296	0.650016
Isoleucine	Tyrosine	0.843137	2.13281e-05	0.891729	1.30296e-07	0.582544	-0.0485921	0.000936378	2.95918e-05	1
Isoleucine	Urea	0.585784	0.013479	0.198496	0.401504	0.192765	0.387288	0.114105	0.838803	0.909415
Isoleucine	Valine	0.92402	1.18449e-07	0.810526	1.46876e-05	0.176958	0.113493	7.76942e-05	0.000863005	0.909415
Lactate	Linoleate	-0.00980392	0.970211	0.359398	0.119633	0.28483	-0.369202	1	0.375711	1
Lactate	Lysine	-0.0931373	0.722186	0.0917293	0.700516	0.607463	-0.184867	1	1	1
Lactate	Malate	-0.267157	0.299918	0.160902	0.497974	0.226898	-0.428059	0.718481	0.908291	0.909415
Lactate	Methionine	-0.191294	0.462046	-0.0195489	0.934803	0.629467	-0.171745	0.75669	1	1
Lactate	Nicotianamine	0.661765	0.00380916	-0.0857143	0.719366	0.0145454	0.747479	0.0386439	1	0.549884
Lactate	Phenylalanine	0.0735294	0.779127	0.333835	0.150299	0.448601	-0.260305	1	0.381435	1
Lactate	Phosphorate	0.414216	0.0983312	0.293233	0.209571	0.700974	0.120983	0.350232	0.528723	1
Lactate	Pipecolate	0.563725	0.018435	0.166917	0.481825	0.193025	0.396808	0.135027	0.908291	0.909415
Lactate	Proline	-0.213235	0.411226	-0.0360902	0.879931	0.617075	-0.177145	0.75669	1	1
Lactate	Putrescine	0.0318627	0.903377	-0.215038	0.362574	0.487938	0.2469	1	0.707512	1
Lactate	Pyroglutamate	-0.438725	0.0781167	-0.249624	0.288513	0.550175	-0.189101	0.343099	0.707512	1
Lactate	Raffinose	0.220588	0.394889	-0.00902256	0.969885	0.518005	0.229611	0.75669	1	1
Lactate	Salicylate	-0.183824	0.480034	0.245113	0.2976	0.226865	-0.428936	0.796894	0.707512	0.909415
Lactate	Serine	0.480392	0.0509616	-0.0526316	0.825581	0.110383	0.533024	0.283147	1	0.85054
Lactate	Shikimate	0.125	0.632641	0.0601504	0.801113	0.856127	0.0648496	1	1	1
Lactate	Spermidine	0.389706	0.122034	-0.258647	0.270856	0.0610162	0.648352	0.464625	0.707512	0.787844
Lactate	Stearate	0.522059	0.0315848	-0.0947368	0.691153	0.0617552	0.616796	0.17695	1	0.787844
Lactate	Succinate	0.22549	0.384197	0.132331	0.578107	0.789555	0.0931594	0.75669	1	1
Lactate	Sucrose	0.45098	0.069232	-0.282707	0.227153	0.0314224	0.733687	0.343099	0.626816	0.650016
Lactate	Tetracosanoate	0.154412	0.554032	0.0661654	0.781664	0.80437	0.0882464	1	1	1
Lactate	Tetradecanoate	-0.176471	0.498068	-0.0240601	0.9198	0.669044	-0.15241	0.801802	1	1
Lactate	Threonate	0	1	0.35188	0.128142	0.308432	-0.35188	1	0.375711	1
Lactate	Threonate-1,4-lactone	-0.112745	0.666592	-0.0917293	0.700516	0.953073	-0.0210158	1	1	1
Lactate	Threonine	-0.252451	0.328294	0.0390977	0.870004	0.410316	-0.291549	0.730267	1	1
Lactate	Trehalose	0.691176	0.00212112	-0.0105263	0.964869	0.0170824	0.701703	0.0355598	1	0.549884
Lactate	Tyrosine	-0.132353	0.612593	0.359398	0.119633	0.158169	-0.491751	1	0.375711	0.909415
Lactate	Urea	-0.428922	0.085801	-0.136842	0.565096	0.373967	-0.292079	0.350232	1	1
Lactate	Valine	-0.497549	0.0421293	0.0902256	0.705213	0.0777882	-0.587775	0.210713	1	0.787844
Linoleate	Lysine	0.316176	0.216327	0.222556	0.345621	0.779486	0.0936201	0.607122	0.707512	1
Linoleate	Malate	-0.0808824	0.757633	0.0586466	0.805993	0.698544	-0.139529	1	1	1
Linoleate	Methionine	0.0367873	0.888525	-0.0285714	0.904822	0.856239	0.0653587	1	1	1
Linoleate	Nicotianamine	0.0367647	0.888593	0.2	0.397873	0.645645	-0.163235	1	0.838803	1
Linoleate	Phenylalanine	0.186275	0.474095	0.168421	0.477829	0.959264	0.0178535	0.75669	0.908291	1
Linoleate	Phosphorate	0.27451	0.286298	0.305263	0.190609	0.925871	-0.0307534	0.674121	0.421819	1
Linoleate	Pipecolate	0.0122549	0.962768	0.430075	0.058396	0.214758	-0.41782	1	0.262011	0.909415
Linoleate	Proline	0.585784	0.013479	0.320301	0.168577	0.34723	0.265484	0.114105	0.421819	1
Linoleate	Putrescine	0.42402	0.0898417	0.0932331	0.695829	0.319766	0.330787	0.350232	1	1
Linoleate	Pyroglutamate	0.0759804	0.771945	-0.213534	0.366021	0.416881	0.289514	1	0.707512	1
Linoleate	Raffinose	0.303922	0.235636	0.150376	0.526855	0.652905	0.153546	0.607122	1	1
Linoleate	Salicylate	0.25	0.33317	0.336842	0.146433	0.792133	-0.0868421	0.730267	0.375711	1
Linoleate	Serine	-0.188725	0.468192	0.302256	0.195238	0.163389	-0.490981	0.75669	0.528723	0.909415
Linoleate	Shikimate	0.117647	0.652933	0.276692	0.237619	0.645744	-0.159045	1	0.646968	1
Linoleate	Spermidine	0.453431	0.0675482	0.215038	0.362574	0.453446	0.238394	0.343099	0.707512	1
Linoleate	Stearate	0.0343137	0.895981	0.237594	0.313131	0.564588	-0.20328	1	0.707512	1
Linoleate	Succinate	-0.142157	0.586263	0.366917	0.111535	0.143483	-0.509074	1	0.375711	0.885195
Linoleate	Sucrose	0.0833333	0.750505	-0.266165	0.256671	0.323579	0.349499	1	0.646968	1
Linoleate	Tetracosanoate	0.281863	0.27306	0.0796992	0.738374	0.56096	0.202163	0.674121	1	1
Linoleate	Tetradecanoate	0.419118	0.0940177	0.126316	0.595653	0.375818	0.292802	0.350232	1	1
Linoleate	Threonate	-0.205882	0.427915	0.210526	0.37297	0.241632	-0.416409	0.75669	0.707512	0.909415
Linoleate	Threonate-1,4-lactone	-0.0882353	0.736305	0.0827068	0.728851	0.634922	-0.170942	1	1	1
Linoleate	Threonine	0.115196	0.65975	0.0932331	0.695829	0.95094	0.021963	1	1	1
Linoleate	Trehalose	0.0122549	0.962768	0.282707	0.227153	0.440529	-0.270452	1	0.626816	1
Linoleate	Tyrosine	0.0808824	0.757633	0.159398	0.502053	0.8252	-0.0785161	1	0.908291	1
Linoleate	Urea	0.428922	0.085801	-0.0150376	0.949828	0.189421	0.443959	0.350232	1	0.909415
Linoleate	Valine	0.375	0.138035	0.221053	0.348974	0.63867	0.153947	0.464625	0.707512	1
Lysine	Malate	0.289216	0.260203	0.730827	0.000252151	0.0795428	-0.441611	0.674121	0.00464318	0.787844
Lysine	Methionine	0.838749	2.58806e-05	0.866165	7.96826e-07	0.780489	-0.027416	0.000936378	0.00014011	1
Lysine	Nicotianamine	0.220588	0.394889	0.732331	0.000241216	0.0493233	-0.511743	0.75669	0.00464318	0.650016
Lysine	Phenylalanine	0.794118	0.000140876	0.720301	0.000341233	0.629302	0.0738169	0.0048434	0.00466412	1
Lysine	Phosphorate	0.0441176	0.866483	0.712782	0.000420175	0.0186975	-0.668664	1	0.00537109	0.549884
Lysine	Pipecolate	0.558824	0.0197086	0.678195	0.00101406	0.589664	-0.119372	0.165994	0.010263	1
Lysine	Proline	0.531863	0.0279876	0.419549	0.0655483	0.686642	0.112314	0.17695	0.262011	1
Lysine	Putrescine	0.473039	0.0551445	0.338346	0.144526	0.654014	0.134693	0.283147	0.375711	1
Lysine	Pyroglutamate	0.637255	0.00593244	0.53985	0.0140136	0.678509	0.0974053	0.0826805	0.0821296	1
Lysine	Raffinose	-0.0661765	0.800774	0.43609	0.0545841	0.139223	-0.502267	1	0.262011	0.885195
Lysine	Salicylate	0.85049	1.52173e-05	0.514286	0.0203461	0.0561136	0.336204	0.000936378	0.119138	0.787844
Lysine	Serine	0.117647	0.652933	0.606015	0.00462262	0.105387	-0.488368	1	0.044831	0.85054
Lysine	Shikimate	0.561275	0.0190635	0.774436	6.11958e-05	0.271779	-0.213162	0.165994	0.00135915	1
Lysine	Spermidine	0.585784	0.013479	0.457143	0.0427185	0.622787	0.128641	0.114105	0.170347	1
Lysine	Stearate	0.223039	0.389523	-0.0360902	0.879931	0.466241	0.259129	0.75669	1	1
Lysine	Succinate	0.316176	0.216327	0.533835	0.015337	0.45757	-0.217658	0.607122	0.0821296	1
Lysine	Sucrose	-0.583333	0.0139708	-0.0827068	0.728851	0.105269	-0.500627	0.135027	1	0.787844
Lysine	Tetracosanoate	0.151961	0.560415	0.230075	0.329138	0.822155	-0.0781144	1	0.707512	1
Lysine	Tetradecanoate	0.715686	0.00123551	0.485714	0.0299208	0.307484	0.229972	0.0272612	0.129989	1
Lysine	Threonate	0.607843	0.00964035	0.712782	0.000420175	0.603735	-0.104939	0.0826805	0.00537109	1
Lysine	Threonate-1,4-lactone	0.585784	0.013479	0.553383	0.0113703	0.894241	0.0324009	0.114105	0.0661453	1
Lysine	Threonine	0.757353	0.000430216	0.700752	0.000578664	0.737001	0.0566011	0.0115531	0.0089453	1
Lysine	Trehalose	0.178922	0.492021	0.607519	0.0044951	0.146442	-0.428597	0.796894	0.033863	0.909415
Lysine	Tyrosine	0.845588	1.90947e-05	0.781955	4.64678e-05	0.598412	0.0636333	0.000936378	0.00135915	1
Lysine	Urea	0.615196	0.00857557	0.120301	0.613418	0.0984564	0.494895	0.0826805	1	0.787844
Lysine	Valine	0.860294	9.42738e-06	0.796992	2.59175e-05	0.571601	0.0633016	0.000666594	0.00099969	1
Malate	Methionine	0.431637	0.08362	0.691729	0.000728485	0.28066	-0.260092	0.343099	0.010263	1
Malate	Nicotianamine	0.110294	0.673459	0.287218	0.219504	0.608644	-0.176924	1	0.528723	1
Malate	Phenylalanine	0.29902	0.243655	0.721805	0.000327066	0.094783	-0.422785	0.674121	0.00466412	0.787844
Malate	Phosphorate	0.0980392	0.708151	0.726316	0.000287533	0.0226624	-0.628277	1	0.00466412	0.549884
Malate	Pipecolate	0.122549	0.639378	0.336842	0.146433	0.528716	-0.214293	1	0.375711	1
Malate	Proline	0.235294	0.363295	0.336842	0.146433	0.758966	-0.101548	0.75669	0.375711	1
Malate	Putrescine	0.272059	0.290796	0.320301	0.168577	0.883475	-0.0482419	0.674121	0.421819	1
Malate	Pyroglutamate	0.303922	0.235636	0.457143	0.0427185	0.618234	-0.153221	0.607122	0.170347	1
Malate	Raffinose	-0.0661765	0.800774	0.206015	0.383533	0.445613	-0.272192	1	0.838803	1
Malate	Salicylate	0.443627	0.0744685	0.568421	0.00892276	0.640685	-0.124794	0.343099	0.0580967	1
Malate	Serine	0.294118	0.251844	0.606015	0.00462262	0.268282	-0.311897	0.674121	0.044831	1
Malate	Shikimate	0.401961	0.10973	0.613534	0.00401374	0.423936	-0.211573	0.464625	0.033863	1
Malate	Spermidine	-0.227941	0.378911	0.135338	0.569419	0.307639	-0.36328	0.75669	1	1
Malate	Stearate	-0.142157	0.586263	-0.144361	0.543701	0.995025	0.00220404	1	1	1
Malate	Succinate	0.242647	0.348047	0.487218	0.029342	0.430003	-0.244571	0.75669	0.129989	1
Malate	Sucrose	-0.269608	0.295336	0.0736842	0.757529	0.331796	-0.343292	0.674121	1	1
Malate	Tetracosanoate	0	1	0.124812	0.600074	0.728108	-0.124812	1	1	1
Malate	Tetradecanoate	0.301471	0.239624	0.44812	0.0475317	0.635222	-0.14665	0.674121	0.189347	1
Malate	Threonate	0.602941	0.0104069	0.711278	0.000437698	0.594708	-0.108337	0.10559	0.00537109	1
Malate	Threonate-1,4-lactone	0.806373	9.23719e-05	0.593985	0.00575425	0.23048	0.212388	0.00472554	0.057002	0.909415
Malate	Threonine	0.60049	0.0108079	0.867669	7.23912e-07	0.0810433	-0.267179	0.10559	6.16997e-05	0.787844
Malate	Trehalose	0.144608	0.579755	0.613534	0.00401374	0.114927	-0.468926	1	0.033863	0.885195
Malate	Tyrosine	0.487745	0.0470211	0.804511	1.90059e-05	0.109153	-0.316766	0.214975	0.000896903	0.85054
Malate	Urea	0.240196	0.353089	-0.0917293	0.700516	0.350468	0.331925	0.75669	1	1
Malate	Valine	0.372549	0.140836	0.581955	0.00710444	0.447674	-0.209406	0.607122	0.057002	1
Methionine	Nicotianamine	0.0159411	0.951579	0.559398	0.0103333	0.0878474	-0.543457	1	0.0661453	0.787844
Methionine	Phenylalanine	0.831392	3.53579e-05	0.490226	0.0282108	0.0690025	0.341166	0.000936378	0.129989	0.787844
Methionine	Phosphorate	-0.112814	0.666399	0.508271	0.0221248	0.0619469	-0.621085	1	0.119138	0.787844
Methionine	Pipecolate	0.435316	0.0807299	0.383459	0.0951244	0.862887	0.0518572	0.343099	0.30978	1
Methionine	Proline	0.268547	0.297314	0.276692	0.237619	0.98055	-0.00814478	0.674121	0.646968	1
Methionine	Putrescine	0.274678	0.285991	0.13985	0.556494	0.695734	0.134829	0.674121	1	1
Methionine	Pyroglutamate	0.790926	0.000156533	0.736842	0.000210808	0.717937	0.0540839	0.00641851	0.00464318	1
Methionine	Raffinose	-0.076027	0.771809	0.302256	0.195238	0.282125	-0.378283	1	0.528723	1
Methionine	Salicylate	0.72103	0.00109029	0.393985	0.0856465	0.171693	0.327045	0.0141381	0.30978	0.909415
Methionine	Serine	0.198651	0.444666	0.46015	0.0412007	0.411849	-0.261499	0.75669	0.129989	1
Methionine	Shikimate	0.685469	0.00238833	0.685714	0.000845616	0.998977	-0.000245119	0.0355598	0.010263	1
Methionine	Spermidine	0.412017	0.100311	0.461654	0.0404576	0.864969	-0.0496369	0.350232	0.129989	1
Methionine	Stearate	0.118945	0.649333	-0.157895	0.506147	0.439918	0.27684	1	0.908291	1
Methionine	Succinate	0.13366	0.609054	0.317293	0.172837	0.590572	-0.183633	1	0.421819	1
Methionine	Sucrose	-0.743103	0.000630741	-0.207519	0.379993	0.0385243	-0.535584	0.0117667	0.707512	0.650016
Methionine	Tetracosanoate	-0.169221	0.516157	0.17594	0.458099	0.334015	-0.345161	0.801802	0.908291	1
Methionine	Tetradecanoate	0.502759	0.0396919	0.457143	0.0427185	0.869491	0.0456163	0.210713	0.170347	1
Methionine	Threonate	0.759044	0.000410434	0.642105	0.00226988	0.519962	0.116938	0.0115531	0.024687	1
Methionine	Threonate-1,4-lactone	0.615573	0.00852358	0.500752	0.0245193	0.642494	0.114822	0.0826805	0.119138	1
Methionine	Threonine	0.865727	7.11812e-06	0.708271	0.000474615	0.231246	0.157456	0.000666594	0.0073649	0.909415
Methionine	Trehalose	0.0625383	0.811537	0.52782	0.0167591	0.146144	-0.465281	1	0.119138	0.885195
Methionine	Tyrosine	0.820356	5.49815e-05	0.669173	0.00125275	0.334007	0.151183	0.0017281	0.0201236	1
Methionine	Urea	0.537094	0.0262022	0.0210526	0.929799	0.108643	0.516041	0.17695	1	0.85054
Methionine	Valine	0.759044	0.000410434	0.670677	0.00120997	0.614092	0.088367	0.0115531	0.010942	1
Nicotianamine	Phenylalanine	0.269608	0.295336	0.502256	0.0240247	0.444626	-0.232648	0.674121	0.119138	1
Nicotianamine	Phosphorate	0.740196	0.00067992	0.502256	0.0240247	0.269406	0.23794	0.0125906	0.119138	1
Nicotianamine	Pipecolate	0.786765	0.000179117	0.792481	3.10309e-05	0.966441	-0.0057165	0.00641851	0.00099969	1
Nicotianamine	Proline	0	1	0.333835	0.150299	0.336123	-0.333835	1	0.381435	1
Nicotianamine	Putrescine	0.0980392	0.708151	0.120301	0.613418	0.950221	-0.0222615	1	1	1
Nicotianamine	Pyroglutamate	-0.294118	0.251844	0.16391	0.489867	0.194272	-0.458027	0.674121	0.908291	0.909415
Nicotianamine	Raffinose	0.306373	0.23169	0.524812	0.0175087	0.460391	-0.218439	0.607122	0.119138	1
Nicotianamine	Salicylate	0.176471	0.498068	0.043609	0.855148	0.708977	0.132862	0.801802	1	1
Nicotianamine	Serine	0.612745	0.00891949	0.484211	0.0305085	0.60855	0.128535	0.0826805	0.129989	1
Nicotianamine	Shikimate	0.492647	0.0445245	0.533835	0.015337	0.876815	-0.0411875	0.210713	0.0821296	1
Nicotianamine	Spermidine	0.321078	0.208898	0.46015	0.0412007	0.64823	-0.139072	0.607122	0.129989	1
Nicotianamine	Stearate	0.745098	0.000598715	0.213534	0.366021	0.0390005	0.531564	0.0117667	0.707512	0.650016
Nicotianamine	Succinate	0.497549	0.0421293	0.294737	0.207135	0.50199	0.202812	0.210713	0.528723	1
Nicotianamine	Sucrose	0.345588	0.174252	0.0075188	0.974903	0.328155	0.338069	0.607122	1	1
Nicotianamine	Tetracosanoate	0.414216	0.0983312	0.440602	0.0518518	0.928714	-0.0263858	0.350232	0.189347	1
Nicotianamine	Tetradecanoate	0.142157	0.586263	0.162406	0.493912	0.954194	-0.0202492	1	0.908291	1
Nicotianamine	Threonate	0.406863	0.105064	0.46015	0.0412007	0.855645	-0.0532876	0.464625	0.129989	1
Nicotianamine	Threonate-1,4-lactone	0.352941	0.164658	0.4	0.0805539	0.879205	-0.0470588	0.607122	0.294734	1
Nicotianamine	Threonine	0.0784314	0.76478	0.225564	0.338971	0.675826	-0.147133	1	0.707512	1
Nicotianamine	Trehalose	0.816176	6.44926e-05	0.485714	0.0299208	0.0884645	0.330462	0.00472554	0.129989	0.787844
Nicotianamine	Tyrosine	0.193627	0.456497	0.46015	0.0412007	0.40365	-0.266523	0.75669	0.129989	1
Nicotianamine	Urea	-0.117647	0.652933	0.13985	0.556494	0.473036	-0.257497	1	1	1
Nicotianamine	Valine	-0.0759804	0.771945	0.457143	0.0427185	0.114366	-0.533123	1	0.170347	0.885195
Phenylalanine	Phosphorate	0.193627	0.456497	0.86015	1.15672e-06	0.00235125	-0.666523	0.75669	0.0001904	0.40565
Phenylalanine	Pipecolate	0.607843	0.00964035	0.560902	0.0100864	0.843293	0.0469409	0.0826805	0.0580967	1
Phenylalanine	Proline	0.0612745	0.815283	0.342857	0.13891	0.412163	-0.281583	1	0.375711	1
Phenylalanine	Putrescine	0.220588	0.394889	0.258647	0.270856	0.910907	-0.0380584	0.75669	0.707512	1
Phenylalanine	Pyroglutamate	0.428922	0.085801	0.0676692	0.776821	0.27888	0.361252	0.350232	1	1
Phenylalanine	Raffinose	-0.0514706	0.844467	0.449624	0.0467019	0.137689	-0.501095	1	0.170347	0.885195
Phenylalanine	Salicylate	0.615196	0.00857557	0.341353	0.140765	0.316358	0.273843	0.0826805	0.375711	1
Phenylalanine	Serine	0.183824	0.480034	0.548872	0.0122022	0.232577	-0.365049	0.796894	0.0821296	0.909415
Phenylalanine	Shikimate	0.593137	0.0120851	0.559398	0.0103333	0.888642	0.0337388	0.10559	0.0661453	1
Phenylalanine	Spermidine	0.585784	0.013479	0.0766917	0.747933	0.0995744	0.509093	0.114105	1	0.787844
Phenylalanine	Stearate	0.477941	0.0523285	0.0781955	0.743149	0.220733	0.399746	0.283147	1	0.909415
Phenylalanine	Succinate	-0.0441176	0.866483	0.506767	0.0225882	0.095026	-0.550885	1	0.119138	0.787844
Phenylalanine	Sucrose	-0.556373	0.0203706	0.221053	0.348974	0.0181943	-0.777425	0.165994	0.707512	0.549884
Phenylalanine	Tetracosanoate	-0.0220588	0.93303	0.354887	0.124688	0.276079	-0.376946	1	0.375711	1
Phenylalanine	Tetradecanoate	0.281863	0.27306	0.281203	0.229741	0.998416	0.000659738	0.674121	0.626816	1
Phenylalanine	Threonate	0.718137	0.00116704	0.675188	0.00108894	0.81688	0.0429493	0.0141381	0.010263	1
Phenylalanine	Threonate-1,4-lactone	0.470588	0.0565941	0.515789	0.0199198	0.868484	-0.0452012	0.283147	0.119138	1
Phenylalanine	Threonine	0.637255	0.00593244	0.529323	0.0163941	0.648867	0.107932	0.0826805	0.0837789	1
Phenylalanine	Trehalose	0.193627	0.456497	0.559398	0.0103333	0.227174	-0.365771	0.75669	0.0661453	0.909415
Phenylalanine	Tyrosine	0.897059	1.06622e-06	0.867669	7.23912e-07	0.711701	0.0293897	0.000225286	6.16997e-05	1
Phenylalanine	Urea	0.362745	0.15243	-0.0586466	0.805993	0.224093	0.421392	0.607122	1	0.909415
Phenylalanine	Valine	0.627451	0.00701135	0.490226	0.0282108	0.577869	0.137225	0.0826805	0.129989	1
Phosphorate	Pipecolate	0.392157	0.1195	0.706767	0.000494044	0.1963	-0.31461	0.464625	0.0073649	0.909415
Phosphorate	Proline	-0.0171569	0.947891	0.44812	0.0475317	0.166348	-0.465277	1	0.189347	0.909415
Phosphorate	Putrescine	0.193627	0.456497	0.284211	0.224585	0.789913	-0.0905831	0.75669	0.528723	1
Phosphorate	Pyroglutamate	-0.357843	0.158464	0.162406	0.493912	0.135846	-0.520249	0.607122	0.908291	0.885195
Phosphorate	Raffinose	0.553922	0.0210498	0.628571	0.00299382	0.749934	-0.0746499	0.165994	0.024687	1
Phosphorate	Salicylate	0.0612745	0.815283	0.439098	0.0527507	0.256219	-0.377823	1	0.189347	1
Phosphorate	Serine	0.397059	0.114542	0.783459	4.39223e-05	0.0789167	-0.3864	0.464625	0.00135915	0.787844
Phosphorate	Shikimate	0.453431	0.0675482	0.769925	7.18354e-05	0.14111	-0.316493	0.343099	0.00276144	0.885195
Phosphorate	Spermidine	0.0710784	0.786327	0.0481203	0.840339	0.949096	0.0229581	1	1	1
Phosphorate	Stearate	0.595588	0.0116467	-0.0120301	0.959853	0.0530031	0.607618	0.10559	1	0.650016
Phosphorate	Succinate	0.235294	0.363295	0.688722	0.000785205	0.0932737	-0.453428	0.75669	0.010263	0.787844
Phosphorate	Sucrose	0.519608	0.0325372	0.335338	0.148357	0.529417	0.184269	0.180808	0.375711	1
Phosphorate	Tetracosanoate	0.480392	0.0509616	0.311278	0.181576	0.576562	0.169114	0.283147	0.421819	1
Phosphorate	Tetradecanoate	-0.0318627	0.903377	0.305263	0.190609	0.336054	-0.337126	1	0.421819	1
Phosphorate	Threonate	0.205882	0.427915	0.784962	4.1498e-05	0.0186096	-0.57908	0.75669	0.00135915	0.549884
Phosphorate	Threonate-1,4-lactone	0.193627	0.456497	0.693233	0.000701451	0.0682525	-0.499606	0.75669	0.010263	0.787844
Phosphorate	Threonine	-0.0318627	0.903377	0.673684	0.0011281	0.0186055	-0.705547	1	0.010263	0.549884
Phosphorate	Trehalose	0.634804	0.0061887	0.717293	0.000371141	0.672371	-0.0824893	0.0826805	0.00537109	1
Phosphorate	Tyrosine	0.0882353	0.736305	0.884211	2.31753e-07	0.000295218	-0.795975	1	2.95918e-05	0.099545
Phosphorate	Urea	-0.0980392	0.708151	-0.0270677	0.909812	0.843432	-0.0709715	1	1	1
Phosphorate	Valine	-0.134804	0.605966	0.596992	0.00545199	0.0224066	-0.731796	1	0.044831	0.549884
Pipecolate	Proline	0.0171569	0.947891	0.4	0.0805539	0.260034	-0.382843	1	0.294734	1
Pipecolate	Putrescine	0.0490196	0.851794	0.184962	0.434986	0.702068	-0.135943	1	0.838803	1
Pipecolate	Pyroglutamate	0.0784314	0.76478	-0.0075188	0.974903	0.811416	0.0859502	1	1	1
Pipecolate	Raffinose	0.137255	0.599369	0.630075	0.00290495	0.0945343	-0.49282	1	0.024687	0.787844
Pipecolate	Salicylate	0.318627	0.212592	0.261654	0.265124	0.863089	0.0569733	0.607122	0.646968	1
Pipecolate	Serine	0.497549	0.0421293	0.651128	0.00187364	0.521755	-0.153579	0.210713	0.0228237	1
Pipecolate	Shikimate	0.632353	0.00645379	0.67218	0.00116843	0.847548	-0.0398275	0.0826805	0.010942	1
Pipecolate	Spermidine	0.627451	0.00701135	0.157895	0.506147	0.109275	0.469556	0.0826805	0.908291	0.85054
Pipecolate	Stearate	0.696078	0.00191163	0.0105263	0.964869	0.0186341	0.685552	0.028564	1	0.549884
Pipecolate	Succinate	0.370098	0.143676	0.621053	0.00347281	0.348741	-0.250955	0.607122	0.024687	1
Pipecolate	Sucrose	-0.0833333	0.750505	0.181955	0.442621	0.458525	-0.265288	1	0.838803	1
Pipecolate	Tetracosanoate	0.186275	0.474095	0.231579	0.325899	0.895548	-0.0453044	0.75669	0.707512	1
Pipecolate	Tetradecanoate	0.335784	0.187614	0.234586	0.319476	0.759902	0.101198	0.607122	0.707512	1
Pipecolate	Threonate	0.622549	0.00760691	0.654135	0.00175519	0.882512	-0.0315863	0.0826805	0.0228237	1
Pipecolate	Threonate-1,4-lactone	0.448529	0.0709464	0.578947	0.00747966	0.621828	-0.130418	0.343099	0.057002	1
Pipecolate	Threonine	0.340686	0.180851	0.303759	0.192914	0.909085	0.0369269	0.607122	0.421819	1
Pipecolate	Trehalose	0.691176	0.00212112	0.627068	0.00308494	0.752865	0.0641088	0.0355598	0.024687	1
Pipecolate	Tyrosine	0.526961	0.0297444	0.559398	0.0103333	0.898514	-0.0324377	0.17695	0.0661453	1
Pipecolate	Urea	0.171569	0.510266	0.0706767	0.767158	0.77643	0.100892	0.801802	1	1
Pipecolate	Valine	0.25	0.33317	0.529323	0.0163941	0.355031	-0.279323	0.730267	0.0837789	1
Proline	Putrescine	0.764706	0.000349611	0.745865	0.000159702	0.903224	0.0188412	0.0115531	0.00464318	1
Proline	Pyroglutamate	0.448529	0.0709464	0.311278	0.181576	0.655729	0.137251	0.343099	0.421819	1
Proline	Raffinose	0.0343137	0.895981	0.517293	0.0195005	0.135815	-0.48298	1	0.119138	0.885195
Proline	Salicylate	0.620098	0.00791952	0.736842	0.000210808	0.545136	-0.116744	0.0826805	0.00464318	1
Proline	Serine	0.0490196	0.851794	0.646617	0.00206382	0.0459226	-0.597597	1	0.0228237	0.650016
Proline	Shikimate	0.208333	0.422313	0.218045	0.355736	0.97751	-0.00971178	0.75669	0.707512	1
Proline	Spermidine	0.289216	0.260203	0.374436	0.103841	0.790534	-0.0852204	0.674121	0.30978	1
Proline	Stearate	-0.20098	0.439234	0.569925	0.00870372	0.0183528	-0.770905	0.75669	0.0580967	0.549884
Proline	Succinate	0.42402	0.0898417	0.804511	1.90059e-05	0.0679852	-0.380492	0.350232	0.000896903	0.787844
Proline	Sucrose	-0.102941	0.694205	0.269173	0.251132	0.293299	-0.372114	1	0.646968	1
Proline	Tetracosanoate	0.487745	0.0470211	0.554887	0.0111035	0.798108	-0.0671421	0.214975	0.0661453	1
Proline	Tetradecanoate	0.828431	3.99231e-05	0.590977	0.00607015	0.16261	0.237454	0.0017281	0.057002	0.909415
Proline	Threonate	0.0220588	0.93303	0.0857143	0.719366	0.859546	-0.0636555	1	1	1
Proline	Threonate-1,4-lactone	0.306373	0.23169	0.231579	0.325899	0.823108	0.0747936	0.607122	0.707512	1
Proline	Threonine	0.463235	0.0611134	0.52782	0.0167591	0.812311	-0.0645843	0.343099	0.119138	1
Proline	Trehalose	0.0931373	0.722186	0.463158	0.039725	0.258366	-0.370021	1	0.129989	1
Proline	Tyrosine	0.164216	0.528823	0.234586	0.319476	0.83901	-0.0703708	1	0.707512	1
Proline	Urea	0.612745	0.00891949	0.596992	0.00545199	0.945119	0.0157526	0.0826805	0.044831	1
Proline	Valine	0.585784	0.013479	0.663158	0.00143681	0.724491	-0.0773736	0.114105	0.0201236	1
Putrescine	Pyroglutamate	0.377451	0.135273	0.323308	0.16439	0.864154	0.0541427	0.464625	0.421819	1
Putrescine	Raffinose	-0.0441176	0.866483	0.239098	0.309986	0.424933	-0.283215	1	0.707512	1
Putrescine	Salicylate	0.666667	0.00346996	0.762406	9.31151e-05	0.584755	-0.0957393	0.0386439	0.00394649	1
Putrescine	Serine	0.171569	0.510266	0.416541	0.067708	0.454024	-0.244973	0.801802	0.274803	1
Putrescine	Shikimate	0.186275	0.474095	0.0932331	0.695829	0.792439	0.0930414	0.75669	1	1
Putrescine	Spermidine	0.156863	0.547681	0.206015	0.383533	0.88798	-0.0491523	1	0.838803	1
Putrescine	Stearate	-0.0441176	0.866483	0.335338	0.148357	0.276212	-0.379456	1	0.375711	1
Putrescine	Succinate	0.375	0.138035	0.687218	0.000814937	0.214039	-0.312218	0.464625	0.010263	0.909415
Putrescine	Sucrose	0.0588235	0.822559	0.425564	0.0613849	0.27305	-0.36674	1	0.262011	1
Putrescine	Tetracosanoate	0.607843	0.00964035	0.184962	0.434986	0.150909	0.422881	0.0826805	0.838803	0.909415
Putrescine	Tetradecanoate	0.595588	0.0116467	0.663158	0.00143681	0.755998	-0.0675697	0.10559	0.0201236	1
Putrescine	Threonate	0.176471	0.498068	-0.00601504	0.979921	0.609486	0.182486	0.801802	1	1
Putrescine	Threonate-1,4-lactone	0.345588	0.174252	0.0796992	0.738374	0.436941	0.265889	0.607122	1	1
Putrescine	Threonine	0.443627	0.0744685	0.500752	0.0245193	0.838469	-0.0571244	0.343099	0.119138	1
Putrescine	Trehalose	0.188725	0.468192	0.178947	0.450325	0.977629	0.00977812	0.75669	0.908291	1
Putrescine	Tyrosine	0.272059	0.290796	0.150376	0.526855	0.723753	0.121683	0.674121	1	1
Putrescine	Urea	0.372549	0.140836	0.4	0.0805539	0.928754	-0.027451	0.607122	0.294734	1
Putrescine	Valine	0.406863	0.105064	0.523308	0.0178935	0.679636	-0.116446	0.464625	0.119138	1
Pyroglutamate	Raffinose	-0.125	0.632641	0.209023	0.376472	0.349274	-0.334023	1	0.707512	1
Pyroglutamate	Salicylate	0.669118	0.00330981	0.463158	0.039725	0.393708	0.20596	0.0386439	0.129989	1
Pyroglutamate	Serine	0.0563725	0.829849	0.357895	0.121301	0.378198	-0.301522	1	0.375711	1
Pyroglutamate	Shikimate	0.52451	0.030654	0.479699	0.0323261	0.868076	0.0448106	0.17695	0.129989	1
Pyroglutamate	Spermidine	0.230392	0.373665	0.542857	0.0133872	0.300594	-0.312465	0.75669	0.0821296	1
Pyroglutamate	Stearate	-0.254902	0.32346	-0.169925	0.473849	0.805089	-0.0849771	0.730267	0.908291	1
Pyroglutamate	Succinate	0.171569	0.510266	0.270677	0.248391	0.77256	-0.0991081	0.801802	0.646968	1
Pyroglutamate	Sucrose	-0.659314	0.00398858	-0.0646617	0.786515	0.0440139	-0.594652	0.0598753	1	0.650016
Pyroglutamate	Tetracosanoate	-0.137255	0.599369	0.0165414	0.944817	0.668243	-0.153796	1	1	1
Pyroglutamate	Tetradecanoate	0.593137	0.0120851	0.571429	0.00848909	0.927474	0.0217087	0.10559	0.0580967	1
Pyroglutamate	Threonate	0.47549	0.0537227	0.255639	0.276664	0.47863	0.219851	0.283147	0.707512	1
Pyroglutamate	Threonate-1,4-lactone	0.441176	0.0762767	0.303759	0.192914	0.657457	0.137417	0.343099	0.421819	1
Pyroglutamate	Threonine	0.833333	3.26105e-05	0.640602	0.00234227	0.223042	0.192732	0.000936378	0.024687	0.909415
Pyroglutamate	Trehalose	-0.183824	0.480034	0.22406	0.342286	0.251489	-0.407884	0.796894	0.707512	1
Pyroglutamate	Tyrosine	0.47549	0.0537227	0.255639	0.276664	0.47863	0.219851	0.283147	0.707512	1
Pyroglutamate	Urea	0.705882	0.00154335	0.302256	0.195238	0.116216	0.403627	0.028564	0.528723	0.885195
Pyroglutamate	Valine	0.779412	0.000225699	0.590977	0.00607015	0.312243	0.188434	0.0102758	0.057002	1
Raffinose	Salicylate	-0.237745	0.358171	0.228571	0.332397	0.188068	-0.466317	0.75669	0.707512	0.909415
Raffinose	Serine	0.230392	0.373665	0.708271	0.000474615	0.0720913	-0.477879	0.75669	0.0073649	0.787844
Raffinose	Shikimate	0.372549	0.140836	0.499248	0.0250219	0.663701	-0.126699	0.607122	0.129989	1
Raffinose	Spermidine	0.0367647	0.888593	0.0210526	0.929799	0.965245	0.0157121	1	1	1
Raffinose	Stearate	0.247549	0.338088	0.154887	0.514383	0.788841	0.0926618	0.730267	0.908291	1
Raffinose	Succinate	0.247549	0.338088	0.589474	0.00623337	0.239999	-0.341925	0.730267	0.057002	0.909415
Raffinose	Sucrose	0.507353	0.0376329	0.433083	0.0564656	0.791364	0.0742702	0.201963	0.262011	1
Raffinose	Tetracosanoate	0.0759804	0.771945	0.506767	0.0225882	0.181482	-0.430787	1	0.119138	0.909415
Raffinose	Tetradecanoate	-0.110294	0.673459	0.148872	0.531044	0.470025	-0.259166	1	1	1
Raffinose	Threonate	0.0735294	0.779127	0.38797	0.0909729	0.352221	-0.314441	1	0.30978	1
Raffinose	Threonate-1,4-lactone	0.0343137	0.895981	0.463158	0.039725	0.195678	-0.428844	1	0.129989	0.909415
Raffinose	Threonine	-0.115196	0.65975	0.296241	0.204718	0.243291	-0.411437	1	0.528723	0.909415
Raffinose	Trehalose	0.544118	0.023945	0.491729	0.0276582	0.842636	0.0523883	0.17695	0.129989	1
Raffinose	Tyrosine	-0.20098	0.439234	0.467669	0.0375885	0.0488845	-0.66865	0.75669	0.129989	0.650016
Raffinose	Urea	0.186275	0.474095	0.332331	0.152259	0.663607	-0.146056	0.75669	0.384879	1
Raffinose	Valine	-0.147059	0.573277	0.476692	0.0335841	0.0646522	-0.623751	1	0.129989	0.787844
Salicylate	Serine	0.125	0.632641	0.500752	0.0245193	0.239342	-0.375752	1	0.119138	0.909415
Salicylate	Shikimate	0.507353	0.0376329	0.309774	0.183806	0.508071	0.197579	0.201963	0.421819	1
Salicylate	Spermidine	0.343137	0.177531	0.174436	0.462011	0.615216	0.168701	0.607122	0.908291	1
Salicylate	Stearate	0.0220588	0.93303	0.142857	0.54795	0.735796	-0.120798	1	1	1
Salicylate	Succinate	0.406863	0.105064	0.76391	8.84726e-05	0.111927	-0.357047	0.464625	0.00276144	0.885195
Salicylate	Sucrose	-0.566176	0.0178228	0.0330827	0.889876	0.0614528	-0.599259	0.135027	1	0.787844
Salicylate	Tetracosanoate	0.303922	0.235636	0.108271	0.649567	0.569764	0.195651	0.607122	1	1
Salicylate	Tetradecanoate	0.730392	0.000869865	0.699248	0.000601642	0.859814	0.031144	0.0141381	0.010263	1
Salicylate	Threonate	0.583333	0.0139708	0.288722	0.216993	0.304838	0.294612	0.135027	0.528723	1
Salicylate	Threonate-1,4-lactone	0.664216	0.00363635	0.178947	0.450325	0.0861048	0.485268	0.0386439	0.908291	0.787844
Salicylate	Threonine	0.818627	5.87601e-05	0.730827	0.000252151	0.538215	0.0878004	0.0017281	0.00464318	1
Salicylate	Trehalose	0.10049	0.701167	0.323308	0.16439	0.515838	-0.222818	1	0.421819	1
Salicylate	Tyrosine	0.691176	0.00212112	0.403008	0.0780935	0.241208	0.288169	0.0355598	0.294734	0.909415
Salicylate	Urea	0.480392	0.0509616	0.333835	0.150299	0.625089	0.146558	0.283147	0.381435	1
Salicylate	Valine	0.803922	0.000100739	0.723308	0.000313403	0.588882	0.0806133	0.00472554	0.00466412	1
Serine	Shikimate	0.551471	0.0217466	0.661654	0.00148622	0.627246	-0.110184	0.167882	0.0201236	1
Serine	Spermidine	0.0906863	0.729235	0.209023	0.376472	0.736977	-0.118336	1	0.707512	1
Serine	Stearate	0.409314	0.102784	0.181955	0.442621	0.487135	0.227359	0.464625	0.838803	1
Serine	Succinate	0.563725	0.018435	0.772932	6.45802e-05	0.280739	-0.209207	0.135027	0.00188299	1
Serine	Sucrose	0.27451	0.286298	0.347368	0.133449	0.823036	-0.0728586	0.674121	0.375711	1
Serine	Tetracosanoate	-0.00735294	0.977656	0.371429	0.106871	0.270805	-0.378782	1	0.375711	1
Serine	Tetradecanoate	0.159314	0.541362	0.357895	0.121301	0.553607	-0.198581	1	0.375711	1
Serine	Threonate	0.357843	0.158464	0.621053	0.00347281	0.328977	-0.263209	0.607122	0.024687	1
Serine	Threonate-1,4-lactone	0.414216	0.0983312	0.709774	0.000455839	0.216498	-0.295559	0.350232	0.00537109	0.909415
Serine	Threonine	0.397059	0.114542	0.741353	0.000183739	0.139476	-0.344295	0.464625	0.00464318	0.885195
Serine	Trehalose	0.72549	0.000980148	0.748872	0.00014522	0.887093	-0.023382	0.0141381	0.00464318	1
Serine	Tyrosine	0.127451	0.62593	0.613534	0.00401374	0.104192	-0.486083	1	0.033863	0.787844
Serine	Urea	-0.0955882	0.715158	0.207519	0.379993	0.395804	-0.303107	1	0.707512	1
Serine	Valine	-0.0514706	0.844467	0.67218	0.00116843	0.0163882	-0.723651	1	0.010942	0.549884
Shikimate	Spermidine	0.382353	0.129863	0.366917	0.111535	0.960318	0.0154356	0.464625	0.375711	1
Shikimate	Stearate	0.375	0.138035	-0.306767	0.188323	0.0487688	0.681767	0.464625	0.421819	0.650016
Shikimate	Succinate	0.362745	0.15243	0.485714	0.0299208	0.67689	-0.122969	0.607122	0.129989	1
Shikimate	Sucrose	-0.252451	0.328294	0.0616541	0.796239	0.375618	-0.314105	0.730267	1	1
Shikimate	Tetracosanoate	0.0637255	0.808021	-0.00300752	0.98996	0.853116	0.066733	1	1	1
Shikimate	Tetradecanoate	0.45098	0.069232	0.390977	0.0882801	0.839756	0.0600029	0.343099	0.30978	1
Shikimate	Threonate	0.720588	0.00110174	0.778947	5.19428e-05	0.710792	-0.0583591	0.0141381	0.00135915	1
Shikimate	Threonate-1,4-lactone	0.617647	0.00824233	0.744361	0.000167396	0.507833	-0.126714	0.0826805	0.00464318	1
Shikimate	Threonine	0.730392	0.000869865	0.615038	0.00390031	0.555841	0.115355	0.0141381	0.024687	1
Shikimate	Trehalose	0.529412	0.0288557	0.708271	0.000474615	0.414691	-0.178859	0.17695	0.0073649	1
Shikimate	Tyrosine	0.487745	0.0470211	0.709774	0.000455839	0.327161	-0.222029	0.214975	0.00537109	1
Shikimate	Urea	0.428922	0.085801	-0.105263	0.658728	0.117965	0.534185	0.350232	1	0.885195
Shikimate	Valine	0.470588	0.0565941	0.6	0.00516293	0.613433	-0.129412	0.283147	0.044831	1
Spermidine	Stearate	0.468137	0.0580719	0.35188	0.128142	0.697886	0.116258	0.343099	0.375711	1
Spermidine	Succinate	0.0147059	0.955327	0.109774	0.645005	0.791283	-0.0950686	1	1	1
Spermidine	Sucrose	-0.301471	0.239624	-0.243609	0.300668	0.86245	-0.0578616	0.674121	0.707512	1
Spermidine	Tetracosanoate	0.17402	0.50415	0.291729	0.212026	0.729814	-0.11771	0.801802	0.528723	1
Spermidine	Tetradecanoate	0.362745	0.15243	0.470677	0.0362145	0.716838	-0.107932	0.607122	0.129989	1
Spermidine	Threonate	0.171569	0.510266	0.0135338	0.95484	0.658032	0.158035	0.801802	1	1
Spermidine	Threonate-1,4-lactone	-0.0490196	0.851794	0.147368	0.535247	0.584201	-0.196388	1	1	1
Spermidine	Threonine	0.252451	0.328294	0.239098	0.309986	0.968588	0.0133532	0.730267	0.707512	1
Spermidine	Trehalose	0.289216	0.260203	0.320301	0.168577	0.924345	-0.0310851	0.674121	0.421819	1
Spermidine	Tyrosine	0.394608	0.117002	-0.0180451	0.939809	0.227772	0.412653	0.464625	1	0.909415
Spermidine	Urea	0.436275	0.0799889	0.342857	0.13891	0.759907	0.0934174	0.343099	0.375711	1
Spermidine	Valine	0.411765	0.10054	0.404511	0.0768844	0.980761	0.00725343	0.350232	0.294734	1
Stearate	Succinate	0.00490196	0.985103	0.15188	0.522682	0.681418	-0.146978	1	0.908291	1
Stearate	Sucrose	0.205882	0.427915	0.0541353	0.820674	0.668223	0.151747	0.75669	1	1
Stearate	Tetracosanoate	0.379902	0.132549	0.772932	6.45802e-05	0.0820285	-0.39303	0.464625	0.00188299	0.787844
Stearate	Tetradecanoate	-0.166667	0.522603	0.0360902	0.879931	0.571262	-0.202757	1	1	1
Stearate	Threonate	0.348039	0.171013	-0.353383	0.126407	0.0423905	0.701423	0.607122	0.375711	0.650016
Stearate	Threonate-1,4-lactone	0.0955882	0.715158	-0.174436	0.462011	0.450854	0.270024	1	0.908291	1
Stearate	Threonine	-0.0245098	0.925608	-0.0120301	0.959853	0.972406	-0.0124797	1	1	1
Stearate	Trehalose	0.504902	0.038721	0.105263	0.658728	0.212234	0.399639	0.210713	1	0.909415
Stearate	Tyrosine	0.262255	0.309209	-0.136842	0.565096	0.260335	0.399097	0.730267	1	1
Stearate	Urea	-0.00980392	0.970211	0.496241	0.0260515	0.124701	-0.506045	1	0.129989	0.885195
Stearate	Valine	-0.0514706	0.844467	0.150376	0.526855	0.573714	-0.201847	1	1	1
Succinate	Sucrose	0.186275	0.474095	0.439098	0.0527507	0.433547	-0.252823	0.75669	0.189347	1
Succinate	Tetracosanoate	0.252451	0.328294	0.285714	0.222035	0.920842	-0.0332633	0.730267	0.528723	1
Succinate	Tetradecanoate	0.504902	0.038721	0.673684	0.0011281	0.468556	-0.168782	0.210713	0.010263	1
Succinate	Threonate	0.328431	0.198069	0.506767	0.0225882	0.547107	-0.178336	0.607122	0.119138	1
Succinate	Threonate-1,4-lactone	0.512255	0.0355265	0.577444	0.00767326	0.796998	-0.0651887	0.182131	0.057002	1
Succinate	Threonine	0.338235	0.184212	0.615038	0.00390031	0.312002	-0.276802	0.607122	0.024687	1
Succinate	Trehalose	0.696078	0.00191163	0.615038	0.00390031	0.692616	0.0810408	0.028564	0.024687	1
Succinate	Tyrosine	0.0955882	0.715158	0.463158	0.039725	0.261264	-0.36757	1	0.129989	1
Succinate	Urea	0.115196	0.65975	0.263158	0.262287	0.670021	-0.147962	1	0.646968	1
Succinate	Valine	0.17402	0.50415	0.669173	0.00125275	0.0792368	-0.495153	0.801802	0.0201236	0.787844
Sucrose	Tetracosanoate	0.335784	0.187614	0.206015	0.383533	0.697408	0.129769	0.607122	0.838803	1
Sucrose	Tetradecanoate	-0.323529	0.205247	0.221053	0.348974	0.120515	-0.544582	0.607122	0.707512	0.885195
Sucrose	Threonate	-0.411765	0.10054	0.0887218	0.709921	0.144466	-0.500487	0.350232	1	0.885195
Sucrose	Threonate-1,4-lactone	-0.313725	0.220104	0.383459	0.0951244	0.0434543	-0.697184	0.607122	0.30978	0.650016
Sucrose	Threonine	-0.602941	0.0104069	0.087218	0.714638	0.0295827	-0.690159	0.10559	1	0.650016
Sucrose	Trehalose	0.438725	0.0781167	0.180451	0.446465	0.424548	0.258274	0.343099	0.838803	1
Sucrose	Tyrosine	-0.602941	0.0104069	0.0796992	0.738374	0.031189	-0.68264	0.10559	1	0.650016
Sucrose	Urea	-0.35049	0.167815	0.103759	0.663326	0.19269	-0.45425	0.607122	1	0.909415
Sucrose	Valine	-0.659314	0.00398858	-0.0421053	0.860095	0.0378349	-0.617208	0.0598753	1	0.650016
Tetracosanoate	Tetradecanoate	0.252451	0.328294	0.0947368	0.691153	0.651512	0.157714	0.730267	1	1
Tetracosanoate	Threonate	0.0441176	0.866483	0.0601504	0.801113	0.964469	-0.0160327	1	1	1
Tetracosanoate	Threonate-1,4-lactone	0.122549	0.639378	0.157895	0.506147	0.920414	-0.0353457	1	0.908291	1
Tetracosanoate	Threonine	-0.0735294	0.779127	0.159398	0.502053	0.515972	-0.232928	1	0.908291	1
Tetracosanoate	Trehalose	0.281863	0.27306	0.406015	0.0756894	0.695772	-0.124152	0.674121	0.274803	1
Tetracosanoate	Tyrosine	-0.0416667	0.873843	0.207519	0.379993	0.48456	-0.249185	1	0.707512	1
Tetracosanoate	Urea	0.205882	0.427915	0.439098	0.0527507	0.467451	-0.233215	0.75669	0.189347	1
Tetracosanoate	Valine	0.0563725	0.829849	0.305263	0.190609	0.473182	-0.248891	1	0.421819	1
Tetradecanoate	Threonate	0.303922	0.235636	0.330827	0.154236	0.933924	-0.0269055	0.607122	0.388335	1
Tetradecanoate	Threonate-1,4-lactone	0.485294	0.0483082	0.425564	0.0613849	0.834469	0.0597302	0.283147	0.262011	1
Tetradecanoate	Threonine	0.676471	0.00286506	0.497744	0.0255326	0.44397	0.178726	0.0355598	0.129989	1
Tetradecanoate	Trehalose	0.17402	0.50415	0.415038	0.0688077	0.461314	-0.241018	0.801802	0.274803	1
Tetradecanoate	Tyrosine	0.431373	0.0838307	0.190977	0.419927	0.45735	0.240395	0.343099	0.838803	1
Tetradecanoate	Urea	0.590686	0.0125364	0.0691729	0.771985	0.0912895	0.521513	0.10559	1	0.787844
Tetradecanoate	Valine	0.742647	0.000638247	0.433083	0.0564656	0.172221	0.309564	0.0117667	0.262011	0.909415
Threonate	Threonate-1,4-lactone	0.806373	9.23719e-05	0.778947	5.19428e-05	0.837796	0.0274252	0.00472554	0.00135915	1
Threonate	Threonine	0.686275	0.00234904	0.606015	0.00462262	0.70161	0.0802595	0.0355598	0.044831	1
Threonate	Trehalose	0.392157	0.1195	0.682707	0.000909909	0.244731	-0.29055	0.464625	0.010263	1
Threonate	Tyrosine	0.713235	0.00130725	0.816541	1.12472e-05	0.483964	-0.103306	0.0272612	0.000863005	1
Threonate	Urea	0.313725	0.220104	-0.378947	0.0994129	0.0449961	0.692673	0.607122	0.30978	0.650016
Threonate	Valine	0.495098	0.0433144	0.452632	0.0450757	0.879342	0.0424665	0.210713	0.170347	1
Threonate-1,4-lactone	Threonine	0.754902	0.000460298	0.518797	0.0190884	0.25645	0.236105	0.0115531	0.119138	1
Threonate-1,4-lactone	Trehalose	0.372549	0.140836	0.796992	2.59175e-05	0.0527923	-0.424443	0.607122	0.00099969	0.650016
Threonate-1,4-lactone	Tyrosine	0.588235	0.0130009	0.548872	0.0122022	0.871893	0.0393631	0.10559	0.0821296	1
Threonate-1,4-lactone	Urea	0.267157	0.299918	-0.216541	0.359146	0.17122	0.483698	0.718481	0.707512	0.909415
Threonate-1,4-lactone	Valine	0.509804	0.0365682	0.348872	0.131663	0.582684	0.160932	0.182131	0.375711	1
Threonine	Trehalose	0.127451	0.62593	0.58797	0.00640017	0.130026	-0.460519	1	0.057002	0.885195
Threonine	Tyrosine	0.683824	0.00247029	0.718797	0.000355919	0.848617	-0.0349735	0.0355598	0.00466412	1
Threonine	Urea	0.531863	0.0279876	0.145865	0.539466	0.216718	0.385998	0.17695	1	0.909415
Threonine	Valine	0.796569	0.000129764	0.789474	3.4905e-05	0.957751	0.00709494	0.00472554	0.00135915	1
Trehalose	Tyrosine	0.0955882	0.715158	0.541353	0.0136975	0.157469	-0.445765	1	0.0821296	0.909415
Trehalose	Urea	-0.0563725	0.829849	-0.0511278	0.830495	0.988372	-0.00524473	1	1	1
Trehalose	Valine	-0.117647	0.652933	0.520301	0.0186832	0.0541583	-0.637948	1	0.119138	0.787844
Tyrosine	Urea	0.436275	0.0799889	-0.117293	0.622379	0.104763	0.553568	0.343099	1	0.787844
Tyrosine	Valine	0.740196	0.00067992	0.618045	0.00368142	0.525604	0.122151	0.0125906	0.024687	1
Urea	Valine	0.796569	0.000129764	0.52782	0.0167591	0.164212	0.268749	0.00472554	0.119138	0.909415

## Sheet: (C) WT vs mto1, aerial parts
(C) WT vs mto1 in aerial parts
metaboliteX	metaboliteY	r1	p1	r2	p2	p (diff)	(r1-r2)	fdr (in WT)	fdr (in MU)	fdr (diff)
Alanine	Asparagine	0.563725	0.018435	0.472527	0.102981	0.762803	0.091198	0.111283	0.465775	1
Alanine	Aspartate	0.267157	0.299918	0.71978	0.00553612	0.126071	-0.452623	0.591599	0.0744982	0.747485
Alanine	beta-Alanine	0.463235	0.0611134	0.445055	0.127524	0.955881	0.0181803	0.342557	0.465775	1
Alanine	beta-Sitosterol	0.0968731	0.711482	0.598901	0.0305541	0.151213	-0.502028	1	0.183718	0.747485
Alanine	Campesterol	0.25	0.33317	0.60989	0.0268778	0.273558	-0.35989	0.672037	0.183718	1
Alanine	Cholesterol	0.178922	0.492021	0.5	0.0818642	0.37354	-0.321078	0.672037	0.355938	1
Alanine	Citrate	0.306373	0.23169	0.445055	0.127524	0.695636	-0.138682	0.591599	0.465775	1
Alanine	Dehydroascorbate	-0.220588	0.394889	-0.536452	0.0587558	0.365235	0.315863	0.672037	0.270723	1
Alanine	Dihydrouracil	-0.109136	0.676714	0.0440165	0.886464	0.710623	-0.153152	1	1	1
Alanine	Erythritol	0.030656	0.907021	0.423659	0.149129	0.308694	-0.393003	1	0.514362	1
Alanine	Ethanolamine	0.0833333	0.750505	0.53095	0.0619046	0.219901	-0.447616	1	0.270723	0.940449
Alanine	Fructose	-0.107843	0.68035	-0.39011	0.187574	0.463301	0.282267	1	0.52052	1
Alanine	Fructose-6-phosphate	0.165543	0.525451	0.288859	0.33848	0.753096	-0.123316	0.672037	0.761899	1
Alanine	Fumarate	0.227941	0.378911	0.659341	0.0142256	0.176492	-0.431399	0.672037	0.127579	0.940449
Alanine	GABA	0.669118	0.00330981	0.60989	0.0268778	0.808406	0.0592275	0.0519955	0.183718	1
Alanine	Galactinol	0.267157	0.299918	0.714286	0.0060883	0.132977	-0.447129	0.591599	0.0744982	0.747485
Alanine	Galactonate	0.156959	0.547432	0.615385	0.0251671	0.176767	-0.458426	0.893577	0.182642	0.940449
Alanine	Glucose	-0.134804	0.605966	-0.423077	0.149749	0.445618	0.288273	1	0.514362	1
Alanine	Glucose-6-phosphate	0.0196078	0.940458	-0.175824	0.56558	0.633734	0.195432	1	1	1
Alanine	Glutamate	0.436275	0.0799889	0.692308	0.00873032	0.35275	-0.256033	0.391614	0.114543	1
Alanine	Glutamine	0.338235	0.184212	0.538462	0.0576344	0.546152	-0.200226	0.470854	0.270723	1
Alanine	Glycerate	0.206009	0.427625	0.778543	0.00171706	0.0443185	-0.572534	0.672037	0.0449484	0.740963
Alanine	Glycerol-2-phosphate	0.539405	0.025442	0.674982	0.0113659	0.601009	-0.135577	0.199125	0.127499	1
Alanine	Glycerol-3-phosphate	0.301471	0.239624	0.461538	0.112376	0.649561	-0.160068	0.591599	0.465775	1
Alanine	Glycine	0.365196	0.149472	0.0714286	0.816628	0.452108	0.293768	0.435662	1	1
Alanine	Hexadecanoate	-0.447578	0.0716201	0.368132	0.215857	0.0360604	-0.81571	0.38666	0.52052	0.664634
Alanine	Inositol	0.198529	0.444951	0.263736	0.383937	0.867799	-0.0652069	0.672037	0.775526	1
Alanine	Inositol-1-phosphate	0.132353	0.612593	0.593407	0.0325244	0.184234	-0.461054	1	0.193328	0.940449
Alanine	Isoleucine	0.632353	0.00645379	0.032967	0.914856	0.0853444	0.599386	0.0700089	1	0.740963
Alanine	Lactate	-0.0637255	0.808021	0.763736	0.00237661	0.00983101	-0.827462	1	0.0511598	0.552764
Alanine	Linoleate	0.188725	0.468192	0.15956	0.602583	0.942084	0.0291655	0.672037	1	1
Alanine	Lysine	0.593501	0.0120192	-0.021978	0.943186	0.0886014	0.615479	0.106718	1	0.740963
Alanine	Malate	0.139706	0.592801	0.483516	0.0941347	0.350023	-0.343811	1	0.465775	1
Alanine	Methionine	0.279583	0.277123	-0.032967	0.914856	0.439299	0.31255	0.591599	1	1
Alanine	Nicotianamine	0.0465972	0.859048	0.0604396	0.844502	0.973253	-0.0138424	1	1	1
Alanine	Phenylalanine	0.784314	0.000193652	0.349381	0.241951	0.0947773	0.434932	0.0136005	0.597945	0.740963
Alanine	Phosphorate	0.166667	0.522603	0.159341	0.603088	0.985498	0.00732601	0.672037	1	1
Alanine	Pipecolate	0.0429712	0.869925	0.238235	0.433154	0.629227	-0.195264	1	0.775526	1
Alanine	Proline	0.0882353	0.736305	0.582418	0.0367413	0.16297	-0.494182	1	0.203894	0.929646
Alanine	Putrescine	0.502451	0.039833	0.409904	0.164208	0.777343	0.0925469	0.249394	0.514362	1
Alanine	Pyroglutamate	0.585784	0.013479	0.423077	0.149749	0.595527	0.162707	0.111283	0.514362	1
Alanine	Raffinose	-0.0906863	0.729235	-0.237903	0.433814	0.714228	0.147217	1	0.775526	1
Alanine	Salicylate	0.232986	0.368158	0.631868	0.020516	0.220596	-0.398882	0.672037	0.161731	0.940449
Alanine	Serine	0.321078	0.208898	0.346154	0.246625	0.945663	-0.0250754	0.591599	0.597945	1
Alanine	Shikimate	-0.220724	0.394592	0.620879	0.0235382	0.021646	-0.841603	0.672037	0.182642	0.552764
Alanine	Spermidine	0.674847	0.0029588	0.164835	0.590479	0.11463	0.510012	0.0519955	1	0.747485
Alanine	Stearate	-0.441447	0.0760755	-0.318681	0.288583	0.728271	-0.122766	0.391614	0.695848	1
Alanine	Succinate	0.276961	0.281843	0.675824	0.0112253	0.194639	-0.398863	0.591599	0.127499	0.940449
Alanine	Sucrose	-0.147059	0.573277	-0.0549451	0.858504	0.822029	-0.0921138	0.990143	1	1
Alanine	Tetracosanoate	0.0568625	0.82839	0.506377	0.0774296	0.22634	-0.449515	1	0.355938	0.940449
Alanine	Tetradecanoate	0.223039	0.389523	0.423077	0.149749	0.587532	-0.200038	0.672037	0.514362	1
Alanine	Threonate	0.10049	0.701167	0.653846	0.0153485	0.0999387	-0.553356	1	0.127579	0.747485
Alanine	Threonate-1,4-lactone	0.276961	0.281843	0.758242	0.00266608	0.0874129	-0.481281	0.591599	0.0511598	0.740963
Alanine	Threonine	-0.107843	0.68035	0.450549	0.122332	0.151627	-0.558393	1	0.465775	0.747485
Alanine	Trehalose	0.160638	0.537962	0.357143	0.23093	0.609365	-0.196505	0.893577	0.597945	1
Alanine	Tyrosine	0.575107	0.0157258	0.230769	0.448127	0.310256	0.344338	0.111283	0.775526	1
Alanine	Urea	-0.183936	0.47976	0.186813	0.541123	0.364978	-0.370749	0.672037	1	1
Alanine	Valine	0.798283	0.000122435	0.541954	0.0557223	0.239562	0.25633	0.00773087	0.270723	0.940449
Asparagine	Aspartate	0.289216	0.260203	0.675824	0.0112253	0.205943	-0.386608	0.591599	0.127499	0.940449
Asparagine	beta-Alanine	0.296569	0.247729	0.818681	0.000620988	0.0407735	-0.522113	0.591599	0.0258758	0.740963
Asparagine	beta-Sitosterol	0.369099	0.144844	0.697802	0.00800072	0.250662	-0.328703	0.435662	0.114543	1
Asparagine	Campesterol	0.47549	0.0537227	0.631868	0.020516	0.582887	-0.156378	0.278078	0.161731	1
Asparagine	Cholesterol	0.512255	0.0355265	0.620879	0.0235382	0.698007	-0.108624	0.249394	0.182642	1
Asparagine	Citrate	0.0759804	0.771945	0.0824176	0.788951	0.987517	-0.00643719	1	1	1
Asparagine	Dehydroascorbate	-0.414216	0.0983312	-0.561211	0.0459811	0.639544	0.146995	0.391614	0.270723	1
Asparagine	Dihydrouracil	-0.480687	0.0507991	-0.225585	0.458671	0.47714	-0.255102	0.278078	0.775526	1
Asparagine	Erythritol	0.0772532	0.768222	0.327373	0.27489	0.526121	-0.25012	1	0.695848	1
Asparagine	Ethanolamine	0.198529	0.444951	0.3989	0.176953	0.593271	-0.200371	0.672037	0.52052	1
Asparagine	Fructose	0.205882	0.427915	-0.395604	0.180889	0.129757	0.601487	0.672037	0.52052	0.747485
Asparagine	Fructose-6-phosphate	0.570202	0.016852	0.762036	0.00246341	0.393585	-0.191834	0.111283	0.0511598	1
Asparagine	Fumarate	0.166667	0.522603	0.494505	0.0858235	0.366663	-0.327839	0.672037	0.355938	1
Asparagine	GABA	0.806373	9.23719e-05	0.395604	0.180889	0.091762	0.410768	0.00773087	0.52052	0.740963
Asparagine	Galactinol	0.656863	0.00417479	0.82967	0.000450286	0.334237	-0.172808	0.0519955	0.0216153	1
Asparagine	Galactonate	0.376456	0.136389	0.489011	0.0899131	0.737384	-0.112555	0.435662	0.465775	1
Asparagine	Glucose	0.151961	0.560415	-0.285714	0.344	0.280274	0.437675	0.990143	0.761899	1
Asparagine	Glucose-6-phosphate	0.370098	0.143676	0.516484	0.070749	0.658507	-0.146385	0.435662	0.355938	1
Asparagine	Glutamate	0.830882	3.61106e-05	0.774725	0.00187136	0.701071	0.0561571	0.00773087	0.0485886	1
Asparagine	Glutamine	0.784314	0.000193652	0.697802	0.00800072	0.64029	0.0865115	0.0136005	0.114543	1
Asparagine	Glycerate	0.0159411	0.951579	0.726273	0.00493412	0.0288577	-0.710332	1	0.0744982	0.63874
Asparagine	Glycerol-2-phosphate	0.378204	0.134432	0.47304	0.102556	0.779316	-0.0948368	0.435662	0.465775	1
Asparagine	Glycerol-3-phosphate	0.328431	0.198069	0.604396	0.0286727	0.385938	-0.275964	0.496718	0.183718	1
Asparagine	Glycine	0.803922	0.000100739	0.478022	0.0984901	0.154732	0.3259	0.00773087	0.465775	0.747485
Asparagine	Hexadecanoate	-0.0907419	0.729075	0.510989	0.0743289	0.113622	-0.601731	1	0.355938	0.747485
Asparagine	Inositol	0.571078	0.0166464	0.598901	0.0305541	0.918607	-0.0278227	0.111283	0.183718	1
Asparagine	Inositol-1-phosphate	0.17402	0.50415	0.340659	0.254707	0.665453	-0.16664	0.672037	0.597945	1
Asparagine	Isoleucine	0.536765	0.0263119	0.675824	0.0112253	0.592188	-0.139059	0.199125	0.127499	1
Asparagine	Lactate	-0.193627	0.456497	0.335165	0.262943	0.188285	-0.528792	0.672037	0.695848	0.940449
Asparagine	Linoleate	-0.0931373	0.722186	0.31912	0.287883	0.305723	-0.412257	1	0.695848	1
Asparagine	Lysine	0.709994	0.00140736	0.791209	0.00127502	0.650681	-0.0812148	0.0452076	0.0374583	1
Asparagine	Malate	0.112745	0.666592	0.120879	0.694047	0.984109	-0.00813402	1	1	1
Asparagine	Methionine	0.566524	0.0177374	0.32967	0.271335	0.46882	0.236853	0.111283	0.695848	1
Asparagine	Nicotianamine	-0.210914	0.416457	0	1	0.60504	-0.210914	0.672037	1	1
Asparagine	Phenylalanine	0.745098	0.000598715	0.795049	0.00116045	0.766107	-0.0499509	0.0197622	0.0374583	1
Asparagine	Phosphorate	0.125	0.632641	0.445055	0.127524	0.394083	-0.320055	1	0.465775	1
Asparagine	Pipecolate	0.262738	0.308285	0.0997264	0.745826	0.683167	0.163012	0.591599	1	1
Asparagine	Proline	0.519608	0.0325372	0.840659	0.000319071	0.117785	-0.321051	0.249394	0.0144688	0.747485
Asparagine	Putrescine	0.443627	0.0744685	0.841816	0.000307254	0.0698376	-0.398189	0.38666	0.0142433	0.740963
Asparagine	Pyroglutamate	0.901961	7.504e-07	0.686813	0.0095095	0.121735	0.215148	0.00015649	0.114543	0.747485
Asparagine	Raffinose	0.0588235	0.822559	0.116185	0.705441	0.888936	-0.0573618	1	1	1
Asparagine	Salicylate	0.374004	0.139169	0.620879	0.0235382	0.420732	-0.246875	0.435662	0.182642	1
Asparagine	Serine	0.647059	0.0049914	0.686813	0.0095095	0.862562	-0.0397544	0.0700089	0.114543	1
Asparagine	Shikimate	0.145923	0.576276	0.714286	0.0060883	0.0704845	-0.568363	0.990143	0.0744982	0.740963
Asparagine	Spermidine	0.467485	0.05847	0.362637	0.223316	0.759178	0.104848	0.342557	0.52052	1
Asparagine	Stearate	-0.324954	0.203143	0.17033	0.577975	0.218775	-0.495284	0.591599	1	0.940449
Asparagine	Succinate	0.590686	0.0125364	0.648352	0.0165367	0.820906	-0.0576654	0.106718	0.161731	1
Asparagine	Sucrose	0.166667	0.522603	0.274725	0.363675	0.783556	-0.108059	0.672037	0.761899	1
Asparagine	Tetracosanoate	0.0506817	0.846824	0.590307	0.0336759	0.129685	-0.539626	1	0.193328	0.747485
Asparagine	Tetradecanoate	0.759804	0.000401789	0.774725	0.00187136	0.930158	-0.0149214	0.0136005	0.0485886	1
Asparagine	Threonate	0.294118	0.251844	0.752747	0.00298223	0.102433	-0.45863	0.591599	0.0627699	0.747485
Asparagine	Threonate-1,4-lactone	0.370098	0.143676	0.368132	0.215857	0.995613	0.00196617	0.435662	0.52052	1
Asparagine	Threonine	0.164216	0.528823	0.642857	0.0177925	0.14912	-0.478641	0.672037	0.161731	0.747485
Asparagine	Trehalose	0.347026	0.172346	0.423077	0.149749	0.829096	-0.0760505	0.470854	0.514362	1
Asparagine	Tyrosine	0.510117	0.036434	0.428571	0.143971	0.800287	0.0815452	0.249394	0.514362	1
Asparagine	Urea	-0.337216	0.185621	0.0274725	0.929012	0.360722	-0.364689	0.470854	1	1
Asparagine	Valine	0.535868	0.0266126	0.723522	0.00518269	0.444392	-0.187654	0.199125	0.0744982	1
Aspartate	beta-Alanine	0.5	0.040969	0.549451	0.0517706	0.868999	-0.0494505	0.249394	0.270723	1
Aspartate	beta-Sitosterol	-0.125077	0.63243	0.351648	0.2387	0.233713	-0.476725	1	0.597945	0.940449
Aspartate	Campesterol	0.0931373	0.722186	0.346154	0.246625	0.517982	-0.253017	1	0.597945	1
Aspartate	Cholesterol	0.0220588	0.93303	0.269231	0.373733	0.539612	-0.247172	1	0.775526	1
Aspartate	Citrate	0.536765	0.0263119	0.576923	0.0389926	0.888139	-0.0401584	0.199125	0.270723	1
Aspartate	Dehydroascorbate	0.0367647	0.888593	-0.283357	0.348172	0.428093	0.320121	1	0.761899	1
Aspartate	Dihydrouracil	0.145923	0.576276	0.0907841	0.768029	0.892532	0.0551386	0.990143	1	1
Aspartate	Erythritol	0.380135	0.132292	0.363137	0.222632	0.962006	0.0169984	0.435662	0.52052	1
Aspartate	Ethanolamine	0.375	0.138035	0.654746	0.0151602	0.347049	-0.279746	0.435662	0.127579	1
Aspartate	Fructose	0.188725	0.468192	-0.434066	0.138342	0.113154	0.622791	0.672037	0.514362	0.747485
Aspartate	Fructose-6-phosphate	0.383814	0.128281	0.536452	0.0587558	0.638291	-0.152638	0.435662	0.270723	1
Aspartate	Fumarate	0.360294	0.155427	0.384615	0.194413	0.945619	-0.0243213	0.435662	0.52052	1
Aspartate	GABA	0.232843	0.36846	0.28022	0.353764	0.902489	-0.0473766	0.672037	0.761899	1
Aspartate	Galactinol	0.551471	0.0217466	0.791209	0.00127502	0.272681	-0.239738	0.134325	0.0374583	1
Aspartate	Galactonate	0.656039	0.0042389	0.417582	0.155675	0.410077	0.238457	0.0700089	0.514362	1
Aspartate	Glucose	0.0808824	0.757633	-0.456044	0.117283	0.166112	0.536926	1	0.465775	0.929646
Aspartate	Glucose-6-phosphate	0.345588	0.174252	0.0274725	0.929012	0.421316	0.318116	0.470854	1	1
Aspartate	Glutamate	0.357843	0.158464	0.648352	0.0165367	0.336373	-0.290509	0.435662	0.161731	1
Aspartate	Glutamine	0.0735294	0.779127	0.598901	0.0305541	0.135685	-0.525372	1	0.183718	0.747485
Aspartate	Glycerate	0.353158	0.164381	0.841816	0.000307254	0.0381665	-0.488659	0.435662	0.0142433	0.740963
Aspartate	Glycerol-2-phosphate	0.177322	0.495964	0.686047	0.00962223	0.110259	-0.508725	0.672037	0.114543	0.747485
Aspartate	Glycerol-3-phosphate	0.656863	0.00417479	0.857143	0.000180934	0.231689	-0.20028	0.0519955	0.013483	0.940449
Aspartate	Glycine	0.0563725	0.829849	0.0714286	0.816628	0.970873	-0.015056	1	1	1
Aspartate	Hexadecanoate	-0.198651	0.444666	0.582418	0.0367413	0.0361648	-0.781069	0.672037	0.203894	0.664634
Aspartate	Inositol	0.482843	0.0496216	0.126374	0.680786	0.334443	0.35647	0.278078	1	1
Aspartate	Inositol-1-phosphate	0.585784	0.013479	0.758242	0.00266608	0.438395	-0.172457	0.111283	0.0511598	1
Aspartate	Isoleucine	0.495098	0.0433144	0.483516	0.0941347	0.970661	0.0115816	0.249394	0.465775	1
Aspartate	Lactate	-0.122549	0.639378	0.516484	0.070749	0.0933744	-0.639033	1	0.355938	0.740963
Aspartate	Linoleate	-0.468137	0.0580719	0.365888	0.218885	0.0313335	-0.834025	0.342557	0.52052	0.63874
Aspartate	Lysine	0.442673	0.0751687	0.379121	0.201406	0.853379	0.0635524	0.38666	0.52052	1
Aspartate	Malate	0.47549	0.0537227	0.60989	0.0268778	0.643528	-0.1344	0.278078	0.183718	1
Aspartate	Methionine	0.396076	0.115524	0.159341	0.603088	0.532761	0.236735	0.435662	1	1
Aspartate	Nicotianamine	0.372778	0.140573	0.192308	0.529068	0.634367	0.18047	0.435662	0.834979	1
Aspartate	Phenylalanine	0.301471	0.239624	0.541954	0.0557223	0.474992	-0.240483	0.591599	0.270723	1
Aspartate	Phosphorate	0.482843	0.0496216	0.0989011	0.747868	0.301879	0.383942	0.278078	1	1
Aspartate	Pipecolate	0.551259	0.0218074	0.108037	0.725353	0.21648	0.443222	0.134325	1	0.940449
Aspartate	Proline	0.644608	0.00521448	0.725275	0.00502324	0.712332	-0.0806669	0.0700089	0.0744982	1
Aspartate	Putrescine	0.205882	0.427915	0.376892	0.204287	0.650541	-0.171009	0.672037	0.52052	1
Aspartate	Pyroglutamate	0.470588	0.0565941	0.186813	0.541123	0.437039	0.283775	0.342557	1	1
Aspartate	Raffinose	0.446078	0.0726918	0.138316	0.652255	0.41074	0.307763	0.38666	1	1
Aspartate	Salicylate	0.155733	0.550605	0.291209	0.334386	0.730035	-0.135476	0.893577	0.761899	1
Aspartate	Serine	0.365196	0.149472	0.192308	0.529068	0.649547	0.172888	0.435662	0.834979	1
Aspartate	Shikimate	0.430411	0.0845999	0.917582	9.90623e-06	0.00717919	-0.487172	0.391614	0.00143705	0.552764
Aspartate	Spermidine	0.267485	0.299302	0.510989	0.0743289	0.483796	-0.243504	0.591599	0.355938	1
Aspartate	Stearate	-0.40466	0.107143	-0.236264	0.437084	0.649096	-0.168396	0.391614	0.775526	1
Aspartate	Succinate	0.210784	0.41675	0.335165	0.262943	0.745034	-0.124381	0.672037	0.695848	1
Aspartate	Sucrose	-0.0441176	0.866483	-0.159341	0.603088	0.778305	0.115223	1	1	1
Aspartate	Tetracosanoate	-0.386912	0.124969	0.344113	0.249609	0.0639868	-0.731025	0.435662	0.597945	0.740963
Aspartate	Tetradecanoate	0.193627	0.456497	0.302198	0.315608	0.779659	-0.10857	0.672037	0.761899	1
Aspartate	Threonate	0.392157	0.1195	0.730769	0.00454773	0.212643	-0.338612	0.435662	0.0744982	0.940449
Aspartate	Threonate-1,4-lactone	0.409314	0.102784	0.43956	0.13286	0.928986	-0.0302467	0.391614	0.514362	1
Aspartate	Threonine	0.595588	0.0116467	0.785714	0.00145419	0.366562	-0.190126	0.106718	0.0449484	1
Aspartate	Trehalose	0.746781	0.000572762	0.56044	0.0463459	0.422407	0.186342	0.0197622	0.270723	1
Aspartate	Tyrosine	0.523605	0.030995	0.60989	0.0268778	0.758214	-0.0862849	0.249394	0.183718	1
Aspartate	Urea	0.337216	0.185621	0.230769	0.448127	0.779448	0.106447	0.470854	0.775526	1
Aspartate	Valine	0.3458	0.17397	0.814306	0.000701689	0.0599043	-0.468506	0.470854	0.0258758	0.740963
beta-Alanine	beta-Sitosterol	-0.40466	0.107143	0.576923	0.0389926	0.00865299	-0.981583	0.391614	0.270723	0.552764
beta-Alanine	Campesterol	-0.264706	0.304542	0.467033	0.107609	0.0604258	-0.731739	0.591599	0.465775	0.740963
beta-Alanine	Cholesterol	-0.247549	0.338088	0.406593	0.167978	0.0983721	-0.654142	0.672037	0.514362	0.740963
beta-Alanine	Citrate	0.718137	0.00116704	0.28022	0.353764	0.136893	0.437917	0.0343211	0.761899	0.747485
beta-Alanine	Dehydroascorbate	0.406863	0.105064	-0.228336	0.453061	0.108629	0.635199	0.391614	0.775526	0.747485
beta-Alanine	Dihydrouracil	-0.0134887	0.959022	-0.151307	0.621707	0.737106	0.137818	1	1	1
beta-Alanine	Erythritol	0.473329	0.0549747	0.401651	0.17371	0.830299	0.0716783	0.342557	0.514362	1
beta-Alanine	Ethanolamine	0.517157	0.0335114	0.338377	0.258109	0.594855	0.17878	0.249394	0.597945	1
beta-Alanine	Fructose	-0.237745	0.358171	-0.28022	0.353764	0.912422	0.0424747	0.672037	0.761899	1
beta-Alanine	Fructose-6-phosphate	0.327407	0.199556	0.519945	0.0685565	0.568118	-0.192539	0.496718	0.355938	1
beta-Alanine	Fumarate	0.602941	0.0104069	0.489011	0.0899131	0.693823	0.11393	0.104067	0.465775	1
beta-Alanine	GABA	0.573529	0.0160815	0.659341	0.0142256	0.737303	-0.0858112	0.111283	0.127579	1
beta-Alanine	Galactinol	0.401961	0.10973	0.736264	0.00410771	0.212417	-0.334303	0.391614	0.0744982	0.940449
beta-Alanine	Galactonate	0.739424	0.000693509	0.648352	0.0165367	0.669445	0.0910722	0.0197622	0.161731	1
beta-Alanine	Glucose	-0.35049	0.167815	-0.197802	0.517131	0.689259	-0.152688	0.470854	0.834979	1
beta-Alanine	Glucose-6-phosphate	0.259804	0.313917	0.467033	0.107609	0.561543	-0.207229	0.606653	0.465775	1
beta-Alanine	Glutamate	0.196078	0.450705	0.714286	0.0060883	0.0921879	-0.518207	0.672037	0.0744982	0.740963
beta-Alanine	Glutamine	-0.102941	0.694205	0.565934	0.0437926	0.0720298	-0.668875	1	0.270723	0.740963
beta-Alanine	Glycerate	0.576334	0.0154538	0.541954	0.0557223	0.903808	0.0343799	0.111283	0.270723	1
beta-Alanine	Glycerol-2-phosphate	0.248002	0.337175	0.31536	0.293917	0.859663	-0.0673579	0.672037	0.695848	1
beta-Alanine	Glycerol-3-phosphate	0.340686	0.180851	0.593407	0.0325244	0.428192	-0.25272	0.470854	0.193328	1
beta-Alanine	Glycine	0.335784	0.187614	0.60989	0.0268778	0.385359	-0.274106	0.470854	0.183718	1
beta-Alanine	Hexadecanoate	-0.776211	0.000248928	0.318681	0.288583	0.000970048	-1.09489	0.0136005	0.695848	0.333871
beta-Alanine	Inositol	0.232843	0.36846	0.494505	0.0858235	0.461613	-0.261662	0.672037	0.355938	1
beta-Alanine	Inositol-1-phosphate	0.465686	0.0595782	0.406593	0.167978	0.860002	0.0590929	0.342557	0.514362	1
beta-Alanine	Isoleucine	0.490196	0.04576	0.681319	0.0103404	0.475782	-0.191123	0.249394	0.114543	1
beta-Alanine	Lactate	0.318627	0.212592	0.241758	0.426175	0.840215	0.0768692	0.591599	0.775526	1
beta-Alanine	Linoleate	-0.257353	0.318668	0.442917	0.129583	0.074236	-0.700269	0.606653	0.465775	0.740963
beta-Alanine	Lysine	0.400981	0.11068	0.637363	0.0191181	0.426978	-0.236382	0.391614	0.161731	1
beta-Alanine	Malate	0.671569	0.00315573	0.0824176	0.788951	0.0774783	0.589151	0.0519955	1	0.740963
beta-Alanine	Methionine	0.620478	0.00787035	0.0824176	0.788951	0.120322	0.538061	0.104067	1	0.747485
beta-Alanine	Nicotianamine	0.166769	0.522344	0.208791	0.493622	0.9162	-0.0420223	0.672037	0.834979	1
beta-Alanine	Phenylalanine	0.522059	0.0315848	0.77029	0.00206403	0.28587	-0.248231	0.249394	0.0485886	1
beta-Alanine	Phosphorate	0.193627	0.456497	0.373626	0.208554	0.635029	-0.179999	0.672037	0.52052	1
beta-Alanine	Pipecolate	0.422346	0.0912523	0.047093	0.878579	0.329887	0.375253	0.391614	1	1
beta-Alanine	Proline	0.0686275	0.793542	0.565934	0.0437926	0.16654	-0.497307	1	0.270723	0.929646
beta-Alanine	Putrescine	0.502451	0.039833	0.613481	0.0257505	0.695771	-0.11103	0.249394	0.182642	1
beta-Alanine	Pyroglutamate	0.215686	0.405741	0.538462	0.0576344	0.355126	-0.322775	0.672037	0.270723	1
beta-Alanine	Raffinose	0.0686275	0.793542	0.370687	0.212442	0.438907	-0.302059	1	0.52052	1
beta-Alanine	Salicylate	0.31637	0.21603	0.450549	0.122332	0.703146	-0.134179	0.591599	0.465775	1
beta-Alanine	Serine	0.00490196	0.985103	0.527473	0.0639549	0.160014	-0.522571	1	0.355938	0.929646
beta-Alanine	Shikimate	0.515022	0.0343781	0.653846	0.0153485	0.607875	-0.138825	0.249394	0.127579	1
beta-Alanine	Spermidine	0.361963	0.153381	0.0824176	0.788951	0.473863	0.279546	0.435662	1	1
beta-Alanine	Stearate	-0.692827	0.0020486	0.126374	0.680786	0.017887	-0.8192	0.0519955	1	0.552764
beta-Alanine	Succinate	0.365196	0.149472	0.637363	0.0191181	0.370418	-0.272167	0.435662	0.161731	1
beta-Alanine	Sucrose	-0.188725	0.468192	0.313187	0.297438	0.213477	-0.501912	0.672037	0.761899	0.940449
beta-Alanine	Tetracosanoate	-0.609417	0.009404	0.506377	0.0774296	0.00223346	-1.11579	0.104067	0.355938	0.485586
beta-Alanine	Tetradecanoate	-0.112745	0.666592	0.5	0.0818642	0.109561	-0.612745	1	0.355938	0.747485
beta-Alanine	Threonate	0.536765	0.0263119	0.67033	0.0121662	0.609067	-0.133565	0.199125	0.127499	1
beta-Alanine	Threonate-1,4-lactone	0.848039	1.70628e-05	0.532967	0.0607365	0.113739	0.315072	0.00226794	0.270723	0.747485
beta-Alanine	Threonine	0.637255	0.00593244	0.741758	0.00370131	0.627625	-0.104503	0.0700089	0.0627699	1
beta-Alanine	Trehalose	0.659718	0.00395851	0.538462	0.0576344	0.645742	0.121257	0.0519955	0.270723	1
beta-Alanine	Tyrosine	0.592275	0.0122424	0.467033	0.107609	0.672727	0.125242	0.106718	0.465775	1
beta-Alanine	Urea	0.239117	0.355321	0.274725	0.363675	0.926624	-0.0356081	0.672037	0.761899	1
beta-Alanine	Valine	0.618026	0.00819176	0.800551	0.00101055	0.360833	-0.182525	0.104067	0.0347004	1
beta-Sitosterol	Campesterol	0.901288	7.88324e-07	0.978022	7.75781e-09	0.0626287	-0.0767343	0.000227231	3.17125e-05	0.740963
beta-Sitosterol	Cholesterol	0.901288	7.88324e-07	0.956044	3.3651e-07	0.311887	-0.0547562	0.000227231	0.00119074	1
beta-Sitosterol	Citrate	-0.3458	0.17397	-0.247253	0.415405	0.793875	-0.0985474	0.470854	0.775526	1
beta-Sitosterol	Dehydroascorbate	-0.843654	2.08394e-05	-0.828061	0.000472632	0.900473	-0.0155931	0.00226794	0.0216153	1
beta-Sitosterol	Dihydrouracil	-0.467485	0.0584702	-0.525448	0.0651708	0.852487	0.0579629	0.342557	0.355938	1
beta-Sitosterol	Erythritol	-0.0736196	0.778863	0.209079	0.493014	0.489779	-0.282698	1	0.834979	1
beta-Sitosterol	Ethanolamine	-0.185163	0.476785	0.225585	0.458671	0.31403	-0.410747	0.672037	0.775526	1
beta-Sitosterol	Fructose	0.470877	0.0564219	-0.131868	0.667608	0.119943	0.602745	0.342557	1	0.747485
beta-Sitosterol	Fructose-6-phosphate	0.388344	0.123459	0.401651	0.17371	0.969621	-0.0133074	0.435662	0.514362	1
beta-Sitosterol	Fumarate	-0.217045	0.402717	0.851648	0.000220219	0.000342279	-1.06869	0.672037	0.0142433	0.133654
beta-Sitosterol	GABA	0.237891	0.357868	0.653846	0.0153485	0.19261	-0.415955	0.672037	0.127579	0.940449
beta-Sitosterol	Galactinol	0.426732	0.0875892	0.736264	0.00410771	0.240111	-0.309532	0.391614	0.0744982	1
beta-Sitosterol	Galactonate	-0.0889571	0.734221	0.752747	0.00298223	0.00986376	-0.841704	1	0.0627699	0.552764
beta-Sitosterol	Glucose	0.500307	0.0408255	-0.0494505	0.872544	0.147835	0.549757	0.249394	1	0.747485
beta-Sitosterol	Glucose-6-phosphate	0.328633	0.197778	0.0494505	0.872544	0.480951	0.279182	0.496718	1	1
beta-Sitosterol	Glutamate	0.603311	0.0103474	0.884615	5.90574e-05	0.0917042	-0.281304	0.104067	0.00553926	0.740963
beta-Sitosterol	Glutamine	0.765175	0.00034493	0.730769	0.00454773	0.850183	0.0344057	0.0136005	0.0744982	1
beta-Sitosterol	Glycerate	-0.30184	0.23902	0.55846	0.0472915	0.0228775	-0.8603	0.591599	0.270723	0.552764
beta-Sitosterol	Glycerol-2-phosphate	0.210311	0.417821	0.331958	0.267822	0.75073	-0.121647	0.672037	0.695848	1
beta-Sitosterol	Glycerol-3-phosphate	0.0502759	0.848037	0.197802	0.517131	0.716912	-0.147526	1	0.834979	1
beta-Sitosterol	Glycine	0.106683	0.683621	0.247253	0.415405	0.725468	-0.14057	1	0.775526	1
beta-Sitosterol	Hexadecanoate	0.580368	0.0145847	0.230769	0.448127	0.30125	0.349599	0.111283	0.775526	1
beta-Sitosterol	Inositol	0.388719	0.123066	0.824176	0.000530223	0.0666319	-0.435457	0.435662	0.0228868	0.740963
beta-Sitosterol	Inositol-1-phosphate	-0.0515022	0.844373	0.0384615	0.900724	0.827866	-0.0899637	1	1	1
beta-Sitosterol	Isoleucine	-0.246475	0.340256	0.269231	0.373733	0.202489	-0.515705	0.672037	0.775526	0.940449
beta-Sitosterol	Lactate	-0.337216	0.185621	0.483516	0.0941347	0.0338538	-0.820733	0.470854	0.465775	0.664634
beta-Sitosterol	Linoleate	0.356836	0.159723	0.0385145	0.900588	0.418842	0.318322	0.435662	1	1
beta-Sitosterol	Lysine	-0.205521	0.428743	0.241758	0.426175	0.27166	-0.44728	0.672037	0.775526	1
beta-Sitosterol	Malate	-0.296751	0.247425	-0.104396	0.734304	0.627049	-0.192355	0.591599	1	1
beta-Sitosterol	Methionine	-0.218405	0.399703	0.406593	0.167978	0.114483	-0.624998	0.672037	0.514362	0.747485
beta-Sitosterol	Nicotianamine	-0.279755	0.276817	-0.274725	0.363675	0.989501	-0.00502933	0.591599	0.761899	1
beta-Sitosterol	Phenylalanine	-0.0870632	0.739693	0.385145	0.193747	0.233417	-0.472208	1	0.52052	0.940449
beta-Sitosterol	Phosphorate	0.00858369	0.973917	0.291209	0.334386	0.481705	-0.282625	1	0.761899	1
beta-Sitosterol	Pipecolate	0.142506	0.585333	0.182832	0.549932	0.920298	-0.0403255	1	1	1
beta-Sitosterol	Proline	0.300429	0.241332	0.532967	0.0607365	0.49232	-0.232538	0.591599	0.270723	1
beta-Sitosterol	Putrescine	-0.160638	0.537962	0.775792	0.00182721	0.00384708	-0.936429	0.893577	0.0449484	0.552764
beta-Sitosterol	Pyroglutamate	0.459841	0.0632877	0.928571	4.60743e-06	0.0054448	-0.468731	0.38666	0.0013966	0.552764
beta-Sitosterol	Raffinose	0.255058	0.323153	-0.340257	0.255304	0.13732	0.595315	0.606653	0.597945	0.747485
beta-Sitosterol	Salicylate	0.0539877	0.836954	0.873626	9.5289e-05	0.00177395	-0.819639	1	0.00553926	0.333871
beta-Sitosterol	Serine	0.592275	0.0122424	0.89011	4.56544e-05	0.0733912	-0.297835	0.106718	0.00329615	0.740963
beta-Sitosterol	Shikimate	-0.247239	0.338712	0.368132	0.215857	0.122908	-0.615371	0.672037	0.52052	0.747485
beta-Sitosterol	Spermidine	-0.162063	0.534314	-0.021978	0.943186	0.732494	-0.140085	0.672037	1	1
beta-Sitosterol	Stearate	0.306748	0.231088	0.43956	0.13286	0.708615	-0.132812	0.591599	0.514362	1
beta-Sitosterol	Succinate	0.246475	0.340256	0.93956	1.87825e-06	0.000342422	-0.693086	0.672037	0.00119074	0.133654
beta-Sitosterol	Sucrose	0.516248	0.0338783	0.467033	0.107609	0.875364	0.0492148	0.249394	0.465775	1
beta-Sitosterol	Tetracosanoate	0.836143	2.89549e-05	0.872872	9.8313e-05	0.741095	-0.0367283	0.00226794	0.00553926	1
beta-Sitosterol	Tetradecanoate	0.659718	0.00395851	0.813187	0.000723608	0.405994	-0.153469	0.0519955	0.0289409	1
beta-Sitosterol	Threonate	-0.0147149	0.9553	0.626374	0.0219886	0.0700226	-0.641089	1	0.182642	0.740963
beta-Sitosterol	Threonate-1,4-lactone	-0.196199	0.450422	0.686813	0.0095095	0.0119551	-0.883012	0.672037	0.114543	0.552764
beta-Sitosterol	Threonine	-0.339669	0.182241	0.137363	0.654517	0.234761	-0.477032	0.470854	1	0.940449
beta-Sitosterol	Trehalose	-0.28589	0.265972	0.274725	0.363675	0.164135	-0.560615	0.591599	0.761899	0.929646
beta-Sitosterol	Tyrosine	-0.337423	0.185334	0.0824176	0.788951	0.294779	-0.419841	0.470854	1	1
beta-Sitosterol	Urea	-0.370552	0.143146	-0.175824	0.56558	0.609658	-0.194728	0.435662	1	1
beta-Sitosterol	Valine	-0.305521	0.233055	0.360385	0.226417	0.0942135	-0.665907	0.591599	0.52052	0.740963
Campesterol	Cholesterol	0.960784	9.24916e-10	0.967033	7.06411e-08	0.830979	-0.00624865	8.25143e-06	0.000268159	1
Campesterol	Citrate	-0.176471	0.498068	-0.269231	0.373733	0.813464	0.0927602	0.672037	0.775526	1
Campesterol	Dehydroascorbate	-0.889706	1.74986e-06	-0.866576	0.000126645	0.806625	-0.0231301	0.000523634	0.013483	1
Campesterol	Dihydrouracil	-0.50889	0.0369623	-0.533701	0.0603156	0.93441	0.0248103	0.249394	0.270723	1
Campesterol	Erythritol	0.0134887	0.959022	0.145805	0.63458	0.747377	-0.132316	1	1	1
Campesterol	Ethanolamine	-0.0294118	0.91078	0.258597	0.39361	0.477619	-0.288009	1	0.775526	1
Campesterol	Fructose	0.561275	0.0190635	-0.164835	0.590479	0.0530263	0.72611	0.120015	1	0.740963
Campesterol	Fructose-6-phosphate	0.410791	0.101428	0.360385	0.226417	0.886241	0.0504055	0.391614	0.52052	1
Campesterol	Fumarate	-0.0857843	0.743395	0.884615	5.90574e-05	0.00034252	-0.9704	1	0.00553926	0.158913
Campesterol	GABA	0.311275	0.223924	0.571429	0.0413423	0.42869	-0.260154	0.591599	0.270723	1
Campesterol	Galactinol	0.556373	0.0203706	0.725275	0.00502324	0.481978	-0.168902	0.124794	0.0744982	1
Campesterol	Galactonate	0.076027	0.771809	0.741758	0.00370131	0.0339166	-0.665731	1	0.0627699	0.664634
Campesterol	Glucose	0.622549	0.00760691	-0.0824176	0.788951	0.0499269	0.704967	0.104067	1	0.740963
Campesterol	Glucose-6-phosphate	0.330882	0.194543	-0.0494505	0.872544	0.342146	0.380333	0.496718	1	1
Campesterol	Glutamate	0.691176	0.00212112	0.873626	9.5289e-05	0.22907	-0.18245	0.0519955	0.00553926	0.940449
Campesterol	Glutamine	0.838235	2.64641e-05	0.703297	0.00731857	0.409601	0.134939	0.00226794	0.114543	1
Campesterol	Glycerate	-0.228081	0.37861	0.583219	0.0364209	0.0298195	-0.8113	0.672037	0.193328	0.63874
Campesterol	Glycerol-2-phosphate	0.138881	0.595007	0.34579	0.247156	0.593723	-0.206908	1	0.597945	1
Campesterol	Glycerol-3-phosphate	0.154412	0.554032	0.131868	0.667608	0.955669	0.0225436	0.927357	1	1
Campesterol	Glycine	0.235294	0.363295	0.17033	0.577975	0.869963	0.0649644	0.672037	1	1
Campesterol	Hexadecanoate	0.454936	0.0665298	0.208791	0.493622	0.500408	0.246144	0.38666	0.834979	1
Campesterol	Inositol	0.568627	0.0172267	0.769231	0.00211223	0.367717	-0.200603	0.111283	0.0511598	1
Campesterol	Inositol-1-phosphate	0.0514706	0.844467	0.00549451	0.985787	0.911495	0.0459761	1	1	1
Campesterol	Isoleucine	-0.0661765	0.800774	0.186813	0.541123	0.537483	-0.25299	1	1	1
Campesterol	Lactate	-0.39951	0.112118	0.510989	0.0743289	0.0171185	-0.910499	0.435662	0.355938	0.552764
Campesterol	Linoleate	0.203431	0.433555	-0.0192572	0.950211	0.58589	0.222689	0.672037	1	1
Campesterol	Lysine	0.00245248	0.992547	0.164835	0.590479	0.69221	-0.162383	1	1	1
Campesterol	Malate	-0.169118	0.516418	-0.0494505	0.872544	0.769607	-0.119667	0.672037	1	1
Campesterol	Methionine	-0.030656	0.907021	0.43956	0.13286	0.225017	-0.470216	1	0.514362	0.940449
Campesterol	Nicotianamine	-0.0515022	0.844373	-0.335165	0.262943	0.473044	0.283663	1	0.695848	1
Campesterol	Phenylalanine	0.0686275	0.793542	0.332875	0.266421	0.502987	-0.264248	1	0.695848	1
Campesterol	Phosphorate	0.105392	0.687266	0.241758	0.426175	0.733707	-0.136366	1	0.775526	1
Campesterol	Pipecolate	0.230817	0.37276	0.116348	0.705046	0.775322	0.114469	0.672037	1	1
Campesterol	Proline	0.47549	0.0537227	0.494505	0.0858235	0.95211	-0.0190153	0.278078	0.355938	1
Campesterol	Putrescine	-0.0367647	0.888593	0.71802	0.00570865	0.0231406	-0.754785	1	0.0744982	0.552764
Campesterol	Pyroglutamate	0.583333	0.0139708	0.895604	3.48097e-05	0.0589139	-0.312271	0.111283	0.00329615	0.740963
Campesterol	Raffinose	0.504902	0.038721	-0.456442	0.116922	0.0113161	0.961344	0.249394	0.465775	0.552764
Campesterol	Salicylate	0.0723483	0.782595	0.895604	3.48097e-05	0.000881149	-0.823256	1	0.00329615	0.225721
Campesterol	Serine	0.639706	0.00568479	0.857143	0.000180934	0.204973	-0.217437	0.0700089	0.013483	0.940449
Campesterol	Shikimate	-0.139792	0.592572	0.368132	0.215857	0.203103	-0.507923	1	0.52052	0.940449
Campesterol	Spermidine	0.0822087	0.753773	-0.032967	0.914856	0.780511	0.115176	1	1	1
Campesterol	Stearate	0.169221	0.516157	0.39011	0.187574	0.560414	-0.220889	0.672037	0.52052	1
Campesterol	Succinate	0.259804	0.313917	0.917582	9.90623e-06	0.00158755	-0.657778	0.606653	0.00143705	0.333871
Campesterol	Sucrose	0.629902	0.00672793	0.423077	0.149749	0.483939	0.206825	0.0743559	0.514362	1
Campesterol	Tetracosanoate	0.652682	0.00450863	0.853288	0.000207849	0.238386	-0.200606	0.0700089	0.013483	0.940449
Campesterol	Tetradecanoate	0.769608	0.00030321	0.796703	0.00111365	0.865448	-0.0270955	0.0136005	0.0347004	1
Campesterol	Threonate	0.0294118	0.91078	0.648352	0.0165367	0.0727196	-0.61894	1	0.161731	0.740963
Campesterol	Threonate-1,4-lactone	-0.107843	0.68035	0.664835	0.0131656	0.028012	-0.772678	1	0.127579	0.63874
Campesterol	Threonine	-0.245098	0.343047	0.043956	0.886619	0.477394	-0.289054	0.672037	1	1
Campesterol	Trehalose	-0.0429185	0.870083	0.225275	0.459305	0.510984	-0.268193	1	0.775526	1
Campesterol	Tyrosine	-0.155733	0.550605	0.0274725	0.929012	0.655897	-0.183205	0.893577	1	1
Campesterol	Urea	-0.288167	0.262014	-0.285714	0.344	0.99485	-0.00245254	0.591599	0.761899	1
Campesterol	Valine	-0.101778	0.697506	0.283357	0.348172	0.341962	-0.385135	1	0.761899	1
Cholesterol	Citrate	-0.213235	0.411226	-0.401099	0.174357	0.61473	0.187864	0.672037	0.514362	1
Cholesterol	Dehydroascorbate	-0.897059	1.06622e-06	-0.891335	4.30288e-05	0.944994	-0.00572373	0.000227231	0.00329615	1
Cholesterol	Dihydrouracil	-0.486818	0.0475049	-0.660248	0.0140462	0.527862	0.17343	0.249394	0.127579	1
Cholesterol	Erythritol	-0.0600858	0.81881	0.0137552	0.964427	0.858314	-0.073841	1	1	1
Cholesterol	Ethanolamine	-0.105392	0.687266	0.129299	0.67376	0.568991	-0.234691	1	1	1
Cholesterol	Fructose	0.54902	0.0224611	-0.043956	0.886619	0.110406	0.592976	0.199125	1	0.747485
Cholesterol	Fructose-6-phosphate	0.468424	0.0578973	0.448419	0.124328	0.951216	0.0200058	0.342557	0.465775	1
Cholesterol	Fumarate	-0.00735294	0.977656	0.846154	0.000266012	0.00253971	-0.853507	1	0.0142433	0.552764
Cholesterol	GABA	0.360294	0.155427	0.510989	0.0743289	0.651795	-0.150695	0.435662	0.355938	1
Cholesterol	Galactinol	0.553922	0.0210498	0.681319	0.0103404	0.616174	-0.127397	0.134325	0.114543	1
Cholesterol	Galactonate	0.109136	0.676714	0.681319	0.0103404	0.0811951	-0.572183	1	0.114543	0.740963
Cholesterol	Glucose	0.602941	0.0104069	0.043956	0.886619	0.114334	0.558985	0.104067	1	0.747485
Cholesterol	Glucose-6-phosphate	0.42402	0.0898417	0	1	0.274354	0.42402	0.391614	1	1
Cholesterol	Glutamate	0.693627	0.00201414	0.813187	0.000723608	0.496648	-0.119559	0.0519955	0.0289409	1
Cholesterol	Glutamine	0.845588	1.90947e-05	0.747253	0.00332674	0.508488	0.0983355	0.00226794	0.0627699	1
Cholesterol	Glycerate	-0.237891	0.357868	0.500688	0.0813774	0.0555307	-0.738579	0.672037	0.355938	0.740963
Cholesterol	Glycerol-2-phosphate	0.115321	0.659402	0.298762	0.321414	0.642285	-0.183441	1	0.761899	1
Cholesterol	Glycerol-3-phosphate	0.107843	0.68035	0.131868	0.667608	0.953052	-0.024025	1	1	1
Cholesterol	Glycine	0.316176	0.216327	0.0384615	0.900724	0.485308	0.277715	0.591599	1	1
Cholesterol	Hexadecanoate	0.377682	0.135014	0.21978	0.470615	0.674429	0.157902	0.435662	0.834979	1
Cholesterol	Inositol	0.539216	0.0255037	0.846154	0.000266012	0.122514	-0.306938	0.199125	0.0142433	0.747485
Cholesterol	Inositol-1-phosphate	-0.00980392	0.970211	-0.0604396	0.844502	0.902524	0.0506356	1	1	1
Cholesterol	Isoleucine	-0.0906863	0.729235	0.247253	0.415405	0.406856	-0.337939	1	0.775526	1
Cholesterol	Lactate	-0.259804	0.313917	0.406593	0.167978	0.0920982	-0.666397	0.606653	0.514362	0.740963
Cholesterol	Linoleate	0.188725	0.468192	0.0275103	0.928914	0.692928	0.161215	0.672037	1	1
Cholesterol	Lysine	-0.00613121	0.981368	0.192308	0.529068	0.627583	-0.198439	1	0.834979	1
Cholesterol	Malate	-0.127451	0.62593	-0.181319	0.553295	0.893944	0.0538677	1	1	1
Cholesterol	Methionine	0.0208461	0.936705	0.565934	0.0437926	0.133857	-0.545088	1	0.270723	0.747485
Cholesterol	Nicotianamine	-0.165543	0.525451	-0.357143	0.23093	0.617913	0.1916	0.672037	0.597945	1
Cholesterol	Phenylalanine	0.0612745	0.815283	0.305365	0.310309	0.539448	-0.24409	1	0.761899	1
Cholesterol	Phosphorate	0.0245098	0.925608	0.225275	0.459305	0.62104	-0.200765	1	0.775526	1
Cholesterol	Pipecolate	0.214856	0.407594	0.135739	0.658377	0.843621	0.0791173	0.672037	1	1
Cholesterol	Proline	0.446078	0.0726918	0.527473	0.0639549	0.796368	-0.0813941	0.38666	0.355938	1
Cholesterol	Putrescine	-0.0245098	0.925608	0.751032	0.00308664	0.0157427	-0.775542	1	0.0627699	0.552764
Cholesterol	Pyroglutamate	0.571078	0.0166464	0.912088	1.39756e-05	0.0314597	-0.341009	0.111283	0.00329615	0.664634
Cholesterol	Raffinose	0.426471	0.0878046	-0.497937	0.0833355	0.0155041	0.924408	0.391614	0.355938	0.552764
Cholesterol	Salicylate	0.164316	0.528566	0.824176	0.000530223	0.0153253	-0.659859	0.672037	0.0228868	0.552764
Cholesterol	Serine	0.627451	0.00701135	0.89011	4.56544e-05	0.0979153	-0.262659	0.0776618	0.00329615	0.740963
Cholesterol	Shikimate	-0.080932	0.757488	0.302198	0.315608	0.34247	-0.38313	1	0.761899	1
Cholesterol	Spermidine	0.0184049	0.944106	0.10989	0.72081	0.824291	-0.0914852	1	1	1
Cholesterol	Stearate	0.109136	0.676714	0.478022	0.0984901	0.321058	-0.368886	1	0.465775	1
Cholesterol	Succinate	0.389706	0.122034	0.835165	0.000380208	0.0552977	-0.445459	0.435662	0.0216153	0.740963
Cholesterol	Sucrose	0.637255	0.00593244	0.510989	0.0743289	0.647229	0.126266	0.0700089	0.355938	1
Cholesterol	Tetracosanoate	0.653918	0.00440775	0.889658	4.66556e-05	0.123239	-0.235739	0.0700089	0.00553926	0.747485
Cholesterol	Tetradecanoate	0.789216	0.000165507	0.796703	0.00111365	0.961141	-0.00748761	0.0136005	0.0347004	1
Cholesterol	Threonate	0.0612745	0.815283	0.538462	0.0576344	0.191635	-0.477187	1	0.270723	0.940449
Cholesterol	Threonate-1,4-lactone	-0.0735294	0.779127	0.598901	0.0305541	0.06462	-0.672431	1	0.183718	0.740963
Cholesterol	Threonine	-0.166667	0.522603	-0.0164835	0.957376	0.713982	-0.150183	0.672037	1	1
Cholesterol	Trehalose	-0.115267	0.659553	0.241758	0.426175	0.381393	-0.357025	1	0.775526	1
Cholesterol	Tyrosine	-0.169221	0.516157	0.0274725	0.929012	0.631905	-0.196694	0.672037	1	1
Cholesterol	Urea	-0.348253	0.170733	-0.258242	0.394284	0.810591	-0.0900109	0.470854	0.775526	1
Cholesterol	Valine	-0.13366	0.609054	0.222834	0.464313	0.383131	-0.356494	1	0.775526	1
Citrate	Dehydroascorbate	0.264706	0.304542	0.29161	0.33369	0.943848	-0.0269037	0.591599	0.761899	1
Citrate	Dihydrouracil	-0.0171674	0.947859	0.569464	0.0422067	0.108832	-0.586631	1	0.270723	0.747485
Citrate	Erythritol	0.630288	0.00668411	0.497937	0.0833355	0.637085	0.132351	0.0743559	0.355938	1
Citrate	Ethanolamine	0.448529	0.0709464	0.423659	0.149129	0.940865	0.0248701	0.38666	0.514362	1
Citrate	Fructose	-0.115196	0.65975	-0.521978	0.0672917	0.263104	0.406782	1	0.355938	1
Citrate	Fructose-6-phosphate	0.199877	0.441802	0.0412655	0.893522	0.696821	0.158612	0.672037	1	1
Citrate	Fumarate	0.808824	8.45969e-05	-0.148352	0.628609	0.00210671	0.957175	0.00773087	1	0.333871
Citrate	GABA	0.205882	0.427915	0.0164835	0.957376	0.642184	0.189399	0.672037	1	1
Citrate	Galactinol	0.316176	0.216327	0.192308	0.529068	0.74866	0.123869	0.591599	0.834979	1
Citrate	Galactonate	0.722256	0.00105904	0.126374	0.680786	0.0578724	0.595883	0.0343211	1	0.740963
Citrate	Glucose	-0.220588	0.394889	-0.626374	0.0219886	0.216999	0.405785	0.672037	0.182642	0.940449
Citrate	Glucose-6-phosphate	0.223039	0.389523	-0.00549451	0.985787	0.574681	0.228534	0.672037	1	1
Citrate	Glutamate	0.0980392	0.708151	0.0714286	0.816628	0.948381	0.0266106	1	1	1
Citrate	Glutamine	-0.22549	0.384197	-0.043956	0.886619	0.654225	-0.181534	0.672037	1	1
Citrate	Glycerate	0.751686	0.000502403	0.475929	0.100185	0.267489	0.275757	0.0197622	0.465775	1
Citrate	Glycerol-2-phosphate	0.183522	0.480768	0.489638	0.0894396	0.397981	-0.306117	0.672037	0.425271	1
Citrate	Glycerol-3-phosphate	0.306373	0.23169	0.587912	0.0345861	0.38732	-0.28154	0.591599	0.193328	1
Citrate	Glycine	0.144608	0.579755	0.197802	0.517131	0.894674	-0.0531944	1	0.834979	1
Citrate	Hexadecanoate	-0.580012	0.0146597	0.0164835	0.957376	0.101034	-0.596496	0.111283	1	0.747485
Citrate	Inositol	0.252451	0.328294	-0.472527	0.102981	0.0624646	0.724978	0.606653	0.465775	0.740963
Citrate	Inositol-1-phosphate	0.39951	0.112118	0.868132	0.000119103	0.0292978	-0.468622	0.435662	0.00760703	0.63874
Citrate	Isoleucine	0.139706	0.592801	0.010989	0.971578	0.754204	0.128717	1	1	1
Citrate	Lactate	0.142157	0.586263	0.483516	0.0941347	0.353146	-0.34136	1	0.465775	1
Citrate	Linoleate	-0.352941	0.164658	0.332875	0.266421	0.0842494	-0.685816	0.470854	0.695848	0.740963
Citrate	Lysine	0.104231	0.690551	0.0164835	0.957376	0.831449	0.087747	1	1	1
Citrate	Malate	0.865196	7.32004e-06	0.675824	0.0112253	0.234468	0.189372	0.00226794	0.127499	0.940449
Citrate	Methionine	0.372778	0.140573	-0.423077	0.149749	0.0417274	0.795854	0.435662	0.514362	0.740963
Citrate	Nicotianamine	-0.00245248	0.992547	0.335165	0.262943	0.396461	-0.337617	1	0.695848	1
Citrate	Phenylalanine	0.186275	0.474095	0.123797	0.686995	0.87708	0.062478	0.672037	1	1
Citrate	Phosphorate	0.428922	0.085801	0.225275	0.459305	0.579594	0.203647	0.391614	0.775526	1
Citrate	Pipecolate	0.428484	0.0861559	0.16067	0.600027	0.47472	0.267814	0.391614	1	1
Citrate	Proline	0.161765	0.535076	0.153846	0.615799	0.984352	0.00791855	0.682128	1	1
Citrate	Putrescine	0.176471	0.498068	-0.258597	0.39361	0.284706	0.435068	0.672037	0.775526	1
Citrate	Pyroglutamate	0.161765	0.535076	-0.417582	0.155675	0.142007	0.579347	0.682128	0.514362	0.747485
Citrate	Raffinose	0.267157	0.299918	0.470274	0.104862	0.567662	-0.203117	0.591599	0.465775	1
Citrate	Salicylate	0.519927	0.0324121	-0.181319	0.553295	0.0665691	0.701245	0.249394	1	0.740963
Citrate	Serine	0.105392	0.687266	-0.521978	0.0672917	0.0981184	0.62737	1	0.355938	0.740963
Citrate	Shikimate	0.537094	0.0262022	0.582418	0.0367413	0.873252	-0.0453237	0.199125	0.203894	1
Citrate	Spermidine	0.0711657	0.78607	0.192308	0.529068	0.765588	-0.121142	1	0.834979	1
Citrate	Stearate	-0.621705	0.00771348	-0.708791	0.00668178	0.704597	0.0870866	0.104067	0.0744982	1
Citrate	Succinate	0.20098	0.439234	-0.0494505	0.872544	0.540773	0.250431	0.672037	1	1
Citrate	Sucrose	-0.203431	0.433555	-0.60989	0.0268778	0.224939	0.406459	0.672037	0.183718	0.940449
Citrate	Tetracosanoate	-0.621779	0.0077041	-0.321732	0.283734	0.340905	-0.300047	0.104067	0.695848	1
Citrate	Tetradecanoate	-0.191176	0.462326	-0.346154	0.246625	0.685791	0.154977	0.672037	0.597945	1
Citrate	Threonate	0.713235	0.00130725	0.197802	0.517131	0.0940393	0.515433	0.0343211	0.834979	0.740963
Citrate	Threonate-1,4-lactone	0.578431	0.0149969	0.0549451	0.858504	0.143889	0.523486	0.111283	1	0.747485
Citrate	Threonine	0.54902	0.0224611	0.659341	0.0142256	0.673122	-0.110321	0.199125	0.127579	1
Citrate	Trehalose	0.657266	0.00414371	0.307692	0.306447	0.256319	0.349573	0.0519955	0.761899	1
Citrate	Tyrosine	0.213366	0.410932	0.434066	0.138342	0.548866	-0.2207	0.672037	0.514362	1
Citrate	Urea	0.619252	0.00802977	0.269231	0.373733	0.279504	0.350021	0.104067	0.775526	1
Citrate	Valine	0.242796	0.347742	0.489684	0.089405	0.486837	-0.246888	0.672037	0.425271	1
Dehydroascorbate	Dihydrouracil	0.342121	0.178902	0.550964	0.0509978	0.524867	-0.208843	0.470854	0.270723	1
Dehydroascorbate	Erythritol	0.0613121	0.815171	0.030303	0.921717	0.940169	0.0310091	1	1	1
Dehydroascorbate	Ethanolamine	0.144608	0.579755	-0.126722	0.679948	0.509611	0.27133	1	1	1
Dehydroascorbate	Fructose	-0.340686	0.180851	0.277854	0.358012	0.122035	-0.618541	0.470854	0.761899	0.747485
Dehydroascorbate	Fructose-6-phosphate	-0.324954	0.203143	-0.471074	0.104192	0.67382	0.14612	0.591599	0.465775	1
Dehydroascorbate	Fumarate	0.166667	0.522603	-0.627236	0.0217525	0.028817	0.793902	0.672037	0.161731	0.63874
Dehydroascorbate	GABA	-0.25	0.33317	-0.313618	0.296738	0.867379	0.0636179	0.672037	0.695848	1
Dehydroascorbate	Galactinol	-0.262255	0.309209	-0.605228	0.0283954	0.295849	0.342973	0.591599	0.183718	1
Dehydroascorbate	Galactonate	0.141018	0.589298	-0.423659	0.149129	0.151314	0.564677	1	0.514362	0.747485
Dehydroascorbate	Glucose	-0.406863	0.105064	0.189821	0.534509	0.131786	-0.596684	0.391614	0.834979	0.747485
Dehydroascorbate	Glucose-6-phosphate	-0.264706	0.304542	-0.0687759	0.82334	0.625163	-0.19593	0.591599	1	1
Dehydroascorbate	Glutamate	-0.514706	0.0345077	-0.712518	0.00627465	0.435081	0.197812	0.249394	0.0744982	1
Dehydroascorbate	Glutamine	-0.737745	0.000723825	-0.712518	0.00627465	0.897697	-0.0252272	0.0197622	0.0744982	1
Dehydroascorbate	Glycerate	0.145923	0.576276	-0.515152	0.0716056	0.0834574	0.661074	0.990143	0.355938	0.740963
Dehydroascorbate	Glycerol-2-phosphate	-0.265362	0.303299	-0.479232	0.0975196	0.545782	0.213869	0.591599	0.465775	1
Dehydroascorbate	Glycerol-3-phosphate	-0.205882	0.427915	-0.0467676	0.879413	0.695482	-0.159115	0.672037	1	1
Dehydroascorbate	Glycine	-0.107843	0.68035	-0.0577717	0.851296	0.903061	-0.0500714	1	1	1
Dehydroascorbate	Hexadecanoate	-0.353158	0.164381	-0.308116	0.305747	0.902762	-0.0450418	0.435662	0.761899	1
Dehydroascorbate	Inositol	-0.25	0.33317	-0.599725	0.0302662	0.29088	0.349725	0.672037	0.183718	1
Dehydroascorbate	Inositol-1-phosphate	-0.0196078	0.940458	-0.0550207	0.858311	0.931738	0.0354128	1	1	1
Dehydroascorbate	Isoleucine	0.00980392	0.970211	-0.0577717	0.851296	0.870229	0.0675756	1	1	1
Dehydroascorbate	Lactate	0.267157	0.299918	-0.594223	0.0322258	0.0206833	0.86138	0.591599	0.183718	0.552764
Dehydroascorbate	Linoleate	-0.269608	0.295336	-0.101928	0.740386	0.674025	-0.167679	0.591599	1	1
Dehydroascorbate	Lysine	-0.0453709	0.862724	-0.15956	0.602583	0.780215	0.114189	1	1	1
Dehydroascorbate	Malate	0.232843	0.36846	0.077029	0.802496	0.699152	0.155814	0.672037	1	1
Dehydroascorbate	Methionine	0.126303	0.62907	-0.390647	0.186914	0.192533	0.51695	1	0.52052	0.940449
Dehydroascorbate	Nicotianamine	0.1729	0.506939	0.209079	0.493014	0.927732	-0.0361785	0.672037	0.834979	1
Dehydroascorbate	Phenylalanine	-0.0539216	0.837151	-0.157025	0.608433	0.800998	0.103103	1	1	1
Dehydroascorbate	Phosphorate	-0.156863	0.547681	-0.393398	0.183555	0.533763	0.236535	0.893577	0.52052	1
Dehydroascorbate	Pipecolate	-0.0883979	0.735835	-0.346749	0.245759	0.509489	0.258351	1	0.597945	1
Dehydroascorbate	Proline	-0.333333	0.191058	-0.492435	0.0873491	0.641641	0.159102	0.496718	0.390492	1
Dehydroascorbate	Putrescine	0.127451	0.62593	-0.61708	0.0246559	0.0404487	0.744531	1	0.182642	0.740963
Dehydroascorbate	Pyroglutamate	-0.492647	0.0445245	-0.762036	0.00246341	0.265005	0.269389	0.249394	0.0511598	1
Dehydroascorbate	Raffinose	-0.227941	0.378911	0.595577	0.0317354	0.0265644	-0.823518	0.672037	0.183718	0.63874
Dehydroascorbate	Salicylate	-0.142244	0.586031	-0.778543	0.00171706	0.0300106	0.636299	1	0.0449484	0.63874
Dehydroascorbate	Serine	-0.598039	0.0112211	-0.720771	0.00544079	0.596585	0.122732	0.106718	0.0744982	1
Dehydroascorbate	Shikimate	0.280809	0.274933	-0.269601	0.37305	0.172382	0.550411	0.591599	0.761899	0.940449
Dehydroascorbate	Spermidine	-0.00613497	0.981356	-0.189821	0.534509	0.653235	0.183686	1	0.834979	1
Dehydroascorbate	Stearate	-0.201104	0.438947	-0.173315	0.571227	0.944545	-0.0277885	0.672037	1	1
Dehydroascorbate	Succinate	-0.191176	0.462326	-0.731775	0.00446458	0.0742927	0.540599	0.672037	0.0744982	0.740963
Dehydroascorbate	Sucrose	-0.433824	0.0818935	-0.354883	0.234106	0.821193	-0.0789401	0.391614	0.597945	1
Dehydroascorbate	Tetracosanoate	-0.734267	0.000790134	-0.703181	0.00733251	0.876471	-0.0310867	0.0343211	0.114543	1
Dehydroascorbate	Tetradecanoate	-0.67402	0.00300754	-0.789547	0.00132728	0.542517	0.115527	0.0519955	0.0374583	1
Dehydroascorbate	Threonate	-0.0196078	0.940458	-0.492435	0.0873491	0.209444	0.472827	1	0.390492	0.940449
Dehydroascorbate	Threonate-1,4-lactone	0.210784	0.41675	-0.396149	0.180235	0.126265	0.606933	0.672037	0.52052	0.747485
Dehydroascorbate	Threonine	0.294118	0.251844	0.10729	0.727186	0.637036	0.186827	0.591599	1	1
Dehydroascorbate	Trehalose	0.235438	0.362992	-0.0357634	0.907661	0.505461	0.271202	0.672037	1	1
Dehydroascorbate	Tyrosine	0.164316	0.528566	-0.00550207	0.985767	0.679034	0.169818	0.672037	1	1
Dehydroascorbate	Urea	0.225628	0.383897	0.385145	0.193747	0.669884	-0.159516	0.672037	0.52052	1
Dehydroascorbate	Valine	0.117719	0.652733	-0.0358127	0.907534	0.709762	0.153532	1	1	1
Dihydrouracil	Erythritol	-0.148466	0.569572	0.409091	0.165129	0.158329	-0.557557	0.990143	0.514362	0.929646
Dihydrouracil	Ethanolamine	-0.164316	0.528566	0.347107	0.245239	0.202249	-0.511424	0.672037	0.597945	0.940449
Dihydrouracil	Fructose	-0.459841	0.0632877	-0.382394	0.197222	0.819932	-0.0774469	0.38666	0.52052	1
Dihydrouracil	Fructose-6-phosphate	-0.0957055	0.714822	-0.180441	0.55525	0.834628	0.0847352	1	1	1
Dihydrouracil	Fumarate	0.0772532	0.768222	-0.453921	0.119217	0.170837	0.531174	1	0.465775	0.929646
Dihydrouracil	GABA	-0.378909	0.133648	-0.321871	0.283513	0.875154	-0.0570377	0.435662	0.695848	1
Dihydrouracil	Galactinol	-0.38504	0.126963	-0.269601	0.37305	0.7544	-0.115439	0.435662	0.761899	1
Dihydrouracil	Galactonate	-0.197546	0.447255	-0.393398	0.183555	0.602499	0.195852	0.672037	0.52052	1
Dihydrouracil	Glucose	-0.427958	0.0865844	-0.470427	0.104734	0.897716	0.0424685	0.391614	0.465775	1
Dihydrouracil	Glucose-6-phosphate	-0.0919681	0.725546	0.126548	0.680367	0.596082	-0.218516	1	1	1
Dihydrouracil	Glutamate	-0.551809	0.0216494	-0.453921	0.119217	0.751059	-0.0978882	0.134325	0.465775	1
Dihydrouracil	Glutamine	-0.675659	0.0029116	-0.627236	0.0217525	0.838781	-0.0484234	0.0519955	0.161731	1
Dihydrouracil	Glycerate	0.192025	0.460305	0.077135	0.802229	0.77722	0.11489	0.672037	1	1
Dihydrouracil	Glycerol-2-phosphate	0.179912	0.489588	0.121886	0.691612	0.885929	0.0580264	0.672037	1	1
Dihydrouracil	Glycerol-3-phosphate	-0.0159411	0.951579	0.0357634	0.907661	0.900588	-0.0517046	1	1	1
Dihydrouracil	Glycine	-0.573881	0.0160017	0.233838	0.441943	0.0312979	-0.807719	0.111283	0.775526	0.63874
Dihydrouracil	Hexadecanoate	-0.144785	0.579285	-0.0605228	0.844291	0.83694	-0.0842625	0.990143	1	1
Dihydrouracil	Inositol	-0.463519	0.0609339	-0.58597	0.0353369	0.681866	0.122451	0.342557	0.193328	1
Dihydrouracil	Inositol-1-phosphate	-0.12385	0.635797	0.261348	0.388416	0.343701	-0.385199	1	0.775526	1
Dihydrouracil	Isoleucine	0.154506	0.553786	-0.250344	0.409407	0.320248	0.404851	0.893577	0.775526	1
Dihydrouracil	Lactate	0.358063	0.15819	0.0660248	0.830312	0.456153	0.292038	0.435662	1	1
Dihydrouracil	Linoleate	-0.177805	0.494771	-0.19146	0.53092	0.972762	0.013655	0.672037	0.834979	1
Dihydrouracil	Lysine	0.0368098	0.888457	-0.0467676	0.879413	0.839931	0.0835774	1	1	1
Dihydrouracil	Malate	0.0478234	0.855375	0.453921	0.119217	0.285986	-0.406097	1	0.465775	1
Dihydrouracil	Methionine	0.0490798	0.851614	-0.709767	0.0065733	0.0238056	0.758847	1	0.0744982	0.63874
Dihydrouracil	Nicotianamine	0.20184	0.437237	0.140303	0.647549	0.878269	0.0615377	0.672037	1	1
Dihydrouracil	Phenylalanine	-0.0821582	0.75392	0.0399449	0.896914	0.767683	-0.122103	1	1	1
Dihydrouracil	Phosphorate	0.164316	0.528566	-0.0302614	0.921824	0.635783	0.194578	0.672037	1	1
Dihydrouracil	Pipecolate	-0.0909092	0.728593	-0.130378	0.671174	0.923107	0.0394685	1	1	1
Dihydrouracil	Proline	-0.199877	0.441802	-0.0385145	0.900588	0.691906	-0.161363	0.672037	1	1
Dihydrouracil	Putrescine	-0.18271	0.482745	-0.246556	0.416762	0.871527	0.0638464	0.672037	0.775526	1
Dihydrouracil	Pyroglutamate	-0.291846	0.255698	-0.511692	0.0738637	0.523033	0.219847	0.591599	0.355938	1
Dihydrouracil	Raffinose	-0.214592	0.408184	0.505548	0.0779967	0.0613304	-0.72014	0.672037	0.355938	0.740963
Dihydrouracil	Salicylate	-0.0730061	0.780663	-0.225585	0.458671	0.705629	0.152579	1	0.775526	1
Dihydrouracil	Serine	-0.268547	0.297314	-0.563962	0.044697	0.380205	0.295415	0.591599	0.270723	1
Dihydrouracil	Shikimate	-0.0539877	0.836954	0.0357634	0.907661	0.82826	-0.0897512	1	1	1
Dihydrouracil	Spermidine	-0.104972	0.688453	-0.21183	0.48721	0.791	0.106857	1	0.834979	1
Dihydrouracil	Stearate	0.125153	0.63222	-0.577717	0.0386612	0.0580163	0.702871	1	0.206679	0.740963
Dihydrouracil	Succinate	-0.214592	0.408184	-0.327373	0.27489	0.768435	0.112781	0.672037	0.695848	1
Dihydrouracil	Sucrose	-0.625383	0.00725782	-0.778543	0.00171706	0.457144	0.153159	0.104067	0.0449484	1
Dihydrouracil	Tetracosanoate	-0.106373	0.684495	-0.610731	0.0266108	0.145081	0.504357	1	0.182642	0.747485
Dihydrouracil	Tetradecanoate	-0.625383	0.00725782	-0.360385	0.226417	0.389263	-0.264998	0.104067	0.52052	1
Dihydrouracil	Threonate	-0.0956469	0.71499	-0.0412655	0.893522	0.894988	-0.0543813	1	1	1
Dihydrouracil	Threonate-1,4-lactone	-0.171674	0.510003	-0.23934	0.43096	0.864447	0.0676661	0.672037	0.775526	1
Dihydrouracil	Threonine	0.00858369	0.973917	0.242091	0.425519	0.56474	-0.233507	1	0.775526	1
Dihydrouracil	Trehalose	-0.0380368	0.884762	-0.181568	0.55274	0.725188	0.143531	1	1	1
Dihydrouracil	Tyrosine	0.148466	0.569572	-0.13205	0.667174	0.495205	0.280516	0.990143	1	1
Dihydrouracil	Urea	0.171166	0.511275	0.203577	0.504716	0.935334	-0.0324109	0.672037	0.834979	1
Dihydrouracil	Valine	0.0208589	0.936666	0.11708	0.703265	0.815225	-0.096221	1	1	1
Erythritol	Ethanolamine	0.777437	0.000239803	0.443526	0.128994	0.174477	0.333911	0.0136005	0.465775	0.940449
Erythritol	Fructose	-0.0821582	0.75392	-0.313618	0.296738	0.558554	0.23146	1	0.695848	1
Erythritol	Fructose-6-phosphate	0.504908	0.0387183	-0.0757576	0.8057	0.127039	0.580666	0.249394	1	0.747485
Erythritol	Fumarate	0.396076	0.115524	0.0962862	0.754348	0.436173	0.29979	0.435662	1	1
Erythritol	GABA	0.176579	0.4978	0.222834	0.464313	0.90735	-0.046255	0.672037	0.775526	1
Erythritol	Galactinol	0.324954	0.203143	0.0962862	0.754348	0.561185	0.228668	0.591599	1	1
Erythritol	Galactonate	0.519018	0.0327694	0.31912	0.287883	0.555118	0.199898	0.249394	0.695848	1
Erythritol	Glucose	-0.155733	0.550605	-0.335626	0.262246	0.642595	0.179893	0.893577	0.597945	1
Erythritol	Glucose-6-phosphate	0.556714	0.0202774	0.0467676	0.879413	0.160358	0.509946	0.124794	1	0.929646
Erythritol	Glutamate	0.245248	0.342741	0.154058	0.615307	0.818416	0.0911904	0.672037	1	1
Erythritol	Glutamine	-0.0122624	0.962745	-0.173315	0.571227	0.694138	0.161053	1	1	1
Erythritol	Glycerate	0.803681	0.000101594	0.49449	0.0858346	0.170912	0.309191	0.00773087	0.390492	0.929646
Erythritol	Glycerol-2-phosphate	0.188597	0.4685	0.174518	0.568517	0.971948	0.0140795	0.672037	1	1
Erythritol	Glycerol-3-phosphate	0.486818	0.0475049	0.349381	0.241951	0.686442	0.137437	0.249394	0.597945	1
Erythritol	Glycine	0.0318823	0.903318	0.525448	0.0651708	0.18251	-0.493565	1	0.355938	0.940449
[truncated: 1,161 more rows]

## Sheet: (D) WT vs mto1, roots
(D) WT vs mto1 in roots
[truncated: 1,712 more rows]

## Sheet: (E) roots vs ae, WT
(E) roots vs aerial parts in WT
[truncated: 1,712 more rows]

[truncated: 2 more sheets: (F) roots vs ae, mto1, (G) roots vs ae, tt4]
