# Supplementary material for: Metabolomic correlation-network modules in Arabidopsis based on a graph-clustering approach
Source: BMC Syst Biol. 2011 Jan 1;5:1. doi: 10.1186/1752-0509-5-1 (PMC3030539; doi:10.1186/1752-0509-5-1)
Supplement: Additional file 7 — Resulting clusters detected by the DPClus algorithm. For details, see the manual of DPClus http://kanaya.naist.jp/DPClus/. [file 1752-0509-5-1-S7.ZIP]

Archive with 6 entries (6 files):
- AdditionalFile7/ae_mto_0.5_cluster.txt
- AdditionalFile7/ae_tt4_0.5_cluster.txt
- AdditionalFile7/ae_WT_0.5_cluster.txt
- AdditionalFile7/ro_mto_0.5_cluster.txt
- AdditionalFile7/ro_tt4_0.5_cluster.txt
- AdditionalFile7/ro_WT_0.5_cluster.txt
