# Supplementary material for: Metabolomic correlation-network modules in Arabidopsis based on a graph-clustering approach
Source: BMC Syst Biol. 2011 Jan 1;5:1. doi: 10.1186/1752-0509-5-1 (PMC3030539; doi:10.1186/1752-0509-5-1)
Supplement: Additional file 7 — Resulting clusters detected by the DPClus algorithm. For details, see the manual of DPClus http://kanaya.naist.jp/DPClus/. [file 1752-0509-5-1-S7.ZIP › AdditionalFile7/ae_mto_0.5_cluster.txt]

ClusterLength of cluster 1 is: 34
Density of cluster   0.6274509803921569
Galactinol 33
Threonate 29
Glutamine 28
Glutamate 27
Asparagine 26
Proline 25
Glycerate 25
beta-Alanine 26
Putrescine 22
Tetradecanoate 21
beta-Sitosterol 23
Succinate 22
Serine 22
Cholesterol 22
Pyroglutamate 21
Campesterol 21
Tetracosanoate 21
Salicylate 20
Fumarate 20
Inositol 20
Galactonate 22
Threonate-1,4-lactone 20
Alanine 20
GABA 16
Fructose-6-phosphate 19
Valine 19
Shikimate 19
Aspartate 17
Phenylalanine 15
Glycerol-3-phosphate 16
Isoleucine 13
Threonine 12
Glycerol-2-phosphate 11
Trehalose 11
ClusterLength of cluster 2 is: 6
Density of cluster   0.7333333333333333
Fructose 3
Glucose 3
Stearate 5
Sucrose 5
Inositol 3
Serine 3
ClusterLength of cluster 3 is: 7
Density of cluster   0.7619047619047619
Inositol-1-phosphate 6
Malate 5
Tyrosine 5
Citrate 3
Linoleate 3
Aspartate 5
Glycerol-2-phosphate 5
ClusterLength of cluster 4 is: 9
Density of cluster   0.6944444444444444
Glycine 4
Lysine 8
Glucose-6-phosphate 6
Phosphorate 2
Asparagine 6
Phenylalanine 6
Fructose-6-phosphate 6
Isoleucine 6
beta-Alanine 6
ClusterLength of cluster 5 is: 5
Density of cluster   0.6
Dehydroascorbate 2
Dihydrouracil 3
Raffinose 3
Citrate 2
Threonine 2
ClusterLength of cluster 6 is: 6
Density of cluster   0.7333333333333333
Hexadecanoate 5
Ethanolamine 4
Nicotianamine 1
Galactinol 4
Aspartate 4
Threonate 4
ClusterLength of cluster 7 is: 9
Density of cluster   0.5555555555555556
Methionine 3
Spermidine 6
Proline 6
Aspartate 5
Glycerol-3-phosphate 5
Fructose-6-phosphate 5
Inositol 4
Tyrosine 3
Cholesterol 3
