# Supplementary material for: Metabolomic correlation-network modules in Arabidopsis based on a graph-clustering approach
Source: BMC Syst Biol. 2011 Jan 1;5:1. doi: 10.1186/1752-0509-5-1 (PMC3030539; doi:10.1186/1752-0509-5-1)
Supplement: Additional file 7 — Resulting clusters detected by the DPClus algorithm. For details, see the manual of DPClus http://kanaya.naist.jp/DPClus/. [file 1752-0509-5-1-S7.ZIP › AdditionalFile7/ae_tt4_0.5_cluster.txt]

ClusterLength of cluster 1 is: 38
Density of cluster   0.817923186344239
beta-Alanine 36
Aspartate 36
Threonine 36
Tyrosine 37
Trehalose 34
Threonate-1,4-lactone 35
Erythritol 34
Galactonate 35
Valine 35
Malate 34
Isoleucine 35
Lysine 35
Glutamate 34
Ethanolamine 34
Galactinol 33
Phenylalanine 33
Succinate 33
Fumarate 33
Threonate 32
Citrate 31
Shikimate 32
Salicylate 31
Glycerate 28
Serine 30
Inositol 29
Proline 31
Fructose-6-phosphate 29
Alanine 27
Pyroglutamate 28
Methionine 27
Glycerol-3-phosphate 27
Glucose-6-phosphate 27
Pipecolate 24
Inositol-1-phosphate 20
Putrescine 22
Glycine 20
Asparagine 17
Dehydroascorbate 16
ClusterLength of cluster 2 is: 9
Density of cluster   0.6666666666666666
beta-Sitosterol 6
Glutamine 8
Campesterol 5
Cholesterol 5
Tetradecanoate 7
Tetracosanoate 4
Nicotianamine 5
Asparagine 4
Pyroglutamate 4
ClusterLength of cluster 3 is: 14
Density of cluster   0.6373626373626373
Fructose 2
Glucose 2
Sucrose 13
Aspartate 10
Fructose-6-phosphate 10
Galactinol 10
Glucose-6-phosphate 10
Inositol 10
Phenylalanine 10
Threonine 10
Trehalose 9
Asparagine 7
Putrescine 7
Raffinose 6
ClusterLength of cluster 4 is: 4
Density of cluster   1.0
Glycerol-2-phosphate 3
Hexadecanoate 3
Linoleate 3
Tetracosanoate 3
ClusterLength of cluster 5 is: 6
Density of cluster   0.9333333333333333
GABA 5
Spermidine 4
Urea 4
Methionine 5
Pyroglutamate 5
Asparagine 5
