# Supplementary material for: Metabolomic correlation-network modules in Arabidopsis based on a graph-clustering approach
Source: BMC Syst Biol. 2011 Jan 1;5:1. doi: 10.1186/1752-0509-5-1 (PMC3030539; doi:10.1186/1752-0509-5-1)
Supplement: Additional file 7 — Resulting clusters detected by the DPClus algorithm. For details, see the manual of DPClus http://kanaya.naist.jp/DPClus/. [file 1752-0509-5-1-S7.ZIP › AdditionalFile7/ae_WT_0.5_cluster.txt]

ClusterLength of cluster 1 is: 22
Density of cluster   0.5541125541125541
Galactinol 17
Glutamate 16
Pyroglutamate 15
Asparagine 14
Serine 14
Glutamine 16
Inositol 16
Tetradecanoate 15
Cholesterol 13
Campesterol 13
Proline 12
Glycine 10
Fructose-6-phosphate 10
Succinate 10
GABA 9
Methionine 7
Glucose-6-phosphate 7
beta-Sitosterol 8
Glucose 9
Sucrose 9
Fructose 9
Raffinose 7
ClusterLength of cluster 2 is: 17
Density of cluster   0.6911764705882353
Threonine 14
Citrate 13
Malate 13
Threonate 14
Shikimate 13
Glycerate 12
Erythritol 11
Threonate-1,4-lactone 13
beta-Alanine 13
Galactonate 13
Trehalose 13
Fumarate 10
Pipecolate 9
Ethanolamine 7
Aspartate 6
Salicylate 6
Methionine 8
ClusterLength of cluster 3 is: 10
Density of cluster   0.8888888888888888
Isoleucine 9
Tyrosine 9
Alanine 9
Phenylalanine 9
Spermidine 7
Valine 9
Lysine 8
Putrescine 6
GABA 7
Asparagine 7
ClusterLength of cluster 4 is: 8
Density of cluster   0.8214285714285714
Inositol-1-phosphate 7
Phosphorate 6
Glycerol-3-phosphate 5
Urea 4
Pipecolate 6
Erythritol 6
Threonine 6
Ethanolamine 6
ClusterLength of cluster 5 is: 5
Density of cluster   0.5
Hexadecanoate 3
Tetracosanoate 3
Stearate 1
Linoleate 1
beta-Sitosterol 2
