# Supplementary material for: Metabolomic correlation-network modules in Arabidopsis based on a graph-clustering approach
Source: BMC Syst Biol. 2011 Jan 1;5:1. doi: 10.1186/1752-0509-5-1 (PMC3030539; doi:10.1186/1752-0509-5-1)
Supplement: Additional file 7 — Resulting clusters detected by the DPClus algorithm. For details, see the manual of DPClus http://kanaya.naist.jp/DPClus/. [file 1752-0509-5-1-S7.ZIP › AdditionalFile7/ro_mto_0.5_cluster.txt]

ClusterLength of cluster 1 is: 26
Density of cluster   0.7292307692307692
Fumarate 22
Putrescine 22
Threonine 24
Valine 24
GABA 24
Aspartate 23
Pyroglutamate 23
Glutamate 21
Glutamine 21
Salicylate 22
Isoleucine 21
Lysine 19
beta-Alanine 20
Asparagine 18
Methionine 16
Fructose-6-phosphate 15
Alanine 16
Serine 18
Urea 16
Tetradecanoate 16
Tyrosine 15
Malate 15
Succinate 11
Ethanolamine 11
Erythritol 11
Dihydrouracil 10
ClusterLength of cluster 2 is: 18
Density of cluster   0.5359477124183006
Inositol 14
Galactonate 12
Trehalose 12
Threonate 11
Inositol-1-phosphate 13
Dehydroascorbate 7
Citrate 8
Pipecolate 9
Glycerol-3-phosphate 11
Threonate-1,4-lactone 8
Phenylalanine 9
Glycerate 10
Phosphorate 9
beta-Sitosterol 8
Fructose 7
Nicotianamine 6
Shikimate 5
Tyrosine 5
ClusterLength of cluster 3 is: 8
Density of cluster   0.9285714285714286
Glucose 7
Cholesterol 7
Sucrose 7
Tetracosanoate 7
Glycerol-2-phosphate 6
Campesterol 6
Proline 5
beta-Sitosterol 7
ClusterLength of cluster 4 is: 6
Density of cluster   0.5333333333333333
Hexadecanoate 3
Glycine 3
Linoleate 3
Stearate 1
Lysine 3
Tyrosine 3
ClusterLength of cluster 5 is: 17
Density of cluster   0.5220588235294118
Galactinol 16
Raffinose 1
Fumarate 11
Lysine 11
Succinate 11
beta-Alanine 10
Shikimate 10
beta-Sitosterol 9
Fructose-6-phosphate 9
Methionine 9
Proline 9
Glucose 8
Isoleucine 7
Glycerate 6
Inositol-1-phosphate 6
Linoleate 5
Glycerol-2-phosphate 4
