# Supplementary material for: Metabolomic correlation-network modules in Arabidopsis based on a graph-clustering approach
Source: BMC Syst Biol. 2011 Jan 1;5:1. doi: 10.1186/1752-0509-5-1 (PMC3030539; doi:10.1186/1752-0509-5-1)
Supplement: Additional file 7 — Resulting clusters detected by the DPClus algorithm. For details, see the manual of DPClus http://kanaya.naist.jp/DPClus/. [file 1752-0509-5-1-S7.ZIP › AdditionalFile7/ro_tt4_0.5_cluster.txt]

ClusterLength of cluster 1 is: 29
Density of cluster   0.7315270935960592
Phosphorate 28
Galactonate 26
Phenylalanine 24
Glycerate 26
Serine 25
Tyrosine 26
Lysine 24
Malate 24
Shikimate 24
beta-Alanine 23
Isoleucine 23
Threonine 22
Trehalose 24
Fumarate 21
Threonate 22
Threonate-1,4-lactone 23
Glucose-6-phosphate 21
Valine 19
Succinate 16
Galactinol 17
Ethanolamine 17
Inositol 20
Methionine 16
Fructose-6-phosphate 17
Pipecolate 16
Citrate 15
Inositol-1-phosphate 12
Dehydroascorbate 12
Fructose 11
ClusterLength of cluster 2 is: 11
Density of cluster   0.8363636363636363
Proline 9
Glutamate 5
Hexadecanoate 10
Cholesterol 10
Glucose 8
Glycerol-2-phosphate 9
Tetracosanoate 9
beta-Sitosterol 9
Stearate 8
Campesterol 7
Galactinol 8
ClusterLength of cluster 3 is: 10
Density of cluster   0.7777777777777778
Aspartate 9
Asparagine 9
GABA 9
Pyroglutamate 7
Glutamine 6
Erythritol 5
Tetradecanoate 6
Salicylate 6
Glutamate 7
Threonine 6
ClusterLength of cluster 4 is: 6
Density of cluster   0.6
Alanine 5
Nicotianamine 2
Urea 2
Spermidine 3
Ethanolamine 3
Glutamine 3
