# Supplementary material for: Metabolomic correlation-network modules in Arabidopsis based on a graph-clustering approach
Source: BMC Syst Biol. 2011 Jan 1;5:1. doi: 10.1186/1752-0509-5-1 (PMC3030539; doi:10.1186/1752-0509-5-1)
Supplement: Additional file 7 — Resulting clusters detected by the DPClus algorithm. For details, see the manual of DPClus http://kanaya.naist.jp/DPClus/. [file 1752-0509-5-1-S7.ZIP › AdditionalFile7/ro_WT_0.5_cluster.txt]

ClusterLength of cluster 1 is: 25
Density of cluster   0.7933333333333333
beta-Alanine 23
Lysine 24
Asparagine 24
Alanine 22
GABA 23
Methionine 23
Salicylate 22
Threonine 22
Aspartate 21
Glycerate 21
Isoleucine 21
Valine 21
Glutamine 19
Glutamate 18
Pyroglutamate 18
Tetradecanoate 16
Urea 17
Tyrosine 17
Threonate-1,4-lactone 15
Threonate 17
Erythritol 16
Phenylalanine 16
Shikimate 16
Ethanolamine 14
Proline 10
ClusterLength of cluster 2 is: 12
Density of cluster   0.7727272727272727
Trehalose 11
Nicotianamine 10
Inositol-1-phosphate 11
Citrate 9
Galactonate 10
Lactate 8
Pipecolate 9
Inositol 7
Serine 8
Fumarate 7
Stearate 6
Shikimate 6
ClusterLength of cluster 3 is: 10
Density of cluster   0.9111111111111111
Cholesterol 9
beta-Sitosterol 9
Campesterol 9
Glucose 9
Hexadecanoate 9
Galactinol 8
Glycerol-2-phosphate 8
Tetracosanoate 8
Putrescine 7
Phosphorate 6
ClusterLength of cluster 4 is: 6
Density of cluster   0.6666666666666666
Dehydroascorbate 3
Fructose 5
Glycerol-3-phosphate 4
Sucrose 4
Inositol 2
Glycerol-2-phosphate 2
ClusterLength of cluster 5 is: 6
Density of cluster   1.0
Fructose-6-phosphate 5
Glucose-6-phosphate 5
Malate 5
Threonate-1,4-lactone 5
Threonate 5
Aspartate 5
