# Supplementary material for: Metabolomic correlation-network modules in Arabidopsis based on a graph-clustering approach
Source: BMC Syst Biol. 2011 Jan 1;5:1. doi: 10.1186/1752-0509-5-1 (PMC3030539; doi:10.1186/1752-0509-5-1)
Supplement: Additional file 9 — List of KEGG pathways used in this study. [file 1752-0509-5-1-S9.XLS]

## Sheet: KEGG pathways
Additional file 9. List of KEGG pathways used in this study.
Pathway ID	Name
ath00010	Glycolysis / Gluconeogenesis
ath00020	Citrate cycle (TCA cycle)
ath00030	Pentose phosphate pathway
ath00040	Pentose and glucuronate interconversions
ath00051	Fructose and mannose metabolism
ath00052	Galactose metabolism
ath00053	Ascorbate and aldarate metabolism
ath00061	Fatty acid biosynthesis
ath00062	Fatty acid elongation in mitochondria
ath00071	Fatty acid metabolism
ath00072	Synthesis and degradation of ketone bodies
ath00100	Steroid biosynthesis
ath00130	Ubiquinone and other terpenoid-quinone biosynthesis
ath00140	C21-Steroid hormone metabolism
ath00150	Androgen and estrogen metabolism
ath00190	Oxidative phosphorylation
ath00195	Photosynthesis
ath00230	Purine metabolism
ath00232	Caffeine metabolism
ath00240	Pyrimidine metabolism
ath00250	Alanine, aspartate and glutamate metabolism
ath00260	Glycine, serine and threonine metabolism
ath00270	Cysteine and methionine metabolism
ath00280	Valine, leucine and isoleucine degradation
ath00290	Valine, leucine and isoleucine biosynthesis
ath00300	Lysine biosynthesis
ath00310	Lysine degradation
ath00330	Arginine and proline metabolism
ath00340	Histidine metabolism
ath00350	Tyrosine metabolism
ath00360	Phenylalanine metabolism
ath00380	Tryptophan metabolism
ath00400	Phenylalanine, tyrosine and tryptophan biosynthesis
ath00410	beta-Alanine metabolism
ath00430	Taurine and hypotaurine metabolism
ath00450	Selenoamino acid metabolism
ath00460	Cyanoamino acid metabolism
ath00480	Glutathione metabolism
ath00500	Starch and sucrose metabolism
ath00510	N-Glycan biosynthesis
ath00520	Amino sugar and nucleotide sugar metabolism
ath00531	Glycosaminoglycan degradation
ath00561	Glycerolipid metabolism
ath00562	Inositol phosphate metabolism
ath00563	Glycosylphosphatidylinositol(GPI)-anchor biosynthesis
ath00564	Glycerophospholipid metabolism
ath00565	Ether lipid metabolism
ath00590	Arachidonic acid metabolism
ath00592	alpha-Linolenic acid metabolism
ath00600	Sphingolipid metabolism
ath00620	Pyruvate metabolism
ath00630	Glyoxylate and dicarboxylate metabolism
ath00640	Propanoate metabolism
ath00650	Butanoate metabolism
ath00670	One carbon pool by folate
ath00680	Methane metabolism
ath00710	Carbon fixation in photosynthetic organisms
ath00730	Thiamine metabolism
ath00740	Riboflavin metabolism
ath00750	Vitamin B6 metabolism
ath00760	Nicotinate and nicotinamide metabolism
ath00770	Pantothenate and CoA biosynthesis
ath00780	Biotin metabolism
ath00785	Lipoic acid metabolism
ath00790	Folate biosynthesis
ath00860	Porphyrin and chlorophyll metabolism
ath00900	Terpenoid backbone biosynthesis
ath00901	Indole alkaloid biosynthesis
ath00902	Monoterpenoid biosynthesis
ath00903	Limonene and pinene degradation
ath00904	Diterpenoid biosynthesis
ath00905	Brassinosteroid biosynthesis
ath00906	Carotenoid biosynthesis
ath00908	Zeatin biosynthesis
ath00910	Nitrogen metabolism
ath00920	Sulfur metabolism
ath00940	Phenylpropanoid biosynthesis
ath00941	Flavonoid biosynthesis
ath00942	Anthocyanin biosynthesis
ath00944	Flavone and flavonol biosynthesis
ath00945	Stilbenoid, diarylheptanoid and gingerol biosynthesis
ath00950	Isoquinoline alkaloid biosynthesis
ath00960	Tropane, piperidine and pyridine alkaloid biosynthesis
ath00966	Glucosinolate biosynthesis
ath00970	Aminoacyl-tRNA biosynthesis
ath00980	Metabolism of xenobiotics by cytochrome P450
ath01040	Biosynthesis of unsaturated fatty acids
ath01061	Biosynthesis of phenylpropanoids
ath01062	Biosynthesis of terpenoids and steroids
ath01063	Biosynthesis of alkaloids derived from shikimate pathway
ath01064	Biosynthesis of alkaloids derived from ornithine, lysine and nicotinic acid
ath01065	Biosynthesis of alkaloids derived from histidine and purine
ath01066	Biosynthesis of alkaloids derived from terpenoid and polyketide
ath01070	Biosynthesis of plant hormones
ath04070	Phosphatidylinositol signaling system
ath04140	Regulation of autophagy
ath04144	Endocytosis
ath04650	Natural killer cell mediated cytotoxicity
